# Supplementary material for: A synbiotic intervention modulates meta-omics signatures of gut redox potential and acidity in elective caesarean born infants
Source: BMC Microbiol. 2021 Jun 25;21:191. doi: 10.1186/s12866-021-02230-1 (PMC8229302; doi:10.1186/s12866-021-02230-1)
Supplement: Supplementary file 2 — Additional file 2: Supplementary Table 1. Number of subjects per group and number of 16S rRNA samples per group and time point. [file 12866_2021_2230_MOESM2_ESM.xlsx]

## Sheet: S1 16S samples
	Number of Subjects	d3	d5	w2	w4	w8	w12	w16	w22	Total
A: Synbiotic	44	25	32	33	40	25	39	29	40	263
B: Prebiotics	39	21	30	31	37	18	38	26	35	236
C: Control	44	27	37	37	40	27	43	31	42	284
D: Reference	26	15	22	21	22	15	23	17	25	160
Total	153	88	121	122	139	85	143	103	142	943
