# Supplementary material for: A synbiotic intervention modulates meta-omics signatures of gut redox potential and acidity in elective caesarean born infants
Source: BMC Microbiol. 2021 Jun 25;21:191. doi: 10.1186/s12866-021-02230-1 (PMC8229302; doi:10.1186/s12866-021-02230-1)
Supplement: Supplementary file 3 — Additional file 3: Supplementary Table 2. 16S rRNA sequencing outputs. [file 12866_2021_2230_MOESM3_ESM.xlsx]

## Sheet: S2 sequencing outputs
	A Synbiotic	B Prebiotics	C Control	D Reference
Quality-passed Reads	1,267,887 ± 667,938	1,233,575 ± 651,949	1,098,486 ± 556,112	1,197,828 ± 637,407
