# Supplementary material for: A synbiotic intervention modulates meta-omics signatures of gut redox potential and acidity in elective caesarean born infants
Source: BMC Microbiol. 2021 Jun 25;21:191. doi: 10.1186/s12866-021-02230-1 (PMC8229302; doi:10.1186/s12866-021-02230-1)
Supplement: Supplementary file 4 — Additional file 4: Supplementary Table 3. Permutational Multivariate Analysis of Variance (PERMANOVA) tests. [file 12866_2021_2230_MOESM4_ESM.xlsx]

## Sheet: S3 Pairwise PERMANOVA p-values
Time point	Synbiotic vs Reference	Prebiotics vs Reference	Control vs Reference	Synbiotic vs Control	Synbiotic vs Prebiotics	Prebiotics vs Control
day 3	0.001	0.004	0.008	0.002	0.002	0.372
day 5	0.001	0.001	0.002	0.001	0.001	0.849
week 2	0.221	0.002	0.013	0.001	0.001	0.77
week 4	0.123	0.015	0.016	0.061	0.009	0.747
week 8	0.005	0.06	0.011	0.749	0.378	0.57
week 12	0.047	0.117	0.023	0.126	0.16	0.492
week 16	0.06	0.094	0.016	0.681	0.306	0.664
week 22	0.054	0.174	0.117	0.955	0.081	0.093
