# Supplementary material for: A synbiotic intervention modulates meta-omics signatures of gut redox potential and acidity in elective caesarean born infants
Source: BMC Microbiol. 2021 Jun 25;21:191. doi: 10.1186/s12866-021-02230-1 (PMC8229302; doi:10.1186/s12866-021-02230-1)
Supplement: Supplementary file 5 — Additional file 5: Supplementary Table 4. 16S rRNA Family data (Mean and SD) per group and time point. [file 12866_2021_2230_MOESM5_ESM.xlsx]

## Sheet: S4 family mean sd
grp	tp	n	f.Bacteroidaceae	f.Bifidobacteriaceae	f.Clostridiaceae	f.Coriobacteriaceae	f.Enterobacteriaceae	f.Enterococcaceae	f.Erysipelotrichaceae	f.Lachnospiraceae	f.Lactobacillaceae	f.Pasteurellaceae	f.Porphyromonadaceae	f.Staphylococcaceae	f.Streptococcaceae	f.Veillonellaceae
A	d3	25	0(0.01)	40.78(31.59)	0.1(0.47)	0(0.01)	34(32.12)	4.82(12.12)	0(0)	3.71(18.51)	0.01(0.04)	0.42(1.41)	0(0)	0.74(3.16)	3.57(5.73)	2.17(10.28)
A	d5	32	0(0)	38.3(22.05)	0.07(0.26)	0(0.01)	33.97(20.71)	0.63(1.13)	0.01(0.03)	2.4(10.29)	0.01(0.04)	0.01(0.03)	0(0)	1.02(3.82)	11.89(18.52)	0.67(2.31)
A	w12	39	6.07(16.71)	50.16(21.08)	0.86(1.69)	1.13(2.52)	20.65(15.88)	2.97(5.56)	0.16(0.48)	1.55(6.31)	2.88(5.36)	0.06(0.13)	1.54(5.59)	0.04(0.07)	2.28(4.98)	2.23(4.4)
A	w16	29	7.84(19.83)	50.81(28.26)	0.95(2.91)	1.44(3.64)	13.32(9.33)	4.03(7.02)	0.24(0.6)	5.39(14.17)	2.01(4.1)	0.01(0.03)	0.06(0.16)	0.03(0.08)	1.94(3.41)	3.1(6.01)
A	w2	33	1.53(8.77)	35.18(15.07)	0.83(2.35)	0.03(0.08)	35.26(12.99)	0.74(0.74)	0.01(0.04)	1.72(7.17)	0.08(0.3)	0.04(0.11)	0(0)	1.4(1.89)	8.91(9.78)	2.53(4.88)
A	w22	40	4.97(17.84)	50.71(24.34)	1.48(2.05)	2.75(8.28)	15.5(17.14)	4.86(7.44)	1.5(4.09)	2.23(3.94)	1.59(4.12)	0.01(0.02)	0.53(2.58)	0.03(0.06)	2.18(2.98)	3.3(6.06)
A	w4	40	1.19(5.12)	37.95(18.28)	0.82(2.02)	0.36(1.84)	29.55(18.63)	1.3(1.88)	0.08(0.37)	2.55(8.76)	0.77(2.77)	0.33(1.28)	0(0.02)	0.55(1.4)	10.69(14.67)	4.65(8.9)
A	w8	25	1.89(9.21)	41.31(19.29)	1.41(2.49)	0.43(1.29)	25.62(14.64)	3.08(4.4)	0.2(0.81)	2.97(12.69)	2.05(4.07)	0.05(0.19)	1.09(4.85)	0.22(0.78)	5.66(8.63)	5.22(9.01)
B	d3	21	0.03(0.11)	4.23(14.48)	0.53(2.29)	0(0)	34.13(36.11)	5.94(19.66)	0.03(0.11)	0.1(0.23)	0.01(0.02)	7.21(15.2)	0.02(0.07)	2.82(6.41)	22.01(35.81)	0.15(0.59)
B	d5	30	0.01(0.05)	6.43(16.84)	2.04(6.85)	0.01(0.05)	47.59(25.26)	7.92(18.43)	0(0.01)	0.03(0.07)	0.83(3.09)	6.06(18.38)	0(0)	0.55(1.18)	10.72(12.99)	5.69(11.74)
B	w12	38	3.61(12.32)	43.23(28.15)	4.04(8.79)	0.93(2.78)	21.58(16.24)	4.55(10.07)	1.1(4.14)	3.01(6.66)	2.68(7.67)	0.54(2.79)	0.41(2.42)	0.04(0.08)	2.79(2.96)	2.42(5.47)
B	w16	26	5.38(19.15)	43.51(30)	1.5(3.03)	2.47(6.22)	21.77(19.03)	4.2(10.48)	2.47(6.79)	3.5(6.41)	1.58(4.06)	0.27(1.21)	1.3(4.29)	0.03(0.06)	2.43(4.18)	1.04(1.41)
B	w2	31	0.02(0.08)	14.45(18.86)	2.75(6.44)	0.01(0.04)	50.5(19.56)	2.7(5.05)	0.01(0.02)	0.16(0.59)	1.87(5.38)	0.29(0.92)	0.13(0.69)	1.66(5.29)	5.34(6.3)	6.42(11.19)
B	w22	35	6.54(18.94)	40.34(27.7)	1.67(1.95)	1.37(3.61)	13.47(15.49)	4.82(11)	7.37(20.82)	5.81(7.84)	1.64(5.72)	0.12(0.41)	0.2(0.68)	0.03(0.09)	5.74(10.54)	5.03(10.64)
B	w4	37	1.91(11.47)	28.58(27.67)	4.86(9)	0.14(0.67)	36.42(19.1)	2.27(3.92)	1.22(6.53)	0.79(3.77)	2.14(5.89)	0.33(1.1)	0.07(0.3)	0.4(0.91)	6.24(7.21)	4.02(11.19)
B	w8	18	4.15(17.57)	40.32(32.94)	3.41(9.36)	0.85(3.04)	23.91(20.01)	8.51(16.37)	0.21(0.66)	1.51(4.23)	1.42(3.61)	0.01(0.01)	0.43(1.83)	0.01(0.02)	2.33(2.62)	4.61(7.73)
C	d3	27	0.08(0.25)	5.76(17.45)	0.14(0.32)	0(0)	40.65(35.12)	10.74(23.02)	0.01(0.01)	0.05(0.14)	0.03(0.11)	2.45(5.32)	0.01(0.02)	2.13(5.21)	8.57(16.29)	3(10.96)
C	d5	37	0.39(2.33)	11(21.25)	0.36(0.94)	0.02(0.08)	47.06(21.81)	4.31(13.09)	0.01(0.03)	0.03(0.07)	0.23(0.75)	2.57(7.48)	0(0)	0.8(1.63)	15.37(19.75)	5.05(13.17)
C	w12	43	1.11(4.53)	46.66(24.76)	1.91(5.72)	0.87(2.32)	24.17(19.04)	2.37(4.06)	2.55(6.13)	2.75(5.28)	1.16(2.45)	0.07(0.29)	0(0.01)	0.15(0.69)	4.57(5.95)	3.59(10.88)
C	w16	31	2.8(13.32)	51.29(25.82)	2.85(9.75)	1.7(5.62)	16.84(13.97)	4.91(9.45)	1.38(2.48)	3.8(7.41)	0.83(1.7)	0.03(0.06)	0.18(0.9)	0.02(0.06)	3.53(6.35)	3.29(6.34)
C	w2	37	0.19(1.15)	17.24(19.96)	1.13(2.13)	0.01(0.02)	45.57(23.16)	3.8(9.11)	0.82(4.92)	1.22(4.94)	0.36(1.12)	0.42(1.52)	0.1(0.59)	2.39(3.91)	7.83(9.21)	6.87(14.23)
C	w22	42	5.65(15.29)	49.41(24.66)	2.38(5.21)	0.72(2.08)	16.52(17.46)	4.25(7.95)	2.22(6.73)	3.23(5.51)	1.45(4.58)	0.04(0.13)	2.09(9.14)	0.03(0.07)	2.53(3.76)	1.47(3.27)
C	w4	40	2.32(8.79)	27.91(21.87)	3.08(7.09)	0.05(0.12)	32.6(18.13)	2.57(3.53)	1.64(5.33)	1.54(3.56)	1.69(5.67)	0.21(1)	0.98(6.17)	0.96(2.93)	9.44(12.7)	5.4(8.36)
C	w8	27	1.77(9.08)	41.49(28.23)	3.5(9.68)	0.3(0.81)	28.54(20.22)	2.22(3.37)	0.74(2.11)	1.66(5.61)	1.31(4.74)	0.35(0.92)	0(0)	0.8(2.61)	4.87(6.88)	3.67(7.66)
D	d3	17	13.53(20.21)	9.15(10.68)	0.7(1.45)	0.51(1.7)	42.5(20.37)	0.65(0.92)	1.37(3.36)	0.33(0.81)	0.92(3.2)	0.04(0.07)	1.38(4.73)	1.37(3.83)	6.65(9)	0.31(0.54)
D	d5	24	12.08(22.05)	20.6(22.51)	1.28(3.02)	2.21(7.16)	31.08(22.99)	2.23(7.73)	0.64(1.6)	0.23(0.48)	0.5(1.64)	0.1(0.23)	2.95(11.72)	3.76(7.61)	9.64(10.6)	2.54(6.7)
D	w12	25	13.84(22.1)	38.26(25.35)	1.25(2.42)	4.57(7.88)	18.01(17.16)	0.42(0.57)	1.8(3.63)	5.68(13.12)	0.74(1.11)	0.07(0.21)	1.77(7.32)	0.09(0.17)	3.54(5.92)	3.02(8.91)
D	w16	19	19.48(28.83)	32.9(23.96)	1.23(2.81)	3.93(8.92)	13.58(16.01)	2.76(5.53)	0.83(1.82)	3.9(8.57)	3.02(6.21)	0.41(1.14)	3.33(11.9)	0.06(0.22)	4.21(5.92)	2.03(4.85)
D	w2	23	6.06(13.49)	30.44(22.36)	1.74(4.12)	1.42(3.33)	30.66(21.71)	1.4(2.25)	1.06(2.75)	0.3(1)	1.26(3.75)	0.1(0.32)	3.05(6.57)	4.09(5.92)	6.22(6.11)	2.35(5.49)
D	w22	27	14.03(25.2)	43.79(24.45)	0.81(1.34)	6.2(9.05)	11.6(10.82)	1.18(1.89)	0.58(0.86)	6.31(9.75)	2.62(5.95)	0.07(0.15)	2.98(14.34)	0.01(0.02)	2.85(4.59)	1.55(3.99)
D	w4	24	8.98(16.56)	37.17(23.7)	2.03(5.27)	4.45(8.13)	22.7(19.17)	1.32(3.31)	1.73(5.68)	1.22(2.64)	1.18(3.33)	0.42(1.14)	2.42(7.16)	0.42(0.73)	6.26(9.13)	1.86(2.87)
D	w8	16	18.74(27.04)	31.11(25.86)	3.69(7.19)	4.46(8.31)	19.88(13.79)	0.57(1.08)	0.2(0.37)	1.28(2.04)	1.52(5.33)	0.22(0.53)	5.29(15.87)	0.08(0.18)	4.89(5.43)	1.24(1.57)
A	Synbiotic
B	Prebiotics
C	Control
D	Reference
