# Supplementary material for: A synbiotic intervention modulates meta-omics signatures of gut redox potential and acidity in elective caesarean born infants
Source: BMC Microbiol. 2021 Jun 25;21:191. doi: 10.1186/s12866-021-02230-1 (PMC8229302; doi:10.1186/s12866-021-02230-1)
Supplement: Supplementary file 6 — Additional file 6: Supplementary Table 5. 16S rRNA Genus data (Mean and SD) per group and time point. [file 12866_2021_2230_MOESM6_ESM.xlsx]

## Sheet: S5 genus mean sd
grp	tp	n	g.Bacteroides	g.Bifidobacterium	g.Collinsella	g.Enterococcus	g.Haemophilus	g.Klebsiella	g.Lactobacillus	g.Parabacteroides	g.Staphylococcus	g.Streptococcus	g.Veillonella
A	d3	25	0(0.01)	36.82(31.32)	0(0)	0.25(0.76)	0.3(0.95)	5.58(13.01)	0.01(0.03)	0(0)	0.58(2.73)	1.68(3.41)	2.06(9.82)
A	d5	32	0(0)	33.81(20.91)	0(0.01)	0.12(0.38)	0.01(0.03)	5.9(10.24)	0(0.01)	0(0)	0.67(2.78)	8.25(15.68)	0.59(2.06)
A	w12	39	4.65(14.38)	40.42(19.67)	0.55(1.68)	0.97(1.92)	0.02(0.06)	2.23(5.71)	1.94(3.97)	0.6(3.55)	0.02(0.04)	1.24(3.98)	1.25(2.83)
A	w16	29	6.81(17.11)	38.69(22.7)	0.8(2.26)	1.07(3.73)	0.01(0.03)	0.73(1.19)	1.27(3.09)	0.05(0.15)	0.01(0.04)	0.95(2.23)	1.78(4.06)
A	w2	33	1.44(8.24)	29.57(14.77)	0.01(0.03)	0.1(0.16)	0.02(0.06)	9.91(8.19)	0.01(0.02)	0(0)	0.76(1.11)	4.51(6.65)	2.09(4.31)
A	w22	40	4.3(16.05)	40.74(20.21)	1.7(6.17)	1.6(3.52)	0.01(0.02)	1.06(3.07)	1.06(2.92)	0.01(0.05)	0.01(0.03)	0.94(1.79)	2.27(4.03)
A	w4	40	1.03(4.43)	30.95(15.08)	0.18(1.15)	0.12(0.31)	0.24(0.98)	6.53(8.88)	0.56(2.09)	0(0)	0.25(0.64)	6.12(10.35)	3.89(7.82)
A	w8	25	1.6(7.84)	32.77(17.13)	0.21(0.74)	0.56(1.21)	0.03(0.1)	3.2(6.1)	1.45(3.12)	0.08(0.42)	0.1(0.34)	3.06(6.44)	3.65(6.25)
B	d3	21	0.03(0.1)	3.71(13.39)	0(0)	1.61(5.71)	6.07(13.62)	9.35(19.92)	0(0.02)	0(0.01)	1.97(5.2)	17.72(31.84)	0.12(0.49)
B	d5	30	0.01(0.04)	5.42(14.46)	0(0.02)	3.56(15.06)	5.19(16.9)	13.09(17.18)	0.57(2.13)	0(0)	0.34(0.82)	5.35(8.25)	4.4(8.93)
B	w12	38	3.16(10.95)	33.79(22.87)	0.38(1.45)	1.34(5.92)	0.36(2.04)	3.21(5.25)	1.93(5.78)	0.35(2.12)	0.02(0.03)	1.39(2.01)	1.67(3.35)
B	w16	26	4.8(17.24)	34.91(24.16)	0.51(1.6)	1.64(6.95)	0.2(0.97)	4.04(7.35)	0.95(2.65)	0.5(2.38)	0.01(0.03)	1.21(2.19)	0.7(1.12)
B	w2	31	0.01(0.02)	12.22(16.17)	0.01(0.03)	0.6(2.33)	0.14(0.38)	17.36(16.49)	1.3(3.92)	0(0)	0.96(2.88)	2.26(3.91)	5.11(9.27)
B	w22	35	5.84(17.08)	33.65(23.86)	0.54(1.77)	2.21(7.71)	0.07(0.2)	3.78(9.6)	1.05(3.8)	0.15(0.52)	0.02(0.08)	3.53(7.91)	3.85(9.55)
B	w4	37	1.87(11.25)	23.7(23.87)	0.06(0.34)	0.41(1.05)	0.24(0.85)	7.8(11.15)	1.54(4.84)	0(0.01)	0.19(0.44)	2.74(3.64)	3.34(9.45)
B	w8	18	3.49(14.79)	33.28(28.27)	0.47(1.91)	6.18(15.2)	0(0.01)	1.35(2.42)	0.94(2.58)	0.36(1.51)	0.01(0.01)	1.12(1.59)	3.9(6.71)
C	d3	27	0.07(0.25)	5.09(16.18)	0(0)	0.44(1.19)	2.19(4.75)	5.9(14)	0.02(0.09)	0.01(0.02)	1.61(4.33)	5.92(12.54)	2.05(7.31)
C	d5	37	0.37(2.24)	8.58(16.39)	0(0.01)	0.62(2.65)	2.02(6.11)	12.9(17.52)	0.05(0.2)	0(0)	0.41(0.77)	9.25(13.48)	4.58(12.51)
C	w12	43	0.92(4.26)	38.69(22.18)	0.29(1.02)	0.52(1.29)	0.06(0.23)	3.61(8.52)	0.69(1.63)	0(0)	0.08(0.34)	2.37(3.73)	2.82(9.9)
C	w16	31	2.03(9.21)	42.1(24.46)	0.97(4.05)	0.89(2.17)	0.02(0.06)	1.1(2.96)	0.41(0.9)	0.01(0.05)	0.01(0.04)	1.9(4.52)	2.29(5.06)
C	w2	37	0.17(1.04)	14.03(16.39)	0(0.01)	0.59(1.56)	0.31(1.07)	14.43(17.76)	0.22(0.75)	0(0)	1.6(2.67)	3.14(4.57)	5.96(12.29)
C	w22	42	5.15(14.82)	40.34(22.81)	0.14(0.63)	1.51(4.24)	0.02(0.09)	2.43(10.03)	1.09(3.79)	0.83(5.39)	0.01(0.02)	1.27(2.22)	0.97(2.46)
C	w4	40	1.82(8.15)	23.53(19.24)	0.01(0.02)	0.35(1)	0.16(0.78)	7.14(9.93)	1.14(4.34)	0(0.01)	0.69(2.32)	4.95(8.2)	4.29(6.85)
C	w8	27	1.48(7.59)	34.54(24.05)	0(0)	0.5(1.45)	0.25(0.82)	4.57(9.82)	0.87(3.61)	0(0)	0.64(2.23)	2.42(4.98)	3.13(6.77)
D	d3	17	11.68(17.76)	7.16(8.57)	0.3(1.02)	0.05(0.09)	0.03(0.06)	3.57(8.35)	0.71(2.72)	1.25(4.34)	1.05(3.15)	3.69(5.32)	0.07(0.17)
D	d5	24	10.87(20.33)	15.43(16.79)	1.72(6.1)	0.12(0.27)	0.06(0.15)	8(15.29)	0.27(1)	2.8(11.28)	2.84(6.09)	4.66(6.87)	1.49(3.9)
D	w12	25	11.75(19.55)	30.88(20.19)	1.94(4.04)	0.08(0.16)	0.04(0.12)	3.38(8.46)	0.39(0.67)	1.56(6.5)	0.04(0.09)	1.71(4.1)	2.08(6.75)
D	w16	19	17.15(26.47)	26.58(20.77)	2.34(6.44)	1.06(3.25)	0.25(0.64)	0.96(1.94)	2.13(4.66)	2.91(10.44)	0.03(0.13)	2.24(3.81)	1.62(4.12)
D	w2	23	5.14(11.49)	25.4(19.33)	0.86(2.18)	0.52(1.22)	0.07(0.25)	6.98(11.93)	0.91(2.83)	2.54(5.59)	2.96(4.71)	2.47(2.91)	1.78(4.69)
D	w22	27	12.22(23.28)	35.63(20.68)	3.39(5.58)	0.19(0.24)	0.04(0.08)	1.34(2.57)	1.89(4.41)	2.77(13.39)	0(0.01)	1.37(2.72)	0.96(2.76)
D	w4	24	7.51(14.48)	30.56(20.06)	1.72(3.8)	0.31(0.78)	0.23(0.69)	5.07(8.15)	0.82(2.71)	1.91(6.11)	0.24(0.46)	3.03(5.57)	1.43(2.24)
D	w8	16	16.87(24.96)	24.19(19.14)	2.49(5.01)	0.05(0.09)	0.15(0.39)	3.43(5.19)	1.09(4.1)	4.6(13.89)	0.03(0.09)	2.64(3.45)	0.92(1.19)
A	Synbiotic
B	Prebiotics
C	Control
D	Reference
