# Supplementary material for: A synbiotic intervention modulates meta-omics signatures of gut redox potential and acidity in elective caesarean born infants
Source: BMC Microbiol. 2021 Jun 25;21:191. doi: 10.1186/s12866-021-02230-1 (PMC8229302; doi:10.1186/s12866-021-02230-1)
Supplement: Supplementary file 7 — Additional file 7: Supplementary Table 6. 16S rRNA Species data (Mean and SD) per group and time point. [file 12866_2021_2230_MOESM7_ESM.xlsx]

## Sheet: S6 species mean sd
grp	tp	n	s.Bacteroides_fragilis	s.Bifidobacterium_bifidum	s.Bifidobacterium_breve	s.Bifidobacterium_longum	s.Veillonella_dispar
A	d3	25	0(0.01)	0(0)	36.35(31.22)	0.02(0.07)	0.09(0.31)
A	d5	32	0(0)	0(0.01)	30.3(17.77)	0.77(2.76)	0.46(1.91)
A	w12	39	3.15(13.14)	0.92(4.08)	26.58(17.97)	2.42(6.12)	0.73(2.07)
A	w16	29	3.6(13.43)	3.53(12.27)	20.74(19.03)	3.05(8.73)	0.87(1.92)
A	w2	33	0(0.01)	0(0)	25.25(11.85)	1.17(4.48)	0.92(2.4)
A	w22	40	3.43(15.68)	4.77(11.39)	20.2(20.49)	4.63(9.69)	1.64(3.37)
A	w4	40	0.01(0.07)	0(0)	25.41(12.11)	1.96(5.72)	2.27(5.51)
A	w8	25	0(0)	0(0)	25.45(17.29)	0.45(1.64)	2.1(4.14)
B	d3	21	0.03(0.1)	0(0.01)	3.16(13.02)	0.03(0.06)	0.09(0.41)
B	d5	30	0.01(0.02)	0.01(0.02)	4.3(13.82)	0.86(4.44)	1.92(4.53)
B	w12	38	1.65(8.51)	1.32(4.02)	18.56(21)	4.31(11.77)	0.85(2.31)
B	w16	26	2.38(8.68)	3.6(11.65)	13.48(20.07)	6.65(15.5)	0.4(0.97)
B	w2	31	0(0.01)	0(0)	3.73(10.42)	4.33(11.96)	2.66(4.29)
B	w22	35	4.27(14.13)	5.28(15.91)	14.34(19.08)	5.6(11.62)	1.38(3.58)
B	w4	37	0.01(0.02)	2.46(10.48)	8.61(14.46)	4.55(13.67)	1.78(4.45)
B	w8	18	0.23(0.97)	0.65(2.77)	10.75(19.27)	9.93(18.82)	1.94(4.55)
C	d3	27	0.04(0.12)	0(0.01)	4.96(15.88)	0.03(0.08)	0.86(4.42)
C	d5	37	0.37(2.22)	0.01(0.01)	6.67(14.61)	1.24(5.94)	1.56(5.09)
C	w12	43	0.84(4.2)	3.01(8.15)	20.31(22.79)	8.03(14.11)	1.56(8.26)
C	w16	31	0.31(1.52)	2.74(10.04)	20.73(21.87)	9.68(21.22)	1.5(4.46)
C	w2	37	0.16(0.94)	0.41(2.47)	7.7(13.16)	2.26(6.54)	2.89(6.79)
C	w22	42	2.87(7.93)	1.58(5.47)	20.21(22.8)	11.73(19.36)	0.35(1.33)
C	w4	40	1.76(8.1)	1.14(6.62)	9.87(15.15)	4(9.89)	2.41(4.6)
C	w8	27	0.02(0.11)	2.86(8.75)	15.48(19.95)	10.99(19.44)	2.46(5.84)
D	d3	17	4.18(10.75)	0.07(0.26)	1.12(3.64)	4.45(6.09)	0.01(0.03)
D	d5	24	6.12(14.57)	0.15(0.54)	2.89(6.33)	4.81(10.46)	0.19(0.87)
D	w12	25	3.71(7.91)	3.54(9.59)	10.24(14.52)	5.76(12.08)	1.33(5.2)
D	w16	19	7.16(15.9)	3.16(8.62)	6.34(10.95)	6.88(11.41)	1.08(3.1)
D	w2	23	0.69(2)	3.64(8.18)	5.56(11.38)	7.78(11.08)	1.22(3.91)
D	w22	27	6.22(18.74)	1.91(5)	11.74(14.7)	10.83(11.91)	0.23(0.58)
D	w4	24	1.84(7.13)	3.5(7.43)	8(13.44)	8.55(13.67)	0.65(1.49)
D	w8	16	4.02(10.77)	4.02(15.45)	2.29(5.26)	8.63(13.63)	0.41(0.63)
A	Synbiotic
B	Prebiotics
C	Control
D	Reference
