# Supplementary material for: A synbiotic intervention modulates meta-omics signatures of gut redox potential and acidity in elective caesarean born infants
Source: BMC Microbiol. 2021 Jun 25;21:191. doi: 10.1186/s12866-021-02230-1 (PMC8229302; doi:10.1186/s12866-021-02230-1)
Supplement: Supplementary file 8 — Additional file 8: Supplementary Table 7. Non-parametric Mann-Whitney U tests performed at each time point on each pair of study group combination at family level. [file 12866_2021_2230_MOESM8_ESM.xlsx]

## Sheet: S7 family MW test
Timepoint	Compare Group	f.Bifidobacteriaceae.pval	f.Bifidobacteriaceae.adj.p.fdr	f.Bifidobacteriaceaeadj.p.bon	f.Enterobacteriaceae.pval	f.Enterobacteriaceae.adj.p.fdr	f.Enterobacteriaceaeadj.p.bon	f.Streptococcaceae.pval	f.Streptococcaceae.adj.p.fdr	f.Streptococcaceaeadj.p.bon	f.Bacteroidaceae.pval	f.Bacteroidaceae.adj.p.fdr	f.Bacteroidaceaeadj.p.bon	f.Enterococcaceae.pval	f.Enterococcaceae.adj.p.fdr	f.Enterococcaceaeadj.p.bon	f.Veillonellaceae.pval	f.Veillonellaceae.adj.p.fdr	f.Veillonellaceaeadj.p.bon	f.Lachnospiraceae.pval	f.Lachnospiraceae.adj.p.fdr	f.Lachnospiraceaeadj.p.bon	f.Clostridiaceae.pval	f.Clostridiaceae.adj.p.fdr	f.Clostridiaceaeadj.p.bon	f.Lactobacillaceae.pval	f.Lactobacillaceae.adj.p.fdr	f.Lactobacillaceaeadj.p.bon	f.Coriobacteriaceae.pval	f.Coriobacteriaceae.adj.p.fdr	f.Coriobacteriaceaeadj.p.bon	f.Erysipelotrichaceae.pval	f.Erysipelotrichaceae.adj.p.fdr	f.Erysipelotrichaceaeadj.p.bon	f.Porphyromonadaceae.pval	f.Porphyromonadaceae.adj.p.fdr	f.Porphyromonadaceaeadj.p.bon	f.Staphylococcaceae.pval	f.Staphylococcaceae.adj.p.fdr	f.Staphylococcaceaeadj.p.bon	f.Pasteurellaceae.pval	f.Pasteurellaceae.adj.p.fdr	f.Pasteurellaceaeadj.p.bon
d3	AvsB	8.75079e-07	1.22511e-05	1.22511e-05	0.569862	0.613698	1	0.0604034	0.163135	0.845647	0.0790484	0.163135	1	0.312512	0.404168	1	0.458214	0.534583	1	0.0533246	0.163135	0.746545	0.317561	0.404168	1	0.664303	0.664303	1	0.259351	0.403435	1	0.122793	0.214888	1	0.045837	0.163135	0.641718	0.0334171	0.163135	0.467839	0.0815675	0.163135	1
d3	AvsC	2.41659e-07	3.38323e-06	3.38323e-06	0.236066	0.413115	1	0.469405	0.597424	1	0.0475138	0.133039	0.665193	0.00642946	0.0450063	0.0900125	0.273379	0.425256	1	0.817451	0.817451	1	0.0866546	0.202194	1	0.738823	0.795655	1	0.383226	0.536516	1	0.551553	0.643479	1	0.0247077	0.115303	0.345908	0.0336738	0.117858	0.471433	0.121834	0.243667	1
d3	AvsD	0.000541163	0.00252543	0.00757628	0.664981	0.716133	1	0.14006	0.196084	1	3.4039e-05	0.000476546	0.000476546	0.124773	0.194091	1	0.21303	0.261326	1	0.0677859	0.135572	0.949002	0.00587044	0.0136977	0.0821862	0.10242	0.179236	1	0.00471074	0.0131901	0.0659503	0.00146895	0.00514133	0.0205653	0.000283961	0.00198773	0.00397546	0.223994	0.261326	1	0.897741	0.897741	1
d3	BvsC	0.836911	0.976397	1	0.536437	0.976397	1	0.141141	0.658658	1	0.801837	0.976397	1	0.0287301	0.402221	0.402221	0.765991	0.976397	1	0.0725023	0.507516	1	0.494873	0.976397	1	0.501962	0.976397	1	0.690736	0.976397	1	0.3098	0.976397	1	0.978197	0.978197	1	0.949514	0.978197	1	0.643663	0.976397	1
d3	BvsD	0.0133749	0.0936245	0.187249	0.5258	0.613433	1	0.611998	0.659075	1	0.00143125	0.0200375	0.0200375	0.459495	0.603157	1	0.340525	0.529706	1	0.917003	0.917003	1	0.0570079	0.114016	0.798111	0.0522796	0.114016	0.731914	0.0522796	0.114016	0.731914	0.0531975	0.114016	0.744765	0.0439139	0.114016	0.614795	0.473909	0.603157	1	0.144712	0.253247	1
d3	CvsD	0.00822408	0.0383791	0.115137	0.755568	0.755568	1	0.435471	0.538997	1	0.00102744	0.0143842	0.0143842	0.0738511	0.167104	1	0.512263	0.551668	1	0.0835518	0.167104	1	0.136981	0.239717	1	0.161764	0.251632	1	0.0157822	0.0552376	0.22095	0.00456196	0.0319337	0.0638675	0.0320355	0.0896994	0.448497	0.461998	0.538997	1	0.212026	0.296837	1
d5	AvsB	7.92799e-08	1.10992e-06	1.10992e-06	0.00897597	0.0398644	0.125664	0.59979	0.763369	1	0.108336	0.189588	1	0.0113898	0.0398644	0.159458	0.027428	0.0767985	0.383993	0.887078	0.954166	1	0.0573946	0.133921	0.803524	0.104819	0.189588	1	0.954166	0.954166	1	0.334266	0.519969	1	0.776885	0.906366	1	0.576188	0.763369	1	0.00201588	0.0141111	0.0282223
d5	AvsC	4.1726e-06	5.84164e-05	5.84164e-05	0.0264142	0.0616332	0.369799	0.514364	0.72011	1	0.0727615	0.145523	1	0.00957102	0.031199	0.133994	0.0111425	0.031199	0.155995	0.904236	0.973793	1	0.010945	0.031199	0.153229	0.124809	0.218416	1	1	1	1	0.803873	0.950919	1	0.815073	0.950919	1	0.34858	0.542236	1	0.0037964	0.0265748	0.0531496
d5	AvsD	0.00409315	0.0114608	0.0573041	0.653488	0.703756	1	0.297622	0.347226	1	2.32907e-05	0.00032607	0.00032607	0.709192	0.709192	1	0.0329258	0.0460961	0.460961	0.0111756	0.0173843	0.156459	0.000200129	0.00121799	0.00280181	0.00602474	0.0117453	0.0843464	0.000260997	0.00121799	0.00365396	0.00642901	0.0117453	0.0900061	0.00270284	0.00945995	0.0378398	0.00671162	0.0117453	0.0939627	0.0459956	0.0585398	0.643938
d5	BvsC	0.638483	0.966371	1	0.816779	0.966371	1	0.826523	0.966371	1	0.966371	0.966371	1	0.677313	0.966371	1	0.924236	0.966371	1	0.942112	0.966371	1	0.583227	0.966371	1	0.905166	0.966371	1	0.957587	0.966371	1	0.468032	0.966371	1	0.9009	0.966371	1	0.535519	0.966371	1	0.64296	0.966371	1
d5	BvsD	0.000503354	0.00355659	0.00704696	0.0223446	0.039103	0.312824	0.804263	0.866129	1	0.000772605	0.00360549	0.0108165	0.0122478	0.0285781	0.171469	0.91097	0.91097	1	0.00409372	0.0114624	0.057312	0.040569	0.0592786	0.567966	0.216378	0.275391	1	0.000508085	0.00355659	0.00711319	0.0423418	0.0592786	0.592786	0.00177564	0.00621472	0.0248589	0.0155216	0.0310431	0.217302	0.307896	0.359212	1
d5	CvsD	0.00615754	0.0143676	0.0862056	0.0115868	0.0202769	0.162215	0.97499	0.97499	1	0.000664268	0.00464988	0.00929976	0.00453125	0.0126875	0.0634375	0.856189	0.92205	1	0.00342929	0.0120025	0.04801	0.097825	0.136955	1	0.175413	0.223253	1	0.000198645	0.00278103	0.00278103	0.00913502	0.01827	0.12789	0.00109331	0.00510213	0.0153064	0.0284893	0.0443166	0.39885	0.391964	0.457292	1
w2	AvsB	3.58454e-05	0.000501835	0.000501835	0.000291821	0.00204275	0.00408549	0.0880618	0.246573	1	0.44219	0.623173	1	0.0761839	0.246573	1	0.242403	0.484807	1	0.391946	0.623173	1	0.611845	0.671565	1	0.0660413	0.246573	0.924578	0.546127	0.671565	1	0.671565	0.671565	1	0.637596	0.671565	1	0.242058	0.484807	1	0.445123	0.623173	1
w2	AvsC	0.000721792	0.0101051	0.0101051	0.0518219	0.251154	0.725506	0.392755	0.78551	1	0.0538187	0.251154	0.753462	0.0880107	0.308038	1	0.263459	0.655599	1	0.858936	0.925008	1	0.280971	0.655599	1	0.788348	0.925008	1	0.501472	0.877576	1	0.824816	0.925008	1	0.803678	0.925008	1	0.934331	0.934331	1	0.840253	0.925008	1
w2	AvsD	0.537801	0.69125	1	0.216259	0.432518	1	0.350101	0.612677	1	0.000624321	0.00647515	0.00874049	0.696215	0.757307	1	0.894062	0.894062	1	0.453357	0.69125	1	0.703214	0.757307	1	0.147762	0.387507	1	0.0133247	0.0621817	0.186545	0.0229997	0.0804991	0.321996	0.000925021	0.00647515	0.0129503	0.166075	0.387507	1	0.543125	0.69125	1
w2	BvsC	0.970731	0.970731	1	0.326809	0.902013	1	0.508548	0.902013	1	0.312794	0.902013	1	0.9415	0.970731	1	0.931288	0.970731	1	0.260208	0.902013	1	0.726367	0.970731	1	0.117951	0.902013	1	0.95707	0.970731	1	0.515436	0.902013	1	0.817262	0.970731	1	0.474875	0.902013	1	0.392721	0.902013	1
w2	BvsD	0.00646382	0.0180987	0.0904935	0.00190311	0.0133218	0.0266435	0.630681	0.802685	1	0.00010192	0.00142688	0.00142688	0.0733945	0.12844	1	0.296113	0.414558	1	0.116148	0.180675	1	0.939474	0.939474	1	0.862142	0.939474	1	0.00391018	0.0163009	0.0547425	0.00838177	0.0195575	0.117345	0.00465739	0.0163009	0.0652035	0.0478946	0.0957891	0.670524	0.902054	0.939474	1
w2	CvsD	0.0172697	0.0604439	0.241776	0.0257812	0.0721874	0.360937	0.97441	0.97441	1	4.46615e-06	6.25261e-05	6.25261e-05	0.0627973	0.125595	0.879162	0.331258	0.463762	1	0.561795	0.655428	1	0.651479	0.701593	1	0.224406	0.349076	1	0.00349134	0.0162929	0.0488787	0.0361027	0.0842397	0.505438	0.00159131	0.0111392	0.0222783	0.174	0.3045	1	0.398741	0.507489	1
w4	AvsB	0.0751217	0.306871	1	0.174463	0.488498	1	0.493486	0.752073	1	0.34073	0.661181	1	0.377818	0.661181	1	0.537195	0.752073	1	0.82279	0.887541	1	0.0783975	0.306871	1	0.0113137	0.158392	0.158392	0.922835	0.922835	1	0.824145	0.887541	1	0.239902	0.559771	1	0.0876774	0.306871	1	0.637039	0.810776	1
w4	AvsC	0.0454472	0.212087	0.636261	0.499596	0.77715	1	0.912382	0.976815	1	0.126434	0.354016	1	0.0841065	0.294373	1	0.566911	0.793676	1	0.274535	0.537116	1	0.00342819	0.0479946	0.0479946	0.186228	0.434531	1	0.909908	0.976815	1	0.0431603	0.212087	0.604245	0.976815	0.976815	1	0.306923	0.537116	1	0.66002	0.840026	1
w4	AvsD	0.970901	1	1	0.148316	0.289779	1	0.275449	0.418036	1	0.00246686	0.017268	0.034536	0.0373144	0.10448	0.522402	0.606558	0.70765	1	0.298597	0.418036	1	0.38822	0.494098	1	0.0218595	0.0765084	0.306034	0.000617542	0.00864559	0.00864559	0.00492131	0.0229661	0.0688983	0.165588	0.289779	1	1	1	1	0.0475815	0.111023	0.66614
w4	BvsC	0.979785	0.979785	1	0.499923	0.72735	1	0.297829	0.704631	1	0.457053	0.72735	1	0.57149	0.72735	1	0.19352	0.704631	1	0.301985	0.704631	1	0.469879	0.72735	1	0.254109	0.704631	1	0.945925	0.979785	1	0.119758	0.704631	1	0.234449	0.704631	1	0.525447	0.72735	1	0.9764	0.979785	1
w4	BvsD	0.226457	0.3963	1	0.0207872	0.0681177	0.291021	0.624178	0.728207	1	0.0243277	0.0681177	0.340588	0.00905392	0.0633774	0.126755	0.906388	0.930307	1	0.342256	0.532398	1	0.574752	0.728207	1	0.930307	0.930307	1	0.000163294	0.00228612	0.00228612	0.016577	0.0681177	0.232078	0.623901	0.728207	1	0.225498	0.3963	1	0.126721	0.295683	1
w4	CvsD	0.170269	0.311842	1	0.0603033	0.252894	0.844246	0.204898	0.318731	1	0.0890969	0.252894	1	0.00662571	0.04638	0.0927599	0.32787	0.424893	1	0.922298	0.922298	1	0.108383	0.252894	1	0.367117	0.428304	1	0.00013695	0.0019173	0.0019173	0.333844	0.424893	1	0.178196	0.311842	1	0.452118	0.486897	1	0.103959	0.252894	1
w8	AvsB	0.932085	0.989862	1	0.51814	0.811295	1	0.21628	0.811295	1	0.388916	0.811295	1	0.579496	0.811295	1	0.355838	0.811295	1	0.989862	0.989862	1	0.554411	0.811295	1	0.57347	0.811295	1	0.758951	0.885443	1	0.748183	0.885443	1	0.432454	0.811295	1	0.00146349	0.0204888	0.0204888	0.434574	0.811295	1
w8	AvsC	0.82752	0.82752	1	0.82752	0.82752	1	0.689463	0.82752	1	0.55965	0.82752	1	0.557794	0.82752	1	0.181193	0.82752	1	0.620105	0.82752	1	0.809071	0.82752	1	0.586532	0.82752	1	0.645461	0.82752	1	0.15336	0.82752	1	0.28049	0.82752	1	0.59631	0.82752	1	0.630656	0.82752	1
w8	AvsD	0.0884798	0.309679	1	0.23271	0.407242	1	0.890267	1	1	1.92751e-05	0.000269851	0.000269851	0.0091871	0.0643097	0.128619	0.179843	0.407242	1	0.421608	0.590251	1	0.977221	1	1	1	1	1	0.219779	0.407242	1	0.0638796	0.298105	0.894314	0.286717	0.446004	1	0.17735	0.407242	1	0.80372	1	1
w8	BvsC	0.954303	1	1	0.33993	0.726805	1	0.0887102	0.620971	1	0.778048	0.990243	1	0.348019	0.726805	1	0.763264	0.990243	1	0.642335	0.990243	1	0.363402	0.726805	1	0.877048	1	1	0.459589	0.80428	1	0.310059	0.726805	1	1	1	1	0.00194571	0.02724	0.02724	0.255714	0.726805	1
w8	BvsD	0.580016	0.738203	1	0.707981	0.808393	1	0.21544	0.502693	1	0.000663642	0.00929099	0.00929099	0.00939682	0.0657777	0.131555	0.800186	0.808393	1	0.53485	0.738203	1	0.808393	0.808393	1	0.495976	0.738203	1	0.33538	0.58915	1	0.176087	0.493045	1	0.111185	0.47994	1	0.137126	0.47994	1	0.336657	0.58915	1
w8	CvsD	0.262402	0.524803	1	0.210336	0.490785	1	0.979311	0.979311	1	5.16935e-05	0.000723708	0.000723708	0.0139767	0.0978372	0.195674	0.782828	0.866898	1	0.647863	0.866898	1	0.728051	0.866898	1	0.59395	0.866898	1	0.122988	0.344366	1	0.687732	0.866898	1	0.0463943	0.216507	0.64952	0.0975265	0.341343	1	0.804977	0.866898	1
w12	AvsB	0.332507	0.77585	1	0.796162	0.959102	1	0.133456	0.613707	1	0.639207	0.959102	1	0.826601	0.959102	1	0.890595	0.959102	1	0.213351	0.613707	1	0.219181	0.613707	1	0.485757	0.850075	1	0.39377	0.78754	1	0.0716933	0.501853	1	0.0626588	0.501853	0.877224	0.995643	0.995643	1	0.800505	0.959102	1
w12	AvsC	0.677669	0.933398	1	0.45404	0.79457	1	0.0322003	0.225402	0.450804	0.894184	0.933398	1	0.878231	0.933398	1	0.933398	0.933398	1	0.0807476	0.376822	1	0.193496	0.451724	1	0.529884	0.824264	1	0.275539	0.551078	1	0.00516956	0.0723739	0.0723739	0.128159	0.448558	1	0.920508	0.933398	1	0.193596	0.451724	1
w12	AvsD	0.0777726	0.272204	1	0.45156	0.772466	1	0.338878	0.772466	1	0.00384623	0.0269236	0.0538472	0.00361167	0.0269236	0.0505633	0.793088	0.823353	1	0.240317	0.672889	1	0.589206	0.772466	1	0.606938	0.772466	1	0.438651	0.772466	1	0.00648527	0.0302646	0.0907937	0.788626	0.823353	1	0.823353	0.823353	1	0.533888	0.772466	1
w12	BvsC	0.74539	0.968051	1	0.71706	0.968051	1	0.358112	0.968051	1	0.611576	0.968051	1	0.898905	0.968051	1	0.787376	0.968051	1	0.692309	0.968051	1	0.853454	0.968051	1	0.806499	0.968051	1	0.632011	0.968051	1	0.254963	0.968051	1	0.730902	0.968051	1	0.995953	0.995953	1	0.280596	0.968051	1
w12	BvsD	0.378799	0.662898	1	0.21585	0.431701	1	0.900148	0.923561	1	0.000396537	0.00555151	0.00555151	0.00211359	0.0147951	0.0295903	0.923561	0.923561	1	0.803556	0.923561	1	0.153706	0.430377	1	0.644887	0.902842	1	0.128618	0.430377	1	0.19392	0.431701	1	0.0644136	0.300597	0.901791	0.788989	0.923561	1	0.621704	0.902842	1
w12	CvsD	0.20756	0.415119	1	0.147071	0.411799	1	0.355826	0.622696	1	0.000511958	0.00603836	0.00716741	0.000862623	0.00603836	0.0120767	0.819044	0.925844	1	0.945804	0.945804	1	0.195623	0.415119	1	0.859712	0.925844	1	0.066595	0.233082	0.93233	0.77862	0.925844	1	0.0616524	0.233082	0.863134	0.791286	0.925844	1	0.693175	0.925844	1
w16	AvsB	0.302444	0.785366	1	0.13657	0.687309	1	0.698204	0.926452	1	0.694823	0.926452	1	0.336585	0.785366	1	0.691976	0.926452	1	0.727927	0.926452	1	1	1	1	0.168354	0.687309	1	0.98651	1	1	0.196374	0.687309	1	0.914436	1	1	0.176956	0.687309	1	0.481451	0.926452	1
w16	AvsC	0.976576	0.976576	1	0.566633	0.793286	1	0.148086	0.479365	1	0.261226	0.515472	1	0.848631	0.91391	1	0.534294	0.793286	1	0.201513	0.479365	1	0.149025	0.479365	1	0.17237	0.479365	1	0.192706	0.479365	1	0.205442	0.479365	1	0.833777	0.91391	1	0.294555	0.515472	1	0.797494	0.91391	1
w16	AvsD	0.0396357	0.184966	0.554899	0.166768	0.454144	1	0.284746	0.498305	1	0.00325684	0.0455958	0.0455958	0.108521	0.379824	1	0.274623	0.498305	1	0.695584	0.885289	1	0.765802	0.893435	1	0.419138	0.651993	1	0.972629	0.972629	1	0.194633	0.454144	1	0.0253151	0.177205	0.354411	0.886095	0.954256	1	0.566651	0.793311	1
w16	BvsC	0.351392	0.872349	1	0.430696	0.872349	1	0.421411	0.872349	1	0.498485	0.872349	1	0.303954	0.872349	1	0.904348	0.973913	1	0.455388	0.872349	1	0.219907	0.872349	1	0.750212	0.973913	1	0.26539	0.872349	1	0.993522	0.993522	1	0.85854	0.973913	1	0.776656	0.973913	1	0.634693	0.973913	1
w16	BvsD	0.261517	0.692147	1	0.0504491	0.259795	0.706287	0.448608	0.872667	1	0.000339367	0.00475114	0.00475114	0.296634	0.692147	1	0.498667	0.872667	1	0.960128	1	1	0.678611	0.971604	1	0.694003	0.971604	1	0.841504	1	1	1	1	1	0.0556703	0.259795	0.779385	0.178996	0.626485	1	0.939097	1	1
w16	CvsD	0.0212009	0.136915	0.296813	0.256152	0.512304	1	0.812554	0.908152	1	4.47719e-05	0.000626806	0.000626806	0.0807584	0.282654	1	0.658462	0.866892	1	0.681129	0.866892	1	0.160517	0.449447	1	0.843284	0.908152	1	0.388571	0.679998	1	1	1	1	0.029339	0.136915	0.410746	0.228662	0.512304	1	0.600723	0.866892	1
w22	AvsB	0.128053	0.52923	1	0.536599	0.939048	1	0.307378	0.717215	1	0.92334	0.986105	1	0.151633	0.52923	1	0.894366	0.986105	1	0.0931627	0.52923	1	0.479941	0.939048	1	0.746888	0.986105	1	0.928012	0.986105	1	0.181708	0.52923	1	0.919334	0.986105	1	0.986105	0.986105	1	0.189011	0.52923	1
w22	AvsC	0.835549	0.995089	1	0.736267	0.995089	1	0.602017	0.995089	1	0.0956545	0.972715	1	0.731403	0.995089	1	0.138959	0.972715	1	0.471882	0.995089	1	0.79846	0.995089	1	0.920228	0.995089	1	0.54295	0.995089	1	0.973961	0.995089	1	0.892735	0.995089	1	0.674345	0.995089	1	0.995089	0.995089	1
w22	AvsD	0.330777	0.463088	1	0.56013	0.618407	1	1	1	1	0.000620581	0.00868814	0.00868814	0.0141137	0.0987961	0.197592	0.14342	0.28684	1	0.204805	0.318585	1	0.143219	0.28684	1	0.419747	0.534224	1	0.0347975	0.162388	0.487165	0.574235	0.618407	1	0.0913798	0.28684	1	0.128773	0.28684	1	0.178847	0.312982	1
w22	BvsC	0.160389	0.470682	1	0.430055	0.602078	1	0.163476	0.470682	1	0.16748	0.470682	1	0.235341	0.470682	1	0.271379	0.474913	1	0.225234	0.470682	1	0.328309	0.510703	1	0.729336	0.785439	1	0.597195	0.760066	1	0.190782	0.470682	1	0.786745	0.786745	1	0.693221	0.785439	1	0.210902	0.470682	1
w22	BvsD	0.61276	0.779877	1	0.823399	0.90652	1	0.490339	0.686475	1	0.00215667	0.0301934	0.0301934	0.405304	0.630472	1	0.260543	0.521087	1	0.946197	0.946197	1	0.0307915	0.143694	0.431081	0.331935	0.580886	1	0.0234047	0.143694	0.327666	0.0925396	0.323889	1	0.142358	0.378667	1	0.162286	0.378667	1	0.841768	0.90652	1
w22	CvsD	0.458739	0.583849	1	0.323749	0.56656	1	0.572793	0.653236	1	0.0416863	0.194536	0.583609	0.0294071	0.194536	0.411699	0.974144	0.974144	1	0.381438	0.583849	1	0.278454	0.56105	1	0.443935	0.583849	1	0.0107216	0.150102	0.150102	0.606577	0.653236	1	0.0635151	0.222303	0.889212	0.280525	0.56105	1	0.186287	0.521603	1
