# Supplementary material for: A synbiotic intervention modulates meta-omics signatures of gut redox potential and acidity in elective caesarean born infants
Source: BMC Microbiol. 2021 Jun 25;21:191. doi: 10.1186/s12866-021-02230-1 (PMC8229302; doi:10.1186/s12866-021-02230-1)
Supplement: Supplementary file 9 — Additional file 9: Supplementary Table 8. Non-parametric Mann-Whitney U tests performed at each time point on each pair of study group combination at genus level. [file 12866_2021_2230_MOESM9_ESM.xlsx]

## Sheet: S8 genus MW test
Timepoint	Compare Group	g.Bifidobacterium.pval	g.Bifidobacterium.adj.p.fdr	g.Bifidobacteriumadj.p.bon	g.Klebsiella.pval	g.Klebsiella.adj.p.fdr	g.Klebsiellaadj.p.bon	g.Bacteroides.pval	g.Bacteroides.adj.p.fdr	g.Bacteroidesadj.p.bon	g.Streptococcus.pval	g.Streptococcus.adj.p.fdr	g.Streptococcusadj.p.bon	g.Veillonella.pval	g.Veillonella.adj.p.fdr	g.Veillonellaadj.p.bon	g.Enterococcus.pval	g.Enterococcus.adj.p.fdr	g.Enterococcusadj.p.bon	g.Lactobacillus.pval	g.Lactobacillus.adj.p.fdr	g.Lactobacillusadj.p.bon	g.Collinsella.pval	g.Collinsella.adj.p.fdr	g.Collinsellaadj.p.bon	g.Haemophilus.pval	g.Haemophilus.adj.p.fdr	g.Haemophilusadj.p.bon	g.Parabacteroides.pval	g.Parabacteroides.adj.p.fdr	g.Parabacteroidesadj.p.bon	g.Staphylococcus.pval	g.Staphylococcus.adj.p.fdr	g.Staphylococcusadj.p.bon
d3	AvsB	4.68545e-07	5.154e-06	5.154e-06	0.823	0.838317	1	0.165911	0.30417	1	0.0705216	0.193934	0.775738	0.706049	0.838317	1	0.636951	0.838317	1	0.838317	0.838317	1	0.470744	0.739741	1	0.0884194	0.194523	0.972613	0.0566229	0.193934	0.622852	0.014933	0.0821312	0.164262
d3	AvsC	9.38935e-08	1.03283e-06	1.03283e-06	0.227372	0.357299	1	0.0475138	0.130663	0.522652	0.452672	0.497939	1	0.44872	0.497939	1	0.0165277	0.0606017	0.181805	0.344903	0.474241	1	1	1	1	0.116261	0.213144	1	0.0935832	0.205883	1	0.0125061	0.0606017	0.137567
d3	AvsD	0.000688077	0.00378442	0.00756885	0.322932	0.507465	1	3.4039e-05	0.000374429	0.000374429	0.371102	0.510266	1	0.628908	0.691799	1	0.206705	0.37896	1	0.471868	0.576727	1	0.041159	0.113187	0.45275	0.89319	0.89319	1	0.00257599	0.0094453	0.0283359	0.130993	0.288184	1
d3	BvsC	0.621059	0.849545	1	0.178301	0.779619	1	0.576055	0.849545	1	0.240294	0.779619	1	0.77084	0.849545	1	0.0388243	0.427068	0.427068	0.283498	0.779619	1	0.457528	0.849545	1	0.703035	0.849545	1	0.772313	0.849545	1	0.949514	0.949514	1
d3	BvsD	0.00994975	0.0547236	0.109447	0.286457	0.450146	1	0.0009929	0.0109219	0.0109219	0.422327	0.516177	1	0.853425	0.853425	1	0.197036	0.43348	1	0.36437	0.501009	1	0.158957	0.43348	1	0.266322	0.450146	1	0.133887	0.43348	1	0.670813	0.737895	1
d3	CvsD	0.00694117	0.0381765	0.0763529	0.849968	1	1	0.0012519	0.0137709	0.0137709	0.958124	1	1	0.989091	1	1	0.289431	0.530623	1	1	1	1	0.031825	0.116692	0.350075	0.227158	0.499747	1	0.0605349	0.166471	0.665884	0.501797	0.788538	1
d5	AvsB	8.76771e-08	9.64448e-07	9.64448e-07	0.148559	0.23345	1	0.108336	0.198616	1	0.446867	0.614442	1	0.0328808	0.0904223	0.361689	0.00890992	0.0326697	0.0980091	0.0486097	0.106941	0.534706	0.617175	0.678892	1	0.00583124	0.0320718	0.0641437	0.50739	0.620144	1	0.971615	0.971615	1
d5	AvsC	9.53346e-07	1.04868e-05	1.04868e-05	0.135357	0.247102	1	0.0727615	0.160075	0.800376	0.382986	0.468094	1	0.0371782	0.10224	0.40896	0.0281845	0.10224	0.310029	0.213724	0.29387	1	0.555909	0.611499	1	0.00275632	0.0151597	0.0303195	0.657995	0.657995	1	0.157247	0.247102	1
d5	AvsD	0.000655314	0.00240282	0.00720845	0.971542	0.971542	1	8.30769e-05	0.000913846	0.000913846	0.350792	0.428745	1	0.22261	0.306088	1	0.543709	0.59808	1	0.0171886	0.0315125	0.189075	0.012802	0.0281643	0.140822	0.0268622	0.0422121	0.295485	0.000371658	0.00204412	0.00408824	0.0053044	0.0145871	0.0583485
d5	BvsC	0.502457	0.966371	1	0.893811	0.966371	1	0.966371	0.966371	1	0.709911	0.966371	1	0.863735	0.966371	1	0.613705	0.966371	1	0.414172	0.966371	1	0.268159	0.966371	1	0.875571	0.966371	1	0.79411	0.966371	1	0.202548	0.966371	1
d5	BvsD	0.00114151	0.00758409	0.0125566	0.233873	0.367514	1	0.00206839	0.00758409	0.0227523	0.911511	0.911511	1	0.291562	0.400897	1	0.104461	0.191511	1	0.644441	0.708885	1	0.0408703	0.0899147	0.449574	0.425831	0.52046	1	0.00177564	0.00758409	0.019532	0.0065202	0.0179306	0.0717222
d5	CvsD	0.00870732	0.0239451	0.0957805	0.205286	0.295467	1	0.00203479	0.00818123	0.0223827	0.820192	0.820192	1	0.362615	0.431161	1	0.210424	0.295467	1	0.214885	0.295467	1	0.00223124	0.00818123	0.0245437	0.391964	0.431161	1	0.000415739	0.00457313	0.00457313	0.0451369	0.0993012	0.496506
w2	AvsB	6.04481e-05	0.000664929	0.000664929	0.114455	0.314753	1	0.239578	0.45804	1	0.0760843	0.278976	0.836927	0.33312	0.45804	1	0.978324	0.978324	1	0.0454404	0.249922	0.499845	0.93478	0.978324	1	0.638793	0.780747	1	0.317074	0.45804	1	0.264391	0.45804	1
w2	AvsC	0.000451283	0.00496412	0.00496412	0.80016	0.880176	1	0.0559465	0.307706	0.615412	0.263676	0.663058	1	0.373699	0.663058	1	0.303138	0.663058	1	0.421946	0.663058	1	0.572089	0.786623	1	0.735268	0.880176	1	0.359781	0.663058	1	0.990608	0.990608	1
w2	AvsD	0.427911	0.672431	1	0.0225142	0.0825519	0.247656	0.00211364	0.011625	0.02325	0.492242	0.676833	1	0.715867	0.800758	1	0.800758	0.800758	1	0.10187	0.224114	1	0.198897	0.364645	1	0.792902	0.800758	1	0.00135972	0.011625	0.0149569	0.0986855	0.224114	1
w2	BvsC	0.951237	0.951237	1	0.161899	0.904124	1	0.516901	0.904124	1	0.657545	0.904124	1	0.892031	0.951237	1	0.379897	0.904124	1	0.235413	0.904124	1	0.543832	0.904124	1	0.583503	0.904124	1	0.899571	0.951237	1	0.546051	0.904124	1
w2	BvsD	0.00686286	0.0227726	0.0754915	0.00393321	0.0216326	0.0432653	0.000120753	0.00132829	0.00132829	0.227651	0.313021	1	0.224879	0.313021	1	0.820801	0.95231	1	0.95231	0.95231	1	0.223847	0.313021	1	0.949067	0.95231	1	0.00828095	0.0227726	0.0910904	0.015257	0.0335654	0.167827
w2	CvsD	0.0136829	0.0501705	0.150512	0.145824	0.267344	1	1.82939e-05	0.000201233	0.000201233	0.549398	0.549398	1	0.326431	0.411984	1	0.337077	0.411984	1	0.293708	0.411984	1	0.0748856	0.205935	0.823741	0.468378	0.515216	1	0.00354062	0.0194734	0.0389468	0.116449	0.256188	1
w4	AvsB	0.0505055	0.234417	0.55556	0.967451	0.967451	1	0.315438	0.693963	1	0.587432	0.923107	1	0.906611	0.967451	1	0.0227429	0.234417	0.250172	0.063932	0.234417	0.703252	0.555279	0.923107	1	0.705513	0.967451	1	0.862044	0.967451	1	0.241635	0.664497	1
w4	AvsC	0.0558169	0.449292	0.613985	0.512491	0.64308	1	0.208274	0.572754	1	0.82208	0.851463	1	0.432752	0.64308	1	0.118274	0.449292	1	0.122534	0.449292	1	0.851463	0.851463	1	0.445365	0.64308	1	0.417254	0.64308	1	0.526157	0.64308	1
w4	AvsD	0.947647	0.947647	1	0.131281	0.280639	1	0.00538388	0.0296114	0.0592227	0.645592	0.850742	1	0.718443	0.850742	1	0.534292	0.839602	1	0.0946849	0.260383	1	0.000829018	0.0091192	0.0091192	0.030539	0.111976	0.335929	0.153076	0.280639	1	0.773402	0.850742	1
w4	BvsC	0.803864	0.803864	1	0.631159	0.772023	1	0.700548	0.772023	1	0.413943	0.772023	1	0.305347	0.772023	1	0.614255	0.772023	1	0.672246	0.772023	1	0.4622	0.772023	1	0.701839	0.772023	1	0.574845	0.772023	1	0.510902	0.772023	1
w4	BvsD	0.181682	0.2855	1	0.289185	0.39763	1	0.0422953	0.232624	0.465249	0.919524	0.919524	1	0.807981	0.919524	1	0.151006	0.2855	1	0.839235	0.919524	1	0.0028541	0.0313952	0.0313952	0.069874	0.256205	0.768614	0.111052	0.2855	1	0.16898	0.2855	1
w4	CvsD	0.194528	0.386915	1	0.438611	0.545141	1	0.0807529	0.285886	0.888282	0.353024	0.545141	1	0.211045	0.386915	1	0.539503	0.593454	1	0.82376	0.82376	1	0.000269594	0.00296553	0.00296553	0.103959	0.285886	1	0.0355772	0.195674	0.391349	0.446025	0.545141	1
w8	AvsB	0.855084	0.912748	1	0.186409	0.611154	1	0.388916	0.611154	1	0.912748	0.912748	1	0.283852	0.611154	1	0.222382	0.611154	1	0.541795	0.744968	1	0.750859	0.912748	1	0.310515	0.611154	1	0.387654	0.611154	1	0.00718708	0.0790578	0.0790578
w8	AvsC	0.662874	0.923758	1	0.83978	0.923758	1	0.55965	0.923758	1	0.282499	0.923758	1	0.169528	0.923758	1	0.672127	0.923758	1	0.432944	0.923758	1	0.14524	0.923758	1	0.814582	0.923758	1	0.956167	0.956167	1	0.662977	0.923758	1
w8	AvsD	0.118575	0.260865	1	0.519826	0.615424	1	1.92751e-05	0.000212026	0.000212026	0.543236	0.615424	1	0.30106	0.473095	1	0.0297267	0.106544	0.326994	0.559476	0.615424	1	0.0387431	0.106544	0.426174	0.77638	0.77638	1	0.0133951	0.0736733	0.147347	0.295287	0.473095	1
w8	BvsC	0.954303	1	1	0.212656	0.467844	1	0.778048	1	1	0.200703	0.467844	1	0.834774	1	1	0.166361	0.467844	1	1	1	1	0.0855807	0.467844	0.941387	0.31596	0.547621	1	0.348486	0.547621	1	0.0110898	0.121988	0.121988
w8	BvsD	0.508701	0.621745	1	0.0786332	0.244607	0.864966	0.000663642	0.00730006	0.00730006	0.361455	0.497001	1	0.785916	0.864508	1	0.00414296	0.0227863	0.0455726	0.916466	0.916466	1	0.111185	0.244607	1	0.336657	0.497001	1	0.111185	0.244607	1	0.174682	0.32025	1
w8	CvsD	0.158052	0.347713	1	0.692772	0.952561	1	5.86222e-05	0.000644844	0.000644844	0.795334	0.972075	1	0.563539	0.885561	1	0.0558173	0.153498	0.61399	0.892427	0.972923	1	0.00176858	0.00972717	0.0194543	0.972923	0.972923	1	0.00749129	0.0274681	0.0824042	0.221418	0.405933	1
w12	AvsB	0.240784	0.916073	1	0.126302	0.916073	1	0.647304	0.97764	1	0.264535	0.916073	1	0.702367	0.97764	1	0.786225	0.97764	1	0.464839	0.97764	1	0.889368	0.97764	1	0.885921	0.97764	1	0.333117	0.916073	1	0.97764	0.97764	1
w12	AvsC	0.817421	0.962806	1	0.356786	0.717033	1	0.894184	0.962806	1	0.0342593	0.376852	0.376852	0.845334	0.962806	1	0.962806	0.962806	1	0.375934	0.717033	1	0.286156	0.717033	1	0.358473	0.717033	1	0.391109	0.717033	1	0.707792	0.962806	1
w12	AvsD	0.11952	0.328679	1	0.529433	0.72797	1	0.0157529	0.135357	0.173282	0.422854	0.664485	1	0.94191	0.94191	1	0.0246104	0.135357	0.270715	0.291293	0.640846	1	0.394291	0.664485	1	0.82223	0.904453	1	0.0656152	0.240589	0.721767	0.736675	0.90038	1
w12	BvsC	0.38337	0.952927	1	0.474006	0.952927	1	0.63378	0.952927	1	0.313511	0.952927	1	0.599175	0.952927	1	0.779667	0.952927	1	0.957606	0.957606	1	0.341277	0.952927	1	0.398343	0.952927	1	0.89188	0.957606	1	0.747629	0.952927	1
w12	BvsD	0.684662	0.865481	1	0.415991	0.865481	1	0.0044692	0.0453679	0.0491612	0.806035	0.865481	1	0.748945	0.865481	1	0.0259868	0.095285	0.285855	0.72972	0.865481	1	0.336601	0.865481	1	0.865481	0.865481	1	0.00824871	0.0453679	0.0907358	0.564638	0.865481	1
w12	CvsD	0.20756	0.456631	1	0.903434	0.903434	1	0.00373788	0.0295348	0.0411167	0.290102	0.531854	1	0.882217	0.903434	1	0.00805494	0.0295348	0.0886043	0.730238	0.903434	1	0.0890622	0.244921	0.979684	0.599435	0.903434	1	0.00593813	0.0295348	0.0653194	0.861844	0.903434	1
w16	AvsB	0.4978	0.829165	1	0.408064	0.829165	1	0.603029	0.829165	1	0.261776	0.829165	1	0.85949	0.885943	1	0.885943	0.885943	1	0.16787	0.829165	1	0.574364	0.829165	1	0.829852	0.885943	1	0.564455	0.829165	1	0.279545	0.829165	1
w16	AvsC	0.638326	0.746048	1	0.298961	0.657714	1	0.254277	0.657714	1	0.0356287	0.391916	0.391916	0.486557	0.746048	1	0.678225	0.746048	1	0.0838978	0.461438	0.922876	0.445216	0.746048	1	0.984479	0.984479	1	0.559393	0.746048	1	0.259111	0.657714	1
w16	AvsD	0.0719562	0.167956	0.791518	0.07328	0.167956	0.80608	0.00351108	0.0386219	0.0386219	0.244982	0.384971	1	0.147383	0.270202	1	0.0763435	0.167956	0.839779	0.436059	0.599582	1	0.716874	0.788562	1	0.547414	0.669061	1	0.0138685	0.0762769	0.152554	0.903154	0.903154	1
w16	BvsC	0.289119	0.966601	1	0.12376	0.742317	1	0.606955	0.966601	1	0.500934	0.966601	1	0.485767	0.966601	1	0.664887	0.966601	1	0.702982	0.966601	1	0.134967	0.742317	1	0.807325	0.97151	1	0.883191	0.97151	1	0.978645	0.978645	1
w16	BvsD	0.409433	0.643394	1	0.0939831	0.258453	1	0.000252468	0.00277714	0.00277714	0.636508	0.820793	1	0.167689	0.368916	1	0.0876985	0.258453	0.964684	1	1	1	0.912466	1	1	0.671558	0.820793	1	0.0056421	0.0310315	0.0620631	0.209397	0.383894	1
w16	CvsD	0.0300739	0.110271	0.330813	0.372019	0.564832	1	4.93485e-05	0.000542833	0.000542833	0.905596	0.905596	1	0.462136	0.564832	1	0.0717306	0.197259	0.789037	0.762356	0.838592	1	0.311142	0.564832	1	0.461093	0.564832	1	0.00211082	0.0116095	0.023219	0.216596	0.476512	1
w22	AvsB	0.176762	0.554323	1	0.282881	0.554323	1	0.958888	0.958888	1	0.352751	0.554323	1	0.844152	0.958888	1	0.16147	0.554323	1	0.341349	0.554323	1	0.87263	0.958888	1	0.29235	0.554323	1	0.327275	0.554323	1	0.653143	0.898072	1
w22	AvsC	0.900881	0.985266	1	0.448715	0.918892	1	0.105663	0.581147	1	0.501214	0.918892	1	0.0884931	0.581147	0.973424	0.74864	0.985266	1	0.607795	0.955107	1	0.289243	0.918892	1	0.985266	0.985266	1	0.949716	0.985266	1	0.428876	0.918892	1
w22	AvsD	0.387145	0.532324	1	0.828659	0.908747	1	0.000560121	0.00616133	0.00616133	0.908747	0.908747	1	0.0449626	0.118945	0.494589	0.0289253	0.10606	0.318179	0.58042	0.709402	1	0.0540658	0.118945	0.594724	0.201131	0.316064	1	0.0042401	0.0233205	0.0466411	0.168732	0.309342	1
w22	BvsC	0.242992	0.46448	1	0.762259	0.762259	1	0.123335	0.46448	1	0.25826	0.46448	1	0.181518	0.46448	1	0.285192	0.46448	1	0.596838	0.729469	1	0.337803	0.46448	1	0.331272	0.46448	1	0.297406	0.46448	1	0.733827	0.762259	1
w22	BvsD	0.61276	0.674036	1	0.370404	0.509305	1	0.0017917	0.0197087	0.0197087	0.528798	0.646309	1	0.0954882	0.262593	1	0.339312	0.509305	1	0.152385	0.335248	1	0.0357559	0.196657	0.393314	0.778202	0.778202	1	0.0779326	0.262593	0.857258	0.261029	0.478554	1
w22	CvsD	0.474555	0.483169	1	0.415175	0.483169	1	0.0487308	0.173797	0.536038	0.471785	0.483169	1	0.483169	0.483169	1	0.0631989	0.173797	0.695188	0.361331	0.483169	1	0.00353539	0.0194446	0.0388893	0.186287	0.409831	1	0.00321868	0.0194446	0.0354055	0.403754	0.483169	1
