# Supplementary material for: A synbiotic intervention modulates meta-omics signatures of gut redox potential and acidity in elective caesarean born infants
Source: BMC Microbiol. 2021 Jun 25;21:191. doi: 10.1186/s12866-021-02230-1 (PMC8229302; doi:10.1186/s12866-021-02230-1)
Supplement: Supplementary file 10 — Additional file 10: Supplementary Table 9. Non-parametric Mann-Whitney U tests performed at each time point on each pair of study group combination at species level. [file 12866_2021_2230_MOESM10_ESM.xlsx]

## Sheet: S9 species MW test
Timepoint	Compare Group	s.Bifidobacterium_breve.pval	s.Bifidobacterium_breve.adj.p.fdr	s.Bifidobacterium_breveadj.p.bon	s.Bifidobacterium_longum.pval	s.Bifidobacterium_longum.adj.p.fdr	s.Bifidobacterium_longumadj.p.bon	s.Bifidobacterium_bifidum.pval	s.Bifidobacterium_bifidum.adj.p.fdr	s.Bifidobacterium_bifidumadj.p.bon	s.Bacteroides_fragilis.pval	s.Bacteroides_fragilis.adj.p.fdr	s.Bacteroides_fragilisadj.p.bon	s.Veillonella_dispar.pval	s.Veillonella_dispar.adj.p.fdr	s.Veillonella_disparadj.p.bon
d3	AvsB	6.18175e-07	3.09087e-06	3.09087e-06	0.0144183	0.0360458	0.0720915	0.294894	0.49149	1	0.502635	0.628294	1	0.939091	0.939091	1
d3	AvsC	3.90325e-07	1.95162e-06	1.95162e-06	0.194294	0.242868	0.971471	0.0935832	0.233958	0.467916	0.150512	0.242868	0.752561	0.983317	0.983317	1
d3	AvsD	2.45233e-06	1.22616e-05	1.22616e-05	9.17961e-05	0.00022949	0.000458981	0.069983	0.0874788	0.349915	0.00909997	0.0151666	0.0454998	0.523618	0.523618	1
d3	BvsC	0.428977	0.715495	1	0.206015	0.715495	1	0.487905	0.715495	1	0.572396	0.715495	1	0.869132	0.869132	1
d3	BvsD	0.343054	0.435958	1	0.0132864	0.0664319	0.0664319	0.348767	0.435958	1	0.044837	0.112093	0.224185	0.553338	0.553338	1
d3	CvsD	0.124476	0.20746	0.622381	0.000999474	0.00499737	0.00499737	0.743928	0.743928	1	0.110566	0.20746	0.552828	0.462294	0.577868	1
d5	AvsB	6.33804e-07	3.16902e-06	3.16902e-06	0.81932	0.81932	1	0.0415615	0.0692691	0.207807	0.540866	0.676082	1	0.0144606	0.0361514	0.0723029
d5	AvsC	1.19459e-06	5.97295e-06	5.97295e-06	0.425516	0.425516	1	0.129999	0.216666	0.649997	0.176155	0.220194	0.880775	0.0286108	0.0715269	0.143054
d5	AvsD	6.73352e-08	3.36676e-07	3.36676e-07	0.124219	0.155273	0.621094	0.0564133	0.0940221	0.282066	0.00886943	0.0221736	0.0443471	0.960048	0.960048	1
d5	BvsC	0.974761	0.974761	1	0.251246	0.812944	1	0.487766	0.812944	1	0.469515	0.812944	1	0.672809	0.841012	1
d5	BvsD	0.0564111	0.0940185	0.282056	0.105101	0.131377	0.525506	0.882272	0.882272	1	0.0291867	0.0729666	0.145933	0.0227933	0.0729666	0.113966
d5	CvsD	0.0818012	0.153139	0.409006	0.402639	0.475209	1	0.475209	0.475209	1	0.0918831	0.153139	0.459416	0.0392053	0.153139	0.196026
w2	AvsB	2.94952e-08	1.17981e-07	1.17981e-07	0.825222	0.825222	1	NaN	NaN	NaN	0.606992	0.809322	1	0.0715355	0.143071	0.286142
w2	AvsC	5.06769e-06	2.53384e-05	2.53384e-05	0.630705	0.630705	1	0.100435	0.251087	0.502174	0.418362	0.522953	1	0.299464	0.499107	1
w2	AvsD	5.69164e-06	2.84582e-05	2.84582e-05	0.00329182	0.00635589	0.0164591	0.00381354	0.00635589	0.0190677	0.547608	0.547608	1	0.534067	0.547608	1
w2	BvsC	0.298456	0.746139	1	0.839655	0.839655	1	0.111424	0.55712	0.55712	0.821788	0.839655	1	0.461307	0.768846	1
w2	BvsD	0.362906	0.362906	1	0.0260732	0.0651829	0.130366	0.00499758	0.0249879	0.0249879	0.285191	0.362906	1	0.302322	0.362906	1
w2	CvsD	0.0793803	0.132334	0.396902	0.0156247	0.0781237	0.0781237	0.0794001	0.132334	0.397001	0.198213	0.247766	0.991063	0.683533	0.683533	1
w4	AvsB	1.52167e-06	7.60835e-06	7.60835e-06	0.554281	0.604692	1	0.143859	0.359647	0.719295	0.229084	0.381806	1	0.604692	0.604692	1
w4	AvsC	1.22058e-05	6.10288e-05	6.10288e-05	0.369584	0.403406	1	0.0224937	0.0562342	0.112468	0.23622	0.3937	1	0.403406	0.403406	1
w4	AvsD	2.18499e-05	0.000109249	0.000109249	0.013574	0.0226233	0.0678698	0.000610124	0.00152531	0.00305062	0.277759	0.347199	1	0.887225	0.887225	1
w4	BvsC	0.962152	1	1	0.742072	1	1	0.326441	1	1	1	1	1	0.603915	1	1
w4	BvsD	0.258842	0.431403	1	0.0599757	0.149939	0.299878	0.0297857	0.148928	0.148928	0.852263	0.852263	1	0.794847	0.852263	1
w4	CvsD	0.30987	0.51645	1	0.0802921	0.273056	0.401461	0.109223	0.273056	0.546113	0.93287	0.93287	1	0.428563	0.535703	1
w8	AvsB	0.00318508	0.0159254	0.0159254	0.068611	0.171528	0.343055	0.257899	0.322374	1	0.353095	0.353095	1	0.178955	0.298259	0.894776
w8	AvsC	0.0393077	0.0982692	0.196538	0.00445646	0.0222823	0.0222823	0.0935832	0.155972	0.467916	0.693704	0.693704	1	0.461698	0.577122	1
w8	AvsD	9.22541e-06	4.61271e-05	4.61271e-05	0.0701787	0.0877233	0.350893	0.069983	0.0877233	0.349915	0.0111162	0.0277906	0.0555812	0.392295	0.392295	1
w8	BvsC	0.20596	0.56967	1	0.509576	0.56967	1	0.496219	0.56967	1	0.56967	0.56967	1	0.432094	0.56967	1
w8	BvsD	0.200682	0.501705	1	0.967298	0.967298	1	0.468575	0.607553	1	0.140337	0.501705	0.701687	0.486042	0.607553	1
w8	CvsD	0.00863522	0.0431761	0.0431761	0.574675	0.915968	1	0.851926	0.915968	1	0.0309361	0.0773403	0.154681	0.915968	0.915968	1
w12	AvsB	0.0510043	0.255022	0.255022	0.569655	0.677895	1	0.261159	0.435264	1	0.677895	0.677895	1	0.235201	0.435264	1
w12	AvsC	0.0789991	0.184334	0.394995	0.1106	0.184334	0.553001	0.0661021	0.184334	0.33051	0.298177	0.372721	1	0.510894	0.510894	1
w12	AvsD	0.000594334	0.00297167	0.00297167	0.253283	0.253541	1	0.253541	0.253541	1	0.100762	0.205237	0.50381	0.123142	0.205237	0.615711
w12	BvsC	0.884729	0.884729	1	0.235913	0.589783	1	0.441259	0.660721	1	0.528577	0.660721	1	0.0459238	0.229619	0.229619
w12	BvsD	0.136361	0.449151	0.681803	0.511249	0.852081	1	0.869037	0.934453	1	0.17966	0.449151	0.898302	0.934453	0.934453	1
w12	CvsD	0.114963	0.287407	0.574814	0.824636	0.824636	1	0.6633	0.824636	1	0.302923	0.504872	1	0.0595833	0.287407	0.297917
w16	AvsB	0.103043	0.515216	0.515216	0.545411	0.862556	1	0.870582	0.870582	1	0.498342	0.862556	1	0.690045	0.862556	1
w16	AvsC	0.742011	0.896368	1	0.219226	0.896368	1	0.734774	0.896368	1	0.896368	0.896368	1	0.597789	0.896368	1
w16	AvsD	0.00831844	0.0415922	0.0415922	0.296912	0.37114	1	0.972519	0.972519	1	0.130437	0.326092	0.652184	0.254601	0.37114	1
w16	BvsC	0.196941	0.848475	0.984704	0.564645	0.848475	1	0.848475	0.848475	1	0.534815	0.848475	1	0.763872	0.848475	1
w16	BvsD	0.359328	0.59888	1	0.621492	0.776865	1	0.956231	0.956231	1	0.311847	0.59888	1	0.251761	0.59888	1
w16	CvsD	0.0245821	0.12291	0.12291	0.92718	0.92718	1	0.784627	0.92718	1	0.106553	0.266382	0.532764	0.516328	0.860547	1
w22	AvsB	0.2328	0.869195	1	0.722813	1	1	1	1	1	0.889757	1	1	0.347678	0.869195	1
w22	AvsC	0.876378	0.876378	1	0.358975	0.448719	1	0.182134	0.303557	0.910671	0.0187752	0.0469379	0.0938759	0.00369304	0.0184652	0.0184652
w22	AvsD	0.127492	0.159365	0.637458	0.0157783	0.0394457	0.0788914	0.937425	0.937425	1	0.0293662	0.0489437	0.146831	0.00729128	0.0364564	0.0364564
w22	BvsC	0.355852	0.444815	1	0.60631	0.60631	1	0.21118	0.351967	1	0.0412465	0.103994	0.206232	0.0415976	0.103994	0.207988
w22	BvsD	0.536986	0.671233	1	0.0371923	0.103507	0.185961	1	1	1	0.0617801	0.103507	0.308901	0.0621044	0.103507	0.310522
w22	CvsD	0.176575	0.439614	0.882877	0.263768	0.439614	1	0.211704	0.439614	1	0.928871	0.9308	1	0.9308	0.9308	1
