# Supplementary material for: A synbiotic intervention modulates meta-omics signatures of gut redox potential and acidity in elective caesarean born infants
Source: BMC Microbiol. 2021 Jun 25;21:191. doi: 10.1186/s12866-021-02230-1 (PMC8229302; doi:10.1186/s12866-021-02230-1)
Supplement: Supplementary file 11 — Additional file 11: Supplementary Table 10. Categorization of bacterial families into functional groups (anaerobic/aerobic metabolism and Lactic Acid Bacteria). [file 12866_2021_2230_MOESM11_ESM.xlsx]

## Sheet: S10 Strict Facultative LPB
Family	Metabolism
f.Lachnospiraceae	Strict anaerobic
f.Ruminococcaceae	Strict anaerobic
f.Bifidobacteriaceae	Strict anaerobic
o.Clostridiales	Strict anaerobic
f.Bacteroidaceae	Strict anaerobic
f.Clostridiaceae	Strict anaerobic
f.Veillonellaceae	Strict anaerobic
f.Prevotellaceae	Strict anaerobic
f.Peptostreptococcaceae	Strict anaerobic
f.Porphyromonadaceae	Strict anaerobic
f.Streptococcaceae	Facultative anaerobic/ aerobic
f.Enterobacteriaceae	Facultative anaerobic/ aerobic
f.Lactobacillaceae	Facultative anaerobic/ aerobic
o.Enterobacteriales	Facultative anaerobic/ aerobic
f.Enterococcaceae	Facultative anaerobic/ aerobic
f.Staphylococcaceae	Facultative anaerobic/ aerobic
f.Pasteurellaceae	Facultative anaerobic/ aerobic
o.Bacillales	Facultative anaerobic/ aerobic
o.Lactobacillales	Facultative anaerobic/ aerobic
Adpated from the Bergey's Manual of Systematics of Archaea and Bacteria
Family	Metabolism
f.Bifidobacteriaceae	Lactic Acid Bacteria
f.Bacteroidaceae	Lactic Acid Bacteria
f.Streptococcaceae	Lactic Acid Bacteria
f.Lactobacillaceae	Lactic Acid Bacteria
f.Enterococcaceae	Lactic Acid Bacteria
f.Staphylococcaceae	Lactic Acid Bacteria
o.Lactobacillales	Lactic Acid Bacteria
Adpated from the Bergey's Manual of Systematics of Archaea and Bacteria
