# Supplementary material for: A synbiotic intervention modulates meta-omics signatures of gut redox potential and acidity in elective caesarean born infants
Source: BMC Microbiol. 2021 Jun 25;21:191. doi: 10.1186/s12866-021-02230-1 (PMC8229302; doi:10.1186/s12866-021-02230-1)
Supplement: Supplementary file 12 — Additional file 12: Supplementary Table 11. KEGG functional annotation. [file 12866_2021_2230_MOESM12_ESM.xlsx]

## Sheet: KEGG B.breve DNA all corr
#Species	KEGG Function	KEGG norm. abundances	Taxa norm. abundances	Pearson_correlation	P-values	Adj.P-values(BH)	Label	Direction
Bifidobacterium breve	K10189 lactose/L-arabinose transport system permease protein	1047.0,0.0,0.0,520.0,982.0,0.0,1.0,0.0,905.0,1710.0,0.0,0.0,1396.0,1.0,0.0,642.0,0.0,0.0,0.0,2.0,0.0,436.0,0.0,1423.0,1.0,1581.0,981.0,0.0,0.0,0.0,77.0,1.0,4.0,112.0,0.0,459.0,578.0,0.0,1627.0,0.0	728706.0,803.0,8143.0,357078.0,588981.0,182.0,0.0,114.0,631977.0,1159038.0,219.0,566.0,961498.0,511.0,283.0,404443.0,2740.0,11.0,1213.0,1231.0,3107.0,289024.0,161.0,962906.0,166.0,1131341.0,702697.0,0.0,22.0,76.0,2875.0,242.0,0.0,104.0,49.0,328470.0,364483.0,150.0,1067493.0,233.0	0.997982	4.10639e-47	9.35057e-45	strong	pos
Bifidobacterium breve	K10190 lactose/L-arabinose transport system permease protein	1002.0,0.0,0.0,501.0,894.0,0.0,1.0,0.0,836.0,1547.0,0.0,0.0,1247.0,0.0,0.0,577.0,0.0,0.0,0.0,1.0,0.0,386.0,0.0,1348.0,1.0,1443.0,919.0,0.0,0.0,1.0,64.0,1.0,1.0,101.0,0.0,442.0,503.0,0.0,1561.0,0.0	728706.0,803.0,8143.0,357078.0,588981.0,182.0,0.0,114.0,631977.0,1159038.0,219.0,566.0,961498.0,511.0,283.0,404443.0,2740.0,11.0,1213.0,1231.0,3107.0,289024.0,161.0,962906.0,166.0,1131341.0,702697.0,0.0,22.0,76.0,2875.0,242.0,0.0,104.0,49.0,328470.0,364483.0,150.0,1067493.0,233.0	0.997513	2.1773e-45	4.9236e-43	strong	pos
Bifidobacterium breve	K13525 transitional endoplasmic reticulum ATPase	1298.0,0.0,60.0,609.0,1122.0,5.0,0.0,0.0,1021.0,1774.0,1.0,0.0,1597.0,1.0,1.0,660.0,85.0,0.0,28.0,2.0,46.0,468.0,1.0,1538.0,0.0,1732.0,1130.0,0.0,0.0,0.0,14.0,0.0,0.0,0.0,0.0,508.0,637.0,0.0,1855.0,6.0	728706.0,803.0,8143.0,357078.0,588981.0,182.0,0.0,114.0,631977.0,1159038.0,219.0,566.0,961498.0,511.0,283.0,404443.0,2740.0,11.0,1213.0,1231.0,3107.0,289024.0,161.0,962906.0,166.0,1131341.0,702697.0,0.0,22.0,76.0,2875.0,242.0,0.0,104.0,49.0,328470.0,364483.0,150.0,1067493.0,233.0	0.996983	8.5029e-44	1.91397e-41	strong	pos
Bifidobacterium breve	K04127 isopenicillin-N epimerase [EC:5.1.1.17]	842.0,0.0,0.0,411.0,711.0,0.0,0.0,0.0,622.0,1222.0,0.0,0.0,1057.0,2.0,0.0,382.0,0.0,0.0,0.0,0.0,0.0,299.0,1.0,941.0,0.0,1286.0,708.0,0.0,0.0,0.0,0.0,0.0,0.0,0.0,0.0,310.0,492.0,0.0,1178.0,1.0	728706.0,803.0,8143.0,357078.0,588981.0,182.0,0.0,114.0,631977.0,1159038.0,219.0,566.0,961498.0,511.0,283.0,404443.0,2740.0,11.0,1213.0,1231.0,3107.0,289024.0,161.0,962906.0,166.0,1131341.0,702697.0,0.0,22.0,76.0,2875.0,242.0,0.0,104.0,49.0,328470.0,364483.0,150.0,1067493.0,233.0	0.996513	1.326e-42	2.98135e-40	strong	pos
Bifidobacterium breve	K10188 lactose/L-arabinose transport system substrate-binding protein	1506.0,0.0,2.0,715.0,1184.0,0.0,1.0,0.0,1201.0,2220.0,1.0,0.0,1877.0,1.0,0.0,831.0,0.0,0.0,0.0,1.0,0.0,579.0,1.0,1898.0,0.0,2186.0,1399.0,0.0,0.0,0.0,100.0,0.0,343.0,184.0,0.0,638.0,766.0,0.0,2123.0,1.0	728706.0,803.0,8143.0,357078.0,588981.0,182.0,0.0,114.0,631977.0,1159038.0,219.0,566.0,961498.0,511.0,283.0,404443.0,2740.0,11.0,1213.0,1231.0,3107.0,289024.0,161.0,962906.0,166.0,1131341.0,702697.0,0.0,22.0,76.0,2875.0,242.0,0.0,104.0,49.0,328470.0,364483.0,150.0,1067493.0,233.0	0.996202	6.70079e-42	1.50315e-39	strong	pos
Bifidobacterium breve	K18334 L-fuconate dehydratase [EC:4.2.1.68]	2553.0,0.0,2.0,840.0,2016.0,1.0,8.0,0.0,2285.0,4135.0,0.0,7.0,3365.0,398.0,2.0,1424.0,40.0,34.0,0.0,2.0,0.0,1001.0,1.0,3402.0,1.0,3853.0,2450.0,0.0,3.0,0.0,11.0,1.0,0.0,0.0,0.0,1098.0,1199.0,1.0,3273.0,2.0	728706.0,803.0,8143.0,357078.0,588981.0,182.0,0.0,114.0,631977.0,1159038.0,219.0,566.0,961498.0,511.0,283.0,404443.0,2740.0,11.0,1213.0,1231.0,3107.0,289024.0,161.0,962906.0,166.0,1131341.0,702697.0,0.0,22.0,76.0,2875.0,242.0,0.0,104.0,49.0,328470.0,364483.0,150.0,1067493.0,233.0	0.996063	1.32555e-41	2.97014e-39	strong	pos
Bifidobacterium breve	K07046 L-fuconolactonase [EC:3.1.1.-]	917.0,0.0,0.0,449.0,840.0,0.0,9.0,0.0,804.0,1447.0,1.0,4.0,1206.0,280.0,0.0,517.0,0.0,25.0,3.0,1.0,0.0,365.0,0.0,1222.0,0.0,1369.0,898.0,0.0,2.0,0.0,7.0,0.0,0.0,0.0,0.0,434.0,490.0,0.0,1467.0,1.0	728706.0,803.0,8143.0,357078.0,588981.0,182.0,0.0,114.0,631977.0,1159038.0,219.0,566.0,961498.0,511.0,283.0,404443.0,2740.0,11.0,1213.0,1231.0,3107.0,289024.0,161.0,962906.0,166.0,1131341.0,702697.0,0.0,22.0,76.0,2875.0,242.0,0.0,104.0,49.0,328470.0,364483.0,150.0,1067493.0,233.0	0.994424	9.73336e-39	2.17103e-36	strong	pos
Bifidobacterium breve	K17836 beta-lactamase class A [EC:3.5.2.6]	2243.0,2.0,10.0,1451.0,1926.0,2.0,2.0,109.0,1985.0,3488.0,24.0,14.0,2988.0,125.0,1.0,1288.0,84.0,14.0,324.0,69.0,151.0,883.0,27.0,2966.0,1.0,3507.0,2062.0,624.0,30.0,1025.0,293.0,1.0,431.0,134.0,0.0,1009.0,1224.0,1.0,3494.0,2.0	728706.0,803.0,8143.0,357078.0,588981.0,182.0,0.0,114.0,631977.0,1159038.0,219.0,566.0,961498.0,511.0,283.0,404443.0,2740.0,11.0,1213.0,1231.0,3107.0,289024.0,161.0,962906.0,166.0,1131341.0,702697.0,0.0,22.0,76.0,2875.0,242.0,0.0,104.0,49.0,328470.0,364483.0,150.0,1067493.0,233.0	0.984313	3.05938e-30	6.56293e-28	strong	pos
Bifidobacterium breve	K03980 putative peptidoglycan lipid II flippase	4372.0,1032.0,1537.0,2634.0,4425.0,322.0,187.0,463.0,3705.0,6727.0,762.0,1267.0,5578.0,596.0,644.0,2809.0,1304.0,468.0,359.0,1342.0,612.0,2387.0,608.0,5810.0,51.0,6078.0,4436.0,3.0,472.0,7.0,309.0,689.0,247.0,757.0,160.0,2557.0,2558.0,797.0,6418.0,73.0	728706.0,803.0,8143.0,357078.0,588981.0,182.0,0.0,114.0,631977.0,1159038.0,219.0,566.0,961498.0,511.0,283.0,404443.0,2740.0,11.0,1213.0,1231.0,3107.0,289024.0,161.0,962906.0,166.0,1131341.0,702697.0,0.0,22.0,76.0,2875.0,242.0,0.0,104.0,49.0,328470.0,364483.0,150.0,1067493.0,233.0	0.982745	1.84429e-29	3.90091e-27	strong	pos
Bifidobacterium breve	K01714 4-hydroxy-tetrahydrodipicolinate synthase [EC:4.3.3.7]	4684.0,545.0,1346.0,2763.0,4423.0,445.0,1224.0,522.0,4315.0,6612.0,1232.0,1685.0,5709.0,1854.0,801.0,3321.0,1902.0,891.0,815.0,1073.0,762.0,2521.0,1378.0,5674.0,957.0,6515.0,4913.0,906.0,457.0,1167.0,652.0,1552.0,639.0,1737.0,1339.0,2588.0,3406.0,1417.0,6473.0,87.0	728706.0,803.0,8143.0,357078.0,588981.0,182.0,0.0,114.0,631977.0,1159038.0,219.0,566.0,961498.0,511.0,283.0,404443.0,2740.0,11.0,1213.0,1231.0,3107.0,289024.0,161.0,962906.0,166.0,1131341.0,702697.0,0.0,22.0,76.0,2875.0,242.0,0.0,104.0,49.0,328470.0,364483.0,150.0,1067493.0,233.0	0.977423	2.91217e-27	6.04241e-25	strong	pos
Bifidobacterium breve	K01186 sialidase-1 [EC:3.2.1.18]	2675.0,4.0,960.0,1621.0,2402.0,19.0,5.0,11.0,2262.0,4222.0,6.0,1.0,3458.0,33.0,44.0,1509.0,546.0,5.0,1274.0,184.0,658.0,1055.0,3.0,3563.0,122.0,4038.0,2545.0,5.0,3.0,4.0,899.0,15.0,2.0,1.0,13.0,1214.0,1416.0,2.0,4089.0,201.0	728706.0,803.0,8143.0,357078.0,588981.0,182.0,0.0,114.0,631977.0,1159038.0,219.0,566.0,961498.0,511.0,283.0,404443.0,2740.0,11.0,1213.0,1231.0,3107.0,289024.0,161.0,962906.0,166.0,1131341.0,702697.0,0.0,22.0,76.0,2875.0,242.0,0.0,104.0,49.0,328470.0,364483.0,150.0,1067493.0,233.0	0.976584	5.77996e-27	1.19674e-24	strong	pos
Bifidobacterium breve	K17330 N,N'-diacetylchitobiose transport system permease protein	200.0,0.0,0.0,177.0,336.0,0.0,0.0,0.0,227.0,414.0,0.0,0.0,301.0,1.0,0.0,151.0,0.0,0.0,0.0,0.0,0.0,111.0,0.0,341.0,0.0,406.0,213.0,0.0,0.0,0.0,0.0,0.0,0.0,0.0,0.0,117.0,188.0,0.0,303.0,0.0	728706.0,803.0,8143.0,357078.0,588981.0,182.0,0.0,114.0,631977.0,1159038.0,219.0,566.0,961498.0,511.0,283.0,404443.0,2740.0,11.0,1213.0,1231.0,3107.0,289024.0,161.0,962906.0,166.0,1131341.0,702697.0,0.0,22.0,76.0,2875.0,242.0,0.0,104.0,49.0,328470.0,364483.0,150.0,1067493.0,233.0	0.975656	1.20015e-26	2.48231e-24	strong	pos
Bifidobacterium breve	K00886 polyphosphate glucokinase [EC:2.7.1.63]	882.0,169.0,372.0,402.0,940.0,0.0,0.0,1.0,686.0,1246.0,1.0,184.0,1066.0,1.0,1.0,425.0,181.0,0.0,81.0,231.0,194.0,312.0,0.0,1086.0,1.0,1248.0,764.0,0.0,0.0,0.0,71.0,1.0,2.0,1.0,0.0,333.0,443.0,1.0,1259.0,71.0	728706.0,803.0,8143.0,357078.0,588981.0,182.0,0.0,114.0,631977.0,1159038.0,219.0,566.0,961498.0,511.0,283.0,404443.0,2740.0,11.0,1213.0,1231.0,3107.0,289024.0,161.0,962906.0,166.0,1131341.0,702697.0,0.0,22.0,76.0,2875.0,242.0,0.0,104.0,49.0,328470.0,364483.0,150.0,1067493.0,233.0	0.97539	1.47193e-26	3.04123e-24	strong	pos
Bifidobacterium breve	K13527 proteasome-associated ATPase	1794.0,428.0,896.0,856.0,1877.0,1.0,1.0,0.0,1527.0,2640.0,3.0,413.0,2279.0,1.0,2.0,918.0,346.0,0.0,187.0,566.0,371.0,663.0,0.0,2253.0,1.0,2787.0,1650.0,0.0,3.0,4.0,151.0,2.0,3.0,0.0,0.0,758.0,957.0,1.0,2583.0,127.0	728706.0,803.0,8143.0,357078.0,588981.0,182.0,0.0,114.0,631977.0,1159038.0,219.0,566.0,961498.0,511.0,283.0,404443.0,2740.0,11.0,1213.0,1231.0,3107.0,289024.0,161.0,962906.0,166.0,1131341.0,702697.0,0.0,22.0,76.0,2875.0,242.0,0.0,104.0,49.0,328470.0,364483.0,150.0,1067493.0,233.0	0.974185	3.61449e-26	7.46022e-24	strong	pos
Bifidobacterium breve	ko03050 Proteasome	1822.0,428.0,896.0,856.0,1877.0,1.0,1.0,0.0,1527.0,2640.0,3.0,415.0,2279.0,1.0,2.0,918.0,346.0,0.0,187.0,566.0,371.0,663.0,0.0,2253.0,2.0,2787.0,1650.0,0.0,3.0,5.0,151.0,2.0,4.0,0.0,0.0,758.0,957.0,1.0,2583.0,199.0	728706.0,803.0,8143.0,357078.0,588981.0,182.0,0.0,114.0,631977.0,1159038.0,219.0,566.0,961498.0,511.0,283.0,404443.0,2740.0,11.0,1213.0,1231.0,3107.0,289024.0,161.0,962906.0,166.0,1131341.0,702697.0,0.0,22.0,76.0,2875.0,242.0,0.0,104.0,49.0,328470.0,364483.0,150.0,1067493.0,233.0	0.974054	3.97362e-26	8.17567e-24	strong	pos
Bifidobacterium breve	K08372 putative serine protease PepD [EC:3.4.21.-]	1786.0,586.0,842.0,954.0,1809.0,0.0,0.0,1.0,1632.0,2877.0,0.0,337.0,2283.0,1.0,1.0,1081.0,421.0,0.0,161.0,799.0,310.0,756.0,1.0,2390.0,1.0,2936.0,1679.0,0.0,0.0,3.0,129.0,0.0,1.0,0.0,0.0,819.0,921.0,1.0,2897.0,109.0	728706.0,803.0,8143.0,357078.0,588981.0,182.0,0.0,114.0,631977.0,1159038.0,219.0,566.0,961498.0,511.0,283.0,404443.0,2740.0,11.0,1213.0,1231.0,3107.0,289024.0,161.0,962906.0,166.0,1131341.0,702697.0,0.0,22.0,76.0,2875.0,242.0,0.0,104.0,49.0,328470.0,364483.0,150.0,1067493.0,233.0	0.973739	4.98532e-26	1.02465e-23	strong	pos
Bifidobacterium breve	K10006 glutamate transport system permease protein	659.0,177.0,318.0,335.0,698.0,1.0,0.0,0.0,531.0,1036.0,0.0,169.0,845.0,1.0,3.0,344.0,141.0,1.0,77.0,213.0,147.0,244.0,1.0,865.0,2.0,1020.0,601.0,0.0,1.0,2.0,72.0,0.0,1.0,0.0,0.0,270.0,378.0,1.0,999.0,1.0	728706.0,803.0,8143.0,357078.0,588981.0,182.0,0.0,114.0,631977.0,1159038.0,219.0,566.0,961498.0,511.0,283.0,404443.0,2740.0,11.0,1213.0,1231.0,3107.0,289024.0,161.0,962906.0,166.0,1131341.0,702697.0,0.0,22.0,76.0,2875.0,242.0,0.0,104.0,49.0,328470.0,364483.0,150.0,1067493.0,233.0	0.973709	5.09277e-26	1.04564e-23	strong	pos
Bifidobacterium breve	K02564 glucosamine-6-phosphate deaminase [EC:3.5.99.6]	2326.0,259.0,1161.0,1439.0,2663.0,386.0,315.0,529.0,2650.0,4332.0,648.0,510.0,3628.0,594.0,507.0,1936.0,825.0,458.0,1242.0,994.0,962.0,1552.0,517.0,3520.0,777.0,4349.0,2755.0,823.0,440.0,1108.0,1199.0,758.0,437.0,621.0,1063.0,1579.0,1788.0,500.0,4178.0,32.0	728706.0,803.0,8143.0,357078.0,588981.0,182.0,0.0,114.0,631977.0,1159038.0,219.0,566.0,961498.0,511.0,283.0,404443.0,2740.0,11.0,1213.0,1231.0,3107.0,289024.0,161.0,962906.0,166.0,1131341.0,702697.0,0.0,22.0,76.0,2875.0,242.0,0.0,104.0,49.0,328470.0,364483.0,150.0,1067493.0,233.0	0.97246	1.21655e-25	2.48999e-23	strong	pos
Bifidobacterium breve	K00845 glucokinase [EC:2.7.1.2]	2626.0,418.0,1034.0,1683.0,2409.0,679.0,392.0,748.0,2385.0,3509.0,727.0,534.0,3147.0,686.0,682.0,1841.0,949.0,701.0,803.0,513.0,645.0,1446.0,573.0,3018.0,1099.0,3556.0,2368.0,886.0,581.0,1232.0,561.0,850.0,382.0,773.0,1344.0,1428.0,1719.0,615.0,3670.0,50.0	728706.0,803.0,8143.0,357078.0,588981.0,182.0,0.0,114.0,631977.0,1159038.0,219.0,566.0,961498.0,511.0,283.0,404443.0,2740.0,11.0,1213.0,1231.0,3107.0,289024.0,161.0,962906.0,166.0,1131341.0,702697.0,0.0,22.0,76.0,2875.0,242.0,0.0,104.0,49.0,328470.0,364483.0,150.0,1067493.0,233.0	0.97236	1.30203e-25	2.66215e-23	strong	pos
Bifidobacterium breve	K18333 L-fucose dehydrogenase	1716.0,0.0,1.0,510.0,814.0,0.0,516.0,0.0,1439.0,2646.0,7.0,9.0,2244.0,228.0,1.0,954.0,8.0,18.0,18.0,2.0,0.0,677.0,0.0,2180.0,0.0,2615.0,1636.0,0.0,1.0,0.0,3.0,0.0,0.0,0.0,1.0,750.0,554.0,1.0,1471.0,0.0	728706.0,803.0,8143.0,357078.0,588981.0,182.0,0.0,114.0,631977.0,1159038.0,219.0,566.0,961498.0,511.0,283.0,404443.0,2740.0,11.0,1213.0,1231.0,3107.0,289024.0,161.0,962906.0,166.0,1131341.0,702697.0,0.0,22.0,76.0,2875.0,242.0,0.0,104.0,49.0,328470.0,364483.0,150.0,1067493.0,233.0	0.971599	2.16703e-25	4.42616e-23	strong	pos
Bifidobacterium breve	K16148 alpha-maltose-1-phosphate synthase [EC:2.4.1.342]	1357.0,298.0,605.0,574.0,1235.0,1.0,0.0,0.0,967.0,1761.0,0.0,293.0,1595.0,0.0,1.0,578.0,228.0,0.0,130.0,366.0,259.0,418.0,0.0,1504.0,1.0,1819.0,1103.0,0.0,0.0,3.0,115.0,0.0,6.0,0.0,1.0,477.0,665.0,0.0,1592.0,48.0	728706.0,803.0,8143.0,357078.0,588981.0,182.0,0.0,114.0,631977.0,1159038.0,219.0,566.0,961498.0,511.0,283.0,404443.0,2740.0,11.0,1213.0,1231.0,3107.0,289024.0,161.0,962906.0,166.0,1131341.0,702697.0,0.0,22.0,76.0,2875.0,242.0,0.0,104.0,49.0,328470.0,364483.0,150.0,1067493.0,233.0	0.971407	2.45976e-25	5.01883e-23	strong	pos
Bifidobacterium breve	ko00524 Neomycin, kanamycin and gentamicin biosynthesis	2628.0,418.0,1034.0,1756.0,2409.0,679.0,392.0,748.0,2385.0,3509.0,727.0,534.0,3147.0,686.0,682.0,1841.0,949.0,701.0,1074.0,580.0,767.0,1446.0,573.0,3018.0,1099.0,3556.0,2368.0,886.0,581.0,1232.0,844.0,850.0,382.0,773.0,1344.0,1428.0,1719.0,615.0,3670.0,52.0	728706.0,803.0,8143.0,357078.0,588981.0,182.0,0.0,114.0,631977.0,1159038.0,219.0,566.0,961498.0,511.0,283.0,404443.0,2740.0,11.0,1213.0,1231.0,3107.0,289024.0,161.0,962906.0,166.0,1131341.0,702697.0,0.0,22.0,76.0,2875.0,242.0,0.0,104.0,49.0,328470.0,364483.0,150.0,1067493.0,233.0	0.970785	3.68292e-25	7.50674e-23	strong	pos
Bifidobacterium breve	ko00311 Penicillin and cephalosporin biosynthesis	3087.0,12.0,10.0,1863.0,2646.0,2.0,10.0,939.0,2610.0,4711.0,46.0,25.0,4045.0,267.0,252.0,1674.0,86.0,24.0,325.0,118.0,153.0,1183.0,29.0,3915.0,3.0,4805.0,2777.0,1112.0,51.0,1922.0,295.0,3.0,666.0,156.0,1.0,1319.0,1734.0,27.0,4703.0,46.0	728706.0,803.0,8143.0,357078.0,588981.0,182.0,0.0,114.0,631977.0,1159038.0,219.0,566.0,961498.0,511.0,283.0,404443.0,2740.0,11.0,1213.0,1231.0,3107.0,289024.0,161.0,962906.0,166.0,1131341.0,702697.0,0.0,22.0,76.0,2875.0,242.0,0.0,104.0,49.0,328470.0,364483.0,150.0,1067493.0,233.0	0.970575	4.21162e-25	8.57545e-23	strong	pos
Bifidobacterium breve	K08744 cardiolipin synthase (CMP-forming) [EC:2.7.8.41]	624.0,128.0,270.0,274.0,579.0,0.0,0.0,0.0,436.0,854.0,0.0,139.0,738.0,0.0,0.0,263.0,128.0,0.0,62.0,185.0,101.0,191.0,1.0,680.0,1.0,899.0,513.0,1.0,0.0,0.0,53.0,2.0,148.0,0.0,0.0,237.0,314.0,0.0,770.0,25.0	728706.0,803.0,8143.0,357078.0,588981.0,182.0,0.0,114.0,631977.0,1159038.0,219.0,566.0,961498.0,511.0,283.0,404443.0,2740.0,11.0,1213.0,1231.0,3107.0,289024.0,161.0,962906.0,166.0,1131341.0,702697.0,0.0,22.0,76.0,2875.0,242.0,0.0,104.0,49.0,328470.0,364483.0,150.0,1067493.0,233.0	0.970474	4.49019e-25	9.13318e-23	strong	pos
Bifidobacterium breve	K16784 biotin transport system ATP-binding protein [EC:3.6.3.-]	924.0,214.0,451.0,377.0,894.0,0.0,0.0,0.0,740.0,1349.0,0.0,197.0,1133.0,1.0,0.0,455.0,181.0,0.0,100.0,250.0,212.0,325.0,1.0,1079.0,0.0,1322.0,809.0,0.0,0.0,3.0,73.0,1.0,1.0,1.0,1.0,352.0,445.0,1.0,1036.0,32.0	728706.0,803.0,8143.0,357078.0,588981.0,182.0,0.0,114.0,631977.0,1159038.0,219.0,566.0,961498.0,511.0,283.0,404443.0,2740.0,11.0,1213.0,1231.0,3107.0,289024.0,161.0,962906.0,166.0,1131341.0,702697.0,0.0,22.0,76.0,2875.0,242.0,0.0,104.0,49.0,328470.0,364483.0,150.0,1067493.0,233.0	0.969677	7.39489e-25	1.47062e-22	strong	pos
Bifidobacterium breve	K10008 glutamate transport system ATP-binding protein [EC:3.6.3.-]	982.0,268.0,458.0,462.0,978.0,0.0,0.0,0.0,770.0,1441.0,1.0,225.0,1198.0,0.0,12.0,502.0,184.0,1.0,109.0,302.0,194.0,348.0,2.0,1182.0,2.0,1474.0,890.0,0.0,2.0,1.0,93.0,1.0,2.0,1.0,6.0,388.0,489.0,0.0,1442.0,352.0	728706.0,803.0,8143.0,357078.0,588981.0,182.0,0.0,114.0,631977.0,1159038.0,219.0,566.0,961498.0,511.0,283.0,404443.0,2740.0,11.0,1213.0,1231.0,3107.0,289024.0,161.0,962906.0,166.0,1131341.0,702697.0,0.0,22.0,76.0,2875.0,242.0,0.0,104.0,49.0,328470.0,364483.0,150.0,1067493.0,233.0	0.969542	8.03661e-25	1.55568e-22	strong	pos
Bifidobacterium breve	K01792 glucose-6-phosphate 1-epimerase [EC:5.1.3.15]	1133.0,447.0,720.0,821.0,2015.0,310.0,108.0,404.0,1884.0,3033.0,510.0,346.0,2645.0,412.0,462.0,1325.0,597.0,267.0,186.0,527.0,337.0,1119.0,372.0,2760.0,41.0,3204.0,2059.0,2.0,223.0,0.0,154.0,396.0,133.0,385.0,90.0,1169.0,1454.0,448.0,3038.0,20.0	728706.0,803.0,8143.0,357078.0,588981.0,182.0,0.0,114.0,631977.0,1159038.0,219.0,566.0,961498.0,511.0,283.0,404443.0,2740.0,11.0,1213.0,1231.0,3107.0,289024.0,161.0,962906.0,166.0,1131341.0,702697.0,0.0,22.0,76.0,2875.0,242.0,0.0,104.0,49.0,328470.0,364483.0,150.0,1067493.0,233.0	0.96873	1.31586e-24	2.54214e-22	strong	pos
Bifidobacterium breve	K13787 geranylgeranyl diphosphate synthase, type I [EC:2.5.1.1 2.5.1.10 2.5.1.29]	1200.0,289.0,582.0,547.0,1142.0,0.0,0.0,1.0,912.0,1686.0,0.0,255.0,1436.0,1.0,0.0,536.0,239.0,0.0,131.0,450.0,237.0,389.0,1.0,1387.0,0.0,1653.0,972.0,0.0,1.0,2.0,131.0,2.0,1.0,0.0,1.0,441.0,614.0,0.0,1593.0,109.0	728706.0,803.0,8143.0,357078.0,588981.0,182.0,0.0,114.0,631977.0,1159038.0,219.0,566.0,961498.0,511.0,283.0,404443.0,2740.0,11.0,1213.0,1231.0,3107.0,289024.0,161.0,962906.0,166.0,1131341.0,702697.0,0.0,22.0,76.0,2875.0,242.0,0.0,104.0,49.0,328470.0,364483.0,150.0,1067493.0,233.0	0.968398	1.60404e-24	3.09585e-22	strong	pos
Bifidobacterium breve	K13940 dihydroneopterin aldolase / 2-amino-4-hydroxy-6-hydroxymethyldihydropteridine diphosphokinase [EC:4.1.2.25 2.7.6.3]	1730.0,451.0,899.0,894.0,1860.0,1.0,3.0,16.0,1381.0,2651.0,3.0,398.0,2246.0,30.0,4.0,841.0,363.0,7.0,174.0,629.0,410.0,642.0,3.0,2185.0,1.0,2280.0,1624.0,1.0,2.0,1.0,168.0,1.0,15.0,96.0,1.0,742.0,826.0,1.0,2649.0,2.0	728706.0,803.0,8143.0,357078.0,588981.0,182.0,0.0,114.0,631977.0,1159038.0,219.0,566.0,961498.0,511.0,283.0,404443.0,2740.0,11.0,1213.0,1231.0,3107.0,289024.0,161.0,962906.0,166.0,1131341.0,702697.0,0.0,22.0,76.0,2875.0,242.0,0.0,104.0,49.0,328470.0,364483.0,150.0,1067493.0,233.0	0.967353	2.94872e-24	5.68553e-22	strong	pos
Bifidobacterium breve	K11533 fatty acid synthase, bacteria type [EC:2.3.1.-]	10467.0,3116.0,6389.0,5255.0,11121.0,2.0,2.0,1.0,9437.0,16735.0,6.0,2891.0,14102.0,7.0,7.0,5752.0,2444.0,1.0,1284.0,3954.0,2746.0,4081.0,3.0,13957.0,6.0,17191.0,9962.0,0.0,5.0,8.0,1101.0,5.0,3.0,3.0,3.0,4708.0,5963.0,2.0,16797.0,8.0	728706.0,803.0,8143.0,357078.0,588981.0,182.0,0.0,114.0,631977.0,1159038.0,219.0,566.0,961498.0,511.0,283.0,404443.0,2740.0,11.0,1213.0,1231.0,3107.0,289024.0,161.0,962906.0,166.0,1131341.0,702697.0,0.0,22.0,76.0,2875.0,242.0,0.0,104.0,49.0,328470.0,364483.0,150.0,1067493.0,233.0	0.967306	3.02933e-24	5.83523e-22	strong	pos
Bifidobacterium breve	K03655 ATP-dependent DNA helicase RecG [EC:3.6.4.12]	8964.0,2591.0,4949.0,5158.0,8485.0,1243.0,1173.0,878.0,7523.0,11928.0,1754.0,1844.0,10170.0,1855.0,1283.0,5644.0,3673.0,1321.0,2400.0,2576.0,3269.0,4366.0,1177.0,10298.0,2309.0,11558.0,7609.0,2345.0,1192.0,3472.0,2477.0,1840.0,1070.0,1559.0,2878.0,4518.0,5020.0,1380.0,11629.0,112.0	728706.0,803.0,8143.0,357078.0,588981.0,182.0,0.0,114.0,631977.0,1159038.0,219.0,566.0,961498.0,511.0,283.0,404443.0,2740.0,11.0,1213.0,1231.0,3107.0,289024.0,161.0,962906.0,166.0,1131341.0,702697.0,0.0,22.0,76.0,2875.0,242.0,0.0,104.0,49.0,328470.0,364483.0,150.0,1067493.0,233.0	0.967259	3.11245e-24	5.98944e-22	strong	pos
Bifidobacterium breve	K07768 two-component system, OmpR family, sensor histidine kinase SenX3 [EC:2.7.13.3]	1419.0,450.0,796.0,716.0,1597.0,0.0,1.0,1.0,1193.0,2255.0,0.0,412.0,1895.0,1.0,2.0,836.0,341.0,0.0,164.0,569.0,352.0,539.0,0.0,1984.0,1.0,2224.0,1333.0,1.0,1.0,0.0,141.0,0.0,5.0,0.0,1.0,665.0,722.0,0.0,2140.0,42.0	728706.0,803.0,8143.0,357078.0,588981.0,182.0,0.0,114.0,631977.0,1159038.0,219.0,566.0,961498.0,511.0,283.0,404443.0,2740.0,11.0,1213.0,1231.0,3107.0,289024.0,161.0,962906.0,166.0,1131341.0,702697.0,0.0,22.0,76.0,2875.0,242.0,0.0,104.0,49.0,328470.0,364483.0,150.0,1067493.0,233.0	0.966509	4.75372e-24	9.12101e-22	strong	pos
Bifidobacterium breve	K01621 xylulose-5-phosphate/fructose-6-phosphate phosphoketolase [EC:4.1.2.9 4.1.2.22]	2505.0,649.0,1337.0,1166.0,2460.0,1.0,1.0,0.0,2044.0,3569.0,2.0,624.0,3096.0,1.0,4.0,1178.0,521.0,3.0,326.0,899.0,609.0,834.0,4.0,3066.0,23.0,3649.0,2073.0,0.0,5.0,3.0,354.0,2.0,140.0,9.0,2.0,928.0,1331.0,2.0,3477.0,1.0	728706.0,803.0,8143.0,357078.0,588981.0,182.0,0.0,114.0,631977.0,1159038.0,219.0,566.0,961498.0,511.0,283.0,404443.0,2740.0,11.0,1213.0,1231.0,3107.0,289024.0,161.0,962906.0,166.0,1131341.0,702697.0,0.0,22.0,76.0,2875.0,242.0,0.0,104.0,49.0,328470.0,364483.0,150.0,1067493.0,233.0	0.966471	4.85669e-24	9.30947e-22	strong	pos
Bifidobacterium breve	K01057 6-phosphogluconolactonase [EC:3.1.1.31]	1041.0,205.0,484.0,535.0,1095.0,2.0,58.0,0.0,866.0,1477.0,29.0,193.0,1309.0,122.0,2.0,539.0,265.0,0.0,344.0,327.0,399.0,405.0,1.0,1351.0,1.0,1522.0,925.0,6.0,1.0,2.0,306.0,1.0,1.0,0.0,1.0,427.0,538.0,1.0,1569.0,46.0	728706.0,803.0,8143.0,357078.0,588981.0,182.0,0.0,114.0,631977.0,1159038.0,219.0,566.0,961498.0,511.0,283.0,404443.0,2740.0,11.0,1213.0,1231.0,3107.0,289024.0,161.0,962906.0,166.0,1131341.0,702697.0,0.0,22.0,76.0,2875.0,242.0,0.0,104.0,49.0,328470.0,364483.0,150.0,1067493.0,233.0	0.964645	1.30883e-23	2.49906e-21	strong	pos
Bifidobacterium breve	K01591 orotidine-5'-phosphate decarboxylase [EC:4.1.1.23]	2279.0,785.0,1236.0,1203.0,2082.0,546.0,297.0,385.0,1846.0,2981.0,494.0,831.0,2600.0,561.0,471.0,1351.0,942.0,407.0,615.0,899.0,765.0,1060.0,432.0,2344.0,732.0,2947.0,1912.0,589.0,365.0,732.0,558.0,565.0,312.0,516.0,799.0,1051.0,1366.0,383.0,2652.0,45.0	728706.0,803.0,8143.0,357078.0,588981.0,182.0,0.0,114.0,631977.0,1159038.0,219.0,566.0,961498.0,511.0,283.0,404443.0,2740.0,11.0,1213.0,1231.0,3107.0,289024.0,161.0,962906.0,166.0,1131341.0,702697.0,0.0,22.0,76.0,2875.0,242.0,0.0,104.0,49.0,328470.0,364483.0,150.0,1067493.0,233.0	0.964068	1.77127e-23	3.37874e-21	strong	pos
Bifidobacterium breve	K13829 shikimate kinase / 3-dehydroquinate synthase [EC:2.7.1.71 4.2.3.4]	1661.0,415.0,846.0,706.0,1732.0,1.0,0.0,0.0,1188.0,2375.0,0.0,389.0,1996.0,1.0,1.0,753.0,319.0,0.0,183.0,474.0,383.0,501.0,1.0,1859.0,0.0,2210.0,1422.0,0.0,0.0,3.0,148.0,1.0,0.0,0.0,0.0,634.0,829.0,1.0,2000.0,0.0	728706.0,803.0,8143.0,357078.0,588981.0,182.0,0.0,114.0,631977.0,1159038.0,219.0,566.0,961498.0,511.0,283.0,404443.0,2740.0,11.0,1213.0,1231.0,3107.0,289024.0,161.0,962906.0,166.0,1131341.0,702697.0,0.0,22.0,76.0,2875.0,242.0,0.0,104.0,49.0,328470.0,364483.0,150.0,1067493.0,233.0	0.96405	1.78844e-23	3.40817e-21	strong	pos
Bifidobacterium breve	ko04146 Peroxisome	12708.0,4967.0,7797.0,7954.0,12212.0,3437.0,2538.0,3709.0,11007.0,16257.0,4840.0,6138.0,14521.0,4762.0,4241.0,8508.0,6420.0,3316.0,5823.0,6207.0,5491.0,7466.0,3867.0,13910.0,3169.0,16117.0,11311.0,3127.0,3436.0,4069.0,5302.0,4838.0,2395.0,4036.0,4527.0,7181.0,8535.0,4312.0,15441.0,5533.0	728706.0,803.0,8143.0,357078.0,588981.0,182.0,0.0,114.0,631977.0,1159038.0,219.0,566.0,961498.0,511.0,283.0,404443.0,2740.0,11.0,1213.0,1231.0,3107.0,289024.0,161.0,962906.0,166.0,1131341.0,702697.0,0.0,22.0,76.0,2875.0,242.0,0.0,104.0,49.0,328470.0,364483.0,150.0,1067493.0,233.0	0.963822	2.01226e-23	3.83099e-21	strong	pos
Bifidobacterium breve	K01210 glucan 1,3-beta-glucosidase [EC:3.2.1.58]	648.0,0.0,156.0,248.0,594.0,0.0,0.0,0.0,386.0,766.0,0.0,39.0,661.0,0.0,0.0,250.0,80.0,0.0,102.0,1.0,314.0,191.0,0.0,667.0,0.0,806.0,457.0,0.0,0.0,0.0,37.0,0.0,0.0,1.0,0.0,211.0,226.0,0.0,644.0,2.0	728706.0,803.0,8143.0,357078.0,588981.0,182.0,0.0,114.0,631977.0,1159038.0,219.0,566.0,961498.0,511.0,283.0,404443.0,2740.0,11.0,1213.0,1231.0,3107.0,289024.0,161.0,962906.0,166.0,1131341.0,702697.0,0.0,22.0,76.0,2875.0,242.0,0.0,104.0,49.0,328470.0,364483.0,150.0,1067493.0,233.0	0.963576	2.28397e-23	4.3386e-21	strong	pos
Bifidobacterium breve	K04092 chorismate mutase [EC:5.4.99.5]	449.0,148.0,247.0,222.0,476.0,0.0,0.0,0.0,397.0,786.0,0.0,152.0,588.0,0.0,23.0,267.0,113.0,0.0,49.0,196.0,93.0,193.0,1.0,640.0,4.0,745.0,432.0,0.0,3.0,0.0,38.0,1.0,0.0,1.0,3.0,199.0,245.0,1.0,723.0,197.0	728706.0,803.0,8143.0,357078.0,588981.0,182.0,0.0,114.0,631977.0,1159038.0,219.0,566.0,961498.0,511.0,283.0,404443.0,2740.0,11.0,1213.0,1231.0,3107.0,289024.0,161.0,962906.0,166.0,1131341.0,702697.0,0.0,22.0,76.0,2875.0,242.0,0.0,104.0,49.0,328470.0,364483.0,150.0,1067493.0,233.0	0.962654	3.64355e-23	6.72785e-21	strong	pos
Bifidobacterium breve	K02438 glycogen debranching enzyme [EC:3.2.1.196]	5219.0,2033.0,3104.0,3026.0,5900.0,880.0,365.0,980.0,4597.0,7885.0,1214.0,2073.0,6753.0,1061.0,1050.0,3296.0,2048.0,768.0,810.0,2277.0,1388.0,2858.0,831.0,6959.0,201.0,7719.0,5246.0,4.0,659.0,11.0,695.0,942.0,564.0,932.0,268.0,2822.0,3374.0,1258.0,7404.0,84.0	728706.0,803.0,8143.0,357078.0,588981.0,182.0,0.0,114.0,631977.0,1159038.0,219.0,566.0,961498.0,511.0,283.0,404443.0,2740.0,11.0,1213.0,1231.0,3107.0,289024.0,161.0,962906.0,166.0,1131341.0,702697.0,0.0,22.0,76.0,2875.0,242.0,0.0,104.0,49.0,328470.0,364483.0,150.0,1067493.0,233.0	0.962648	3.65479e-23	6.74227e-21	strong	pos
Bifidobacterium breve	K01834 2,3-bisphosphoglycerate-dependent phosphoglycerate mutase [EC:5.4.2.11]	3093.0,962.0,1633.0,1593.0,2845.0,761.0,341.0,530.0,2448.0,3767.0,573.0,973.0,3418.0,640.0,613.0,1775.0,1319.0,518.0,812.0,1166.0,1143.0,1310.0,762.0,3248.0,972.0,3827.0,2532.0,846.0,602.0,1074.0,672.0,663.0,356.0,533.0,954.0,1358.0,1724.0,445.0,3742.0,101.0	728706.0,803.0,8143.0,357078.0,588981.0,182.0,0.0,114.0,631977.0,1159038.0,219.0,566.0,961498.0,511.0,283.0,404443.0,2740.0,11.0,1213.0,1231.0,3107.0,289024.0,161.0,962906.0,166.0,1131341.0,702697.0,0.0,22.0,76.0,2875.0,242.0,0.0,104.0,49.0,328470.0,364483.0,150.0,1067493.0,233.0	0.962291	4.36385e-23	8.01266e-21	strong	pos
Bifidobacterium breve	ko04931 Insulin resistance	17404.0,7038.0,11275.0,10426.0,18715.0,3164.0,3286.0,2812.0,17337.0,27016.0,5429.0,9582.0,23108.0,4746.0,3517.0,13112.0,8620.0,3779.0,4552.0,8421.0,6565.0,10757.0,3753.0,22920.0,4927.0,27157.0,17775.0,1937.0,2477.0,2362.0,3905.0,5514.0,2494.0,5032.0,6985.0,10987.0,11623.0,4427.0,25993.0,1079.0	728706.0,803.0,8143.0,357078.0,588981.0,182.0,0.0,114.0,631977.0,1159038.0,219.0,566.0,961498.0,511.0,283.0,404443.0,2740.0,11.0,1213.0,1231.0,3107.0,289024.0,161.0,962906.0,166.0,1131341.0,702697.0,0.0,22.0,76.0,2875.0,242.0,0.0,104.0,49.0,328470.0,364483.0,150.0,1067493.0,233.0	0.962167	4.64118e-23	8.51391e-21	strong	pos
Bifidobacterium breve	K03657 DNA helicase II / ATP-dependent DNA helicase PcrA [EC:3.6.4.12]	9579.0,2988.0,5543.0,5072.0,9301.0,1083.0,1029.0,2125.0,7804.0,12853.0,1781.0,4691.0,10954.0,1816.0,1775.0,5526.0,3476.0,1401.0,2357.0,4006.0,2931.0,4384.0,1826.0,10663.0,1890.0,12965.0,8009.0,3521.0,1128.0,3733.0,1965.0,1877.0,1478.0,2597.0,2398.0,4988.0,5257.0,1379.0,11891.0,1303.0	728706.0,803.0,8143.0,357078.0,588981.0,182.0,0.0,114.0,631977.0,1159038.0,219.0,566.0,961498.0,511.0,283.0,404443.0,2740.0,11.0,1213.0,1231.0,3107.0,289024.0,161.0,962906.0,166.0,1131341.0,702697.0,0.0,22.0,76.0,2875.0,242.0,0.0,104.0,49.0,328470.0,364483.0,150.0,1067493.0,233.0	0.960623	9.79295e-23	1.79143e-20	strong	pos
Bifidobacterium breve	Endocrine and metabolic diseases	22411.0,10032.0,15036.0,14083.0,23131.0,6402.0,5442.0,6689.0,21795.0,31943.0,8858.0,13256.0,27836.0,8372.0,6650.0,17122.0,12493.0,6762.0,7754.0,11492.0,9395.0,14454.0,7390.0,27502.0,8930.0,32143.0,21876.0,5419.0,5530.0,7071.0,6801.0,9061.0,4716.0,8554.0,11742.0,14221.0,15590.0,7275.0,30645.0,2965.0	728706.0,803.0,8143.0,357078.0,588981.0,182.0,0.0,114.0,631977.0,1159038.0,219.0,566.0,961498.0,511.0,283.0,404443.0,2740.0,11.0,1213.0,1231.0,3107.0,289024.0,161.0,962906.0,166.0,1131341.0,702697.0,0.0,22.0,76.0,2875.0,242.0,0.0,104.0,49.0,328470.0,364483.0,150.0,1067493.0,233.0	0.959589	1.58813e-22	2.89976e-20	strong	pos
Bifidobacterium breve	K16147 starch synthase (maltosyl-transferring) [EC:2.4.99.16]	2313.0,727.0,1508.0,1213.0,2563.0,1.0,1.0,1.0,1892.0,3686.0,2.0,663.0,2969.0,1.0,2.0,1237.0,587.0,0.0,287.0,951.0,628.0,915.0,1.0,2962.0,0.0,3416.0,2193.0,0.0,1.0,3.0,241.0,1.0,2.0,0.0,1.0,987.0,1176.0,2.0,3397.0,70.0	728706.0,803.0,8143.0,357078.0,588981.0,182.0,0.0,114.0,631977.0,1159038.0,219.0,566.0,961498.0,511.0,283.0,404443.0,2740.0,11.0,1213.0,1231.0,3107.0,289024.0,161.0,962906.0,166.0,1131341.0,702697.0,0.0,22.0,76.0,2875.0,242.0,0.0,104.0,49.0,328470.0,364483.0,150.0,1067493.0,233.0	0.95853	2.57175e-22	4.68268e-20	strong	pos
Bifidobacterium breve	K19710 ATP adenylyltransferase [EC:2.7.7.53]	676.0,1.0,162.0,272.0,637.0,0.0,0.0,1.0,526.0,870.0,1.0,0.0,782.0,0.0,3.0,273.0,75.0,0.0,38.0,1.0,114.0,209.0,0.0,704.0,0.0,949.0,518.0,0.0,1.0,1.0,47.0,1.0,1.0,0.0,0.0,237.0,314.0,0.0,873.0,492.0	728706.0,803.0,8143.0,357078.0,588981.0,182.0,0.0,114.0,631977.0,1159038.0,219.0,566.0,961498.0,511.0,283.0,404443.0,2740.0,11.0,1213.0,1231.0,3107.0,289024.0,161.0,962906.0,166.0,1131341.0,702697.0,0.0,22.0,76.0,2875.0,242.0,0.0,104.0,49.0,328470.0,364483.0,150.0,1067493.0,233.0	0.956714	5.71418e-22	1.03852e-19	strong	pos
Bifidobacterium breve	K05343 maltose alpha-D-glucosyltransferase / alpha-amylase [EC:5.4.99.16 3.2.1.1]	2150.0,522.0,711.0,1291.0,1935.0,15.0,102.0,8.0,1979.0,3347.0,751.0,1407.0,2726.0,6.0,240.0,1519.0,664.0,174.0,40.0,906.0,82.0,1353.0,444.0,2739.0,19.0,3074.0,2050.0,1.0,2.0,6.0,132.0,620.0,11.0,610.0,126.0,1328.0,1184.0,663.0,3309.0,82.0	728706.0,803.0,8143.0,357078.0,588981.0,182.0,0.0,114.0,631977.0,1159038.0,219.0,566.0,961498.0,511.0,283.0,404443.0,2740.0,11.0,1213.0,1231.0,3107.0,289024.0,161.0,962906.0,166.0,1131341.0,702697.0,0.0,22.0,76.0,2875.0,242.0,0.0,104.0,49.0,328470.0,364483.0,150.0,1067493.0,233.0	0.954579	1.40024e-21	2.54016e-19	strong	pos
Bifidobacterium breve	K10005 glutamate transport system substrate-binding protein	852.0,274.0,487.0,399.0,862.0,0.0,0.0,1.0,720.0,1251.0,0.0,369.0,1096.0,1.0,2.0,443.0,204.0,0.0,102.0,467.0,201.0,320.0,1.0,1119.0,1.0,1353.0,761.0,0.0,1.0,2.0,90.0,0.0,1.0,1.0,0.0,343.0,446.0,0.0,1273.0,68.0	728706.0,803.0,8143.0,357078.0,588981.0,182.0,0.0,114.0,631977.0,1159038.0,219.0,566.0,961498.0,511.0,283.0,404443.0,2740.0,11.0,1213.0,1231.0,3107.0,289024.0,161.0,962906.0,166.0,1131341.0,702697.0,0.0,22.0,76.0,2875.0,242.0,0.0,104.0,49.0,328470.0,364483.0,150.0,1067493.0,233.0	0.954281	1.58139e-21	2.86613e-19	strong	pos
Bifidobacterium breve	K01897 long-chain acyl-CoA synthetase [EC:6.2.1.3]	8526.0,2496.0,4532.0,4628.0,8644.0,496.0,304.0,613.0,6997.0,12292.0,898.0,2641.0,10578.0,866.0,745.0,4615.0,2416.0,570.0,3706.0,3544.0,3757.0,3588.0,672.0,10162.0,92.0,12130.0,7567.0,13.0,556.0,14.0,3342.0,835.0,415.0,758.0,587.0,3882.0,4795.0,871.0,11556.0,804.0	728706.0,803.0,8143.0,357078.0,588981.0,182.0,0.0,114.0,631977.0,1159038.0,219.0,566.0,961498.0,511.0,283.0,404443.0,2740.0,11.0,1213.0,1231.0,3107.0,289024.0,161.0,962906.0,166.0,1131341.0,702697.0,0.0,22.0,76.0,2875.0,242.0,0.0,104.0,49.0,328470.0,364483.0,150.0,1067493.0,233.0	0.953542	2.1311e-21	3.85887e-19	strong	pos
Bifidobacterium breve	ko04920 Adipocytokine signaling pathway	8534.0,2496.0,4532.0,4628.0,8644.0,496.0,305.0,613.0,6997.0,12295.0,898.0,2642.0,10578.0,866.0,745.0,4615.0,2418.0,570.0,3707.0,3544.0,3758.0,3588.0,672.0,10162.0,93.0,12130.0,7568.0,13.0,556.0,14.0,3346.0,835.0,418.0,758.0,587.0,3882.0,4796.0,872.0,11556.0,823.0	728706.0,803.0,8143.0,357078.0,588981.0,182.0,0.0,114.0,631977.0,1159038.0,219.0,566.0,961498.0,511.0,283.0,404443.0,2740.0,11.0,1213.0,1231.0,3107.0,289024.0,161.0,962906.0,166.0,1131341.0,702697.0,0.0,22.0,76.0,2875.0,242.0,0.0,104.0,49.0,328470.0,364483.0,150.0,1067493.0,233.0	0.953538	2.13402e-21	3.86059e-19	strong	pos
Bifidobacterium breve	ko04216 Ferroptosis	8614.0,2683.0,4755.0,4816.0,8726.0,657.0,400.0,1073.0,7115.0,12293.0,1210.0,2870.0,10612.0,1220.0,1095.0,4761.0,2620.0,798.0,3936.0,3735.0,3918.0,3790.0,979.0,10230.0,136.0,12141.0,7702.0,484.0,904.0,808.0,3543.0,1096.0,598.0,1034.0,665.0,4054.0,5044.0,1180.0,11588.0,810.0	728706.0,803.0,8143.0,357078.0,588981.0,182.0,0.0,114.0,631977.0,1159038.0,219.0,566.0,961498.0,511.0,283.0,404443.0,2740.0,11.0,1213.0,1231.0,3107.0,289024.0,161.0,962906.0,166.0,1131341.0,702697.0,0.0,22.0,76.0,2875.0,242.0,0.0,104.0,49.0,328470.0,364483.0,150.0,1067493.0,233.0	0.953519	2.15039e-21	3.88661e-19	strong	pos
Bifidobacterium breve	K07776 two-component system, OmpR family, response regulator RegX3	945.0,257.0,513.0,468.0,1057.0,0.0,1.0,0.0,778.0,1445.0,1.0,216.0,1230.0,1.0,5.0,538.0,216.0,1.0,101.0,307.0,223.0,375.0,1.0,1279.0,4.0,1432.0,903.0,1.0,9.0,2.0,80.0,0.0,4.0,0.0,5.0,441.0,492.0,1.0,1461.0,649.0	728706.0,803.0,8143.0,357078.0,588981.0,182.0,0.0,114.0,631977.0,1159038.0,219.0,566.0,961498.0,511.0,283.0,404443.0,2740.0,11.0,1213.0,1231.0,3107.0,289024.0,161.0,962906.0,166.0,1131341.0,702697.0,0.0,22.0,76.0,2875.0,242.0,0.0,104.0,49.0,328470.0,364483.0,150.0,1067493.0,233.0	0.952596	3.09942e-21	5.58646e-19	strong	pos
Bifidobacterium breve	K00965 UDPglucose--hexose-1-phosphate uridylyltransferase [EC:2.7.7.12]	3478.0,777.0,1677.0,1957.0,3565.0,422.0,340.0,610.0,3069.0,4937.0,567.0,850.0,4221.0,886.0,601.0,2214.0,1330.0,627.0,508.0,756.0,905.0,1777.0,649.0,4181.0,688.0,5008.0,3149.0,2446.0,576.0,2107.0,363.0,679.0,825.0,757.0,953.0,1797.0,2130.0,579.0,5041.0,1592.0	728706.0,803.0,8143.0,357078.0,588981.0,182.0,0.0,114.0,631977.0,1159038.0,219.0,566.0,961498.0,511.0,283.0,404443.0,2740.0,11.0,1213.0,1231.0,3107.0,289024.0,161.0,962906.0,166.0,1131341.0,702697.0,0.0,22.0,76.0,2875.0,242.0,0.0,104.0,49.0,328470.0,364483.0,150.0,1067493.0,233.0	0.951795	4.23166e-21	7.62025e-19	strong	pos
Bifidobacterium breve	ko04917 Prolactin signaling pathway	3486.0,777.0,1677.0,1957.0,3565.0,422.0,340.0,610.0,3069.0,4937.0,567.0,850.0,4221.0,886.0,601.0,2214.0,1330.0,627.0,508.0,756.0,905.0,1777.0,649.0,4181.0,688.0,5008.0,3149.0,2446.0,576.0,2107.0,363.0,679.0,825.0,757.0,953.0,1797.0,2130.0,579.0,5041.0,1596.0	728706.0,803.0,8143.0,357078.0,588981.0,182.0,0.0,114.0,631977.0,1159038.0,219.0,566.0,961498.0,511.0,283.0,404443.0,2740.0,11.0,1213.0,1231.0,3107.0,289024.0,161.0,962906.0,166.0,1131341.0,702697.0,0.0,22.0,76.0,2875.0,242.0,0.0,104.0,49.0,328470.0,364483.0,150.0,1067493.0,233.0	0.951774	4.26637e-21	7.67572e-19	strong	pos
Bifidobacterium breve	K00705 4-alpha-glucanotransferase [EC:2.4.1.25]	5791.0,2231.0,3565.0,3468.0,5857.0,1008.0,736.0,989.0,5113.0,8132.0,1539.0,2398.0,6777.0,1206.0,1056.0,3849.0,2551.0,1146.0,1930.0,2884.0,2316.0,3264.0,893.0,7193.0,1440.0,7753.0,5400.0,13.0,662.0,8.0,1606.0,1586.0,746.0,1563.0,1955.0,3242.0,3304.0,1365.0,7832.0,113.0	728706.0,803.0,8143.0,357078.0,588981.0,182.0,0.0,114.0,631977.0,1159038.0,219.0,566.0,961498.0,511.0,283.0,404443.0,2740.0,11.0,1213.0,1231.0,3107.0,289024.0,161.0,962906.0,166.0,1131341.0,702697.0,0.0,22.0,76.0,2875.0,242.0,0.0,104.0,49.0,328470.0,364483.0,150.0,1067493.0,233.0	0.951533	4.68061e-21	8.41326e-19	strong	pos
Bifidobacterium breve	ko05142 Chagas disease (American trypanosomiasis)	2958.0,1285.0,1940.0,1920.0,3307.0,577.0,243.0,722.0,2647.0,4427.0,1029.0,1539.0,3941.0,786.0,956.0,2022.0,1394.0,612.0,513.0,1414.0,831.0,1857.0,714.0,3894.0,123.0,4370.0,3057.0,1.0,553.0,1.0,416.0,817.0,335.0,778.0,194.0,1729.0,2027.0,1038.0,4405.0,284.0	728706.0,803.0,8143.0,357078.0,588981.0,182.0,0.0,114.0,631977.0,1159038.0,219.0,566.0,961498.0,511.0,283.0,404443.0,2740.0,11.0,1213.0,1231.0,3107.0,289024.0,161.0,962906.0,166.0,1131341.0,702697.0,0.0,22.0,76.0,2875.0,242.0,0.0,104.0,49.0,328470.0,364483.0,150.0,1067493.0,233.0	0.950489	6.95251e-21	1.24741e-18	strong	pos
Bifidobacterium breve	ko05143 African trypanosomiasis	2952.0,1285.0,1940.0,1920.0,3307.0,577.0,245.0,722.0,2647.0,4428.0,1029.0,1539.0,3941.0,787.0,962.0,2025.0,1395.0,613.0,513.0,1415.0,831.0,1857.0,714.0,3894.0,123.0,4370.0,3057.0,1.0,553.0,1.0,416.0,817.0,335.0,778.0,194.0,1729.0,2027.0,1041.0,4405.0,278.0	728706.0,803.0,8143.0,357078.0,588981.0,182.0,0.0,114.0,631977.0,1159038.0,219.0,566.0,961498.0,511.0,283.0,404443.0,2740.0,11.0,1213.0,1231.0,3107.0,289024.0,161.0,962906.0,166.0,1131341.0,702697.0,0.0,22.0,76.0,2875.0,242.0,0.0,104.0,49.0,328470.0,364483.0,150.0,1067493.0,233.0	0.950387	7.22482e-21	1.29436e-18	strong	pos
Bifidobacterium breve	K01354 oligopeptidase B [EC:3.4.21.83]	2949.0,1285.0,1940.0,1920.0,3307.0,577.0,243.0,722.0,2647.0,4427.0,1029.0,1539.0,3941.0,786.0,956.0,2022.0,1394.0,612.0,513.0,1414.0,831.0,1857.0,714.0,3894.0,123.0,4370.0,3057.0,1.0,553.0,1.0,416.0,817.0,335.0,778.0,194.0,1729.0,2027.0,1038.0,4405.0,273.0	728706.0,803.0,8143.0,357078.0,588981.0,182.0,0.0,114.0,631977.0,1159038.0,219.0,566.0,961498.0,511.0,283.0,404443.0,2740.0,11.0,1213.0,1231.0,3107.0,289024.0,161.0,962906.0,166.0,1131341.0,702697.0,0.0,22.0,76.0,2875.0,242.0,0.0,104.0,49.0,328470.0,364483.0,150.0,1067493.0,233.0	0.950385	7.22737e-21	1.29436e-18	strong	pos
Bifidobacterium breve	ko03320 PPAR signaling pathway	8721.0,2806.0,5045.0,5342.0,8965.0,1202.0,928.0,1175.0,7490.0,12317.0,2977.0,3966.0,10702.0,2457.0,1610.0,5366.0,3865.0,1423.0,4142.0,4257.0,4286.0,5033.0,2098.0,10256.0,202.0,12156.0,7779.0,1610.0,1206.0,1893.0,3677.0,2440.0,1009.0,2487.0,1041.0,4971.0,5654.0,2792.0,11638.0,1393.0	728706.0,803.0,8143.0,357078.0,588981.0,182.0,0.0,114.0,631977.0,1159038.0,219.0,566.0,961498.0,511.0,283.0,404443.0,2740.0,11.0,1213.0,1231.0,3107.0,289024.0,161.0,962906.0,166.0,1131341.0,702697.0,0.0,22.0,76.0,2875.0,242.0,0.0,104.0,49.0,328470.0,364483.0,150.0,1067493.0,233.0	0.949691	9.35619e-21	1.67256e-18	strong	pos
Bifidobacterium breve	K01885 glutamyl-tRNA synthetase [EC:6.1.1.17]	3223.0,1462.0,2193.0,2154.0,3661.0,518.0,301.0,704.0,2960.0,4984.0,919.0,1516.0,4217.0,900.0,622.0,2165.0,1410.0,539.0,1169.0,1763.0,1411.0,1904.0,685.0,4345.0,89.0,4903.0,3241.0,9.0,475.0,8.0,1120.0,725.0,467.0,837.0,176.0,1863.0,2161.0,849.0,4936.0,453.0	728706.0,803.0,8143.0,357078.0,588981.0,182.0,0.0,114.0,631977.0,1159038.0,219.0,566.0,961498.0,511.0,283.0,404443.0,2740.0,11.0,1213.0,1231.0,3107.0,289024.0,161.0,962906.0,166.0,1131341.0,702697.0,0.0,22.0,76.0,2875.0,242.0,0.0,104.0,49.0,328470.0,364483.0,150.0,1067493.0,233.0	0.948812	1.28992e-20	2.29964e-18	strong	pos
Bifidobacterium breve	K08300 ribonuclease E [EC:3.1.26.12]	2374.0,1068.0,1340.0,1460.0,2515.0,605.0,197.0,806.0,2367.0,3680.0,910.0,1145.0,2968.0,828.0,855.0,1807.0,1192.0,538.0,376.0,1346.0,573.0,1621.0,701.0,3254.0,90.0,3809.0,2574.0,5.0,589.0,4.0,285.0,737.0,290.0,732.0,164.0,1591.0,1659.0,906.0,3312.0,91.0	728706.0,803.0,8143.0,357078.0,588981.0,182.0,0.0,114.0,631977.0,1159038.0,219.0,566.0,961498.0,511.0,283.0,404443.0,2740.0,11.0,1213.0,1231.0,3107.0,289024.0,161.0,962906.0,166.0,1131341.0,702697.0,0.0,22.0,76.0,2875.0,242.0,0.0,104.0,49.0,328470.0,364483.0,150.0,1067493.0,233.0	0.948353	1.52237e-20	2.71159e-18	strong	pos
Bifidobacterium breve	K10007 glutamate transport system permease protein	899.0,323.0,572.0,417.0,991.0,0.0,1.0,0.0,733.0,1227.0,0.0,308.0,1160.0,2.0,0.0,443.0,239.0,0.0,117.0,413.0,217.0,333.0,1.0,1043.0,0.0,1309.0,788.0,0.0,1.0,1.0,109.0,1.0,0.0,0.0,1.0,375.0,462.0,1.0,1270.0,30.0	728706.0,803.0,8143.0,357078.0,588981.0,182.0,0.0,114.0,631977.0,1159038.0,219.0,566.0,961498.0,511.0,283.0,404443.0,2740.0,11.0,1213.0,1231.0,3107.0,289024.0,161.0,962906.0,166.0,1131341.0,702697.0,0.0,22.0,76.0,2875.0,242.0,0.0,104.0,49.0,328470.0,364483.0,150.0,1067493.0,233.0	0.947994	1.73138e-20	3.08006e-18	strong	pos
Bifidobacterium breve	K11358 aspartate aminotransferase [EC:2.6.1.1]	1204.0,425.0,741.0,520.0,1195.0,0.0,0.0,0.0,896.0,1725.0,1.0,413.0,1487.0,3.0,0.0,521.0,272.0,18.0,165.0,592.0,252.0,385.0,1.0,1412.0,1.0,1930.0,1016.0,0.0,1.0,2.0,170.0,2.0,271.0,14.0,1.0,432.0,682.0,1.0,1612.0,0.0	728706.0,803.0,8143.0,357078.0,588981.0,182.0,0.0,114.0,631977.0,1159038.0,219.0,566.0,961498.0,511.0,283.0,404443.0,2740.0,11.0,1213.0,1231.0,3107.0,289024.0,161.0,962906.0,166.0,1131341.0,702697.0,0.0,22.0,76.0,2875.0,242.0,0.0,104.0,49.0,328470.0,364483.0,150.0,1067493.0,233.0	0.947554	2.02378e-20	3.46931e-18	strong	pos
Bifidobacterium breve	ko03008 Ribosome biogenesis in eukaryotes	2118.0,1094.0,1330.0,1389.0,2085.0,742.0,445.0,895.0,1905.0,2612.0,1052.0,1355.0,2326.0,1118.0,871.0,1557.0,1240.0,829.0,728.0,1126.0,774.0,1365.0,957.0,2336.0,687.0,2571.0,1926.0,845.0,763.0,1153.0,603.0,997.0,516.0,939.0,901.0,1308.0,1554.0,913.0,2584.0,523.0	728706.0,803.0,8143.0,357078.0,588981.0,182.0,0.0,114.0,631977.0,1159038.0,219.0,566.0,961498.0,511.0,283.0,404443.0,2740.0,11.0,1213.0,1231.0,3107.0,289024.0,161.0,962906.0,166.0,1131341.0,702697.0,0.0,22.0,76.0,2875.0,242.0,0.0,104.0,49.0,328470.0,364483.0,150.0,1067493.0,233.0	0.945065	4.77913e-20	7.97676e-18	strong	pos
Bifidobacterium breve	K03525 type III pantothenate kinase [EC:2.7.1.33]	920.0,214.0,469.0,480.0,946.0,4.0,307.0,134.0,712.0,1347.0,13.0,266.0,1164.0,1.0,0.0,435.0,180.0,12.0,372.0,398.0,349.0,320.0,3.0,1094.0,1.0,1183.0,786.0,0.0,0.0,0.0,344.0,6.0,112.0,166.0,6.0,345.0,445.0,0.0,1263.0,4.0	728706.0,803.0,8143.0,357078.0,588981.0,182.0,0.0,114.0,631977.0,1159038.0,219.0,566.0,961498.0,511.0,283.0,404443.0,2740.0,11.0,1213.0,1231.0,3107.0,289024.0,161.0,962906.0,166.0,1131341.0,702697.0,0.0,22.0,76.0,2875.0,242.0,0.0,104.0,49.0,328470.0,364483.0,150.0,1067493.0,233.0	0.943861	7.13925e-20	1.18756e-17	strong	pos
Bifidobacterium breve	K01950 NAD+ synthase (glutamine-hydrolysing) [EC:6.3.5.1]	1827.0,450.0,877.0,881.0,1853.0,7.0,7.0,181.0,1431.0,2649.0,0.0,421.0,2265.0,1.0,2.0,894.0,376.0,26.0,880.0,741.0,848.0,617.0,6.0,2167.0,1.0,2593.0,1588.0,1.0,1.0,6.0,832.0,1.0,45.0,268.0,1.0,717.0,937.0,1.0,2428.0,80.0	728706.0,803.0,8143.0,357078.0,588981.0,182.0,0.0,114.0,631977.0,1159038.0,219.0,566.0,961498.0,511.0,283.0,404443.0,2740.0,11.0,1213.0,1231.0,3107.0,289024.0,161.0,962906.0,166.0,1131341.0,702697.0,0.0,22.0,76.0,2875.0,242.0,0.0,104.0,49.0,328470.0,364483.0,150.0,1067493.0,233.0	0.94368	7.57824e-20	1.25845e-17	strong	pos
Bifidobacterium breve	K01358 ATP-dependent Clp protease, protease subunit [EC:3.4.21.92]	1797.0,695.0,998.0,1080.0,1620.0,639.0,470.0,560.0,1508.0,2059.0,589.0,831.0,1902.0,655.0,596.0,1237.0,923.0,507.0,522.0,851.0,665.0,990.0,748.0,1780.0,1063.0,2095.0,1423.0,628.0,412.0,871.0,546.0,664.0,394.0,548.0,1134.0,976.0,1080.0,487.0,1926.0,594.0	728706.0,803.0,8143.0,357078.0,588981.0,182.0,0.0,114.0,631977.0,1159038.0,219.0,566.0,961498.0,511.0,283.0,404443.0,2740.0,11.0,1213.0,1231.0,3107.0,289024.0,161.0,962906.0,166.0,1131341.0,702697.0,0.0,22.0,76.0,2875.0,242.0,0.0,104.0,49.0,328470.0,364483.0,150.0,1067493.0,233.0	0.941329	1.61445e-19	2.66296e-17	strong	pos
Bifidobacterium breve	K01191 alpha-mannosidase [EC:3.2.1.24]	6959.0,1500.0,1884.0,4634.0,9730.0,122.0,33.0,654.0,4910.0,9054.0,79.0,57.0,9536.0,333.0,52.0,2943.0,812.0,455.0,1536.0,267.0,1565.0,2068.0,24.0,7744.0,3.0,9352.0,5488.0,2170.0,888.0,2203.0,1566.0,3.0,203.0,131.0,4.0,2442.0,3377.0,2.0,13236.0,234.0	728706.0,803.0,8143.0,357078.0,588981.0,182.0,0.0,114.0,631977.0,1159038.0,219.0,566.0,961498.0,511.0,283.0,404443.0,2740.0,11.0,1213.0,1231.0,3107.0,289024.0,161.0,962906.0,166.0,1131341.0,702697.0,0.0,22.0,76.0,2875.0,242.0,0.0,104.0,49.0,328470.0,364483.0,150.0,1067493.0,233.0	0.941279	1.63978e-19	2.70246e-17	strong	pos
Bifidobacterium breve	K03426 NAD+ diphosphatase [EC:3.6.1.22]	1383.0,716.0,911.0,1018.0,1632.0,407.0,151.0,602.0,1218.0,2168.0,526.0,624.0,1889.0,543.0,477.0,910.0,696.0,409.0,511.0,752.0,552.0,913.0,399.0,1835.0,91.0,2036.0,1533.0,2.0,391.0,1.0,477.0,434.0,408.0,434.0,105.0,888.0,1094.0,526.0,2035.0,41.0	728706.0,803.0,8143.0,357078.0,588981.0,182.0,0.0,114.0,631977.0,1159038.0,219.0,566.0,961498.0,511.0,283.0,404443.0,2740.0,11.0,1213.0,1231.0,3107.0,289024.0,161.0,962906.0,166.0,1131341.0,702697.0,0.0,22.0,76.0,2875.0,242.0,0.0,104.0,49.0,328470.0,364483.0,150.0,1067493.0,233.0	0.941103	1.73313e-19	2.85039e-17	strong	pos
Bifidobacterium breve	K02428 XTP/dITP diphosphohydrolase [EC:3.6.1.66]	2462.0,662.0,1199.0,872.0,2212.0,422.0,450.0,543.0,2102.0,2933.0,573.0,797.0,2653.0,544.0,451.0,1564.0,1061.0,499.0,828.0,934.0,869.0,1182.0,294.0,2495.0,1198.0,3042.0,1951.0,720.0,430.0,812.0,741.0,791.0,280.0,546.0,1546.0,1161.0,1411.0,388.0,2690.0,424.0	728706.0,803.0,8143.0,357078.0,588981.0,182.0,0.0,114.0,631977.0,1159038.0,219.0,566.0,961498.0,511.0,283.0,404443.0,2740.0,11.0,1213.0,1231.0,3107.0,289024.0,161.0,962906.0,166.0,1131341.0,702697.0,0.0,22.0,76.0,2875.0,242.0,0.0,104.0,49.0,328470.0,364483.0,150.0,1067493.0,233.0	0.939806	2.59208e-19	4.23734e-17	strong	pos
Bifidobacterium breve	K03469 ribonuclease HI [EC:3.1.26.4]	1278.0,677.0,892.0,868.0,1446.0,289.0,121.0,442.0,1133.0,1902.0,387.0,589.0,1634.0,439.0,371.0,817.0,590.0,300.0,503.0,778.0,559.0,735.0,335.0,1657.0,62.0,1750.0,1294.0,368.0,365.0,671.0,433.0,292.0,189.0,414.0,71.0,777.0,923.0,366.0,1893.0,60.0	728706.0,803.0,8143.0,357078.0,588981.0,182.0,0.0,114.0,631977.0,1159038.0,219.0,566.0,961498.0,511.0,283.0,404443.0,2740.0,11.0,1213.0,1231.0,3107.0,289024.0,161.0,962906.0,166.0,1131341.0,702697.0,0.0,22.0,76.0,2875.0,242.0,0.0,104.0,49.0,328470.0,364483.0,150.0,1067493.0,233.0	0.938564	3.7792e-19	4.73991e-17	strong	pos
Bifidobacterium breve	K00997 holo-[acyl-carrier protein] synthase [EC:2.7.8.7]	1009.0,333.0,498.0,569.0,911.0,346.0,141.0,316.0,905.0,1233.0,266.0,309.0,1131.0,422.0,287.0,693.0,445.0,350.0,144.0,345.0,196.0,525.0,288.0,1079.0,494.0,1204.0,840.0,296.0,226.0,575.0,88.0,332.0,128.0,269.0,583.0,516.0,608.0,224.0,1214.0,18.0	728706.0,803.0,8143.0,357078.0,588981.0,182.0,0.0,114.0,631977.0,1159038.0,219.0,566.0,961498.0,511.0,283.0,404443.0,2740.0,11.0,1213.0,1231.0,3107.0,289024.0,161.0,962906.0,166.0,1131341.0,702697.0,0.0,22.0,76.0,2875.0,242.0,0.0,104.0,49.0,328470.0,364483.0,150.0,1067493.0,233.0	0.937709	4.87686e-19	6.07392e-17	strong	pos
Bifidobacterium breve	K01182 oligo-1,6-glucosidase [EC:3.2.1.10]	4065.0,1689.0,3574.0,2162.0,4572.0,2.0,1.0,1.0,3383.0,6275.0,2.0,644.0,5112.0,12.0,2.0,2238.0,1355.0,253.0,780.0,1867.0,1171.0,1633.0,4.0,5338.0,0.0,5823.0,3737.0,0.0,3.0,9.0,249.0,2.0,329.0,229.0,2.0,1756.0,2112.0,2.0,6162.0,239.0	728706.0,803.0,8143.0,357078.0,588981.0,182.0,0.0,114.0,631977.0,1159038.0,219.0,566.0,961498.0,511.0,283.0,404443.0,2740.0,11.0,1213.0,1231.0,3107.0,289024.0,161.0,962906.0,166.0,1131341.0,702697.0,0.0,22.0,76.0,2875.0,242.0,0.0,104.0,49.0,328470.0,364483.0,150.0,1067493.0,233.0	0.93753	5.14284e-19	6.38897e-17	strong	pos
Bifidobacterium breve	K00690 sucrose phosphorylase [EC:2.4.1.7]	1860.0,1035.0,1402.0,1060.0,2345.0,553.0,9.0,316.0,1587.0,2961.0,3.0,529.0,2529.0,191.0,374.0,1189.0,798.0,294.0,302.0,984.0,545.0,773.0,129.0,2406.0,83.0,2819.0,2058.0,1.0,534.0,5.0,188.0,16.0,275.0,121.0,2.0,1049.0,1498.0,56.0,2841.0,2.0	728706.0,803.0,8143.0,357078.0,588981.0,182.0,0.0,114.0,631977.0,1159038.0,219.0,566.0,961498.0,511.0,283.0,404443.0,2740.0,11.0,1213.0,1231.0,3107.0,289024.0,161.0,962906.0,166.0,1131341.0,702697.0,0.0,22.0,76.0,2875.0,242.0,0.0,104.0,49.0,328470.0,364483.0,150.0,1067493.0,233.0	0.93654	6.87403e-19	8.46995e-17	strong	pos
Bifidobacterium breve	ko00981 Insect hormone biosynthesis	2247.0,21.0,1585.0,851.0,1795.0,183.0,141.0,333.0,1627.0,2629.0,5.0,67.0,2242.0,33.0,167.0,969.0,338.0,81.0,179.0,115.0,459.0,670.0,314.0,2199.0,9.0,2506.0,1569.0,106.0,637.0,4.0,171.0,174.0,126.0,339.0,0.0,784.0,898.0,13.0,2614.0,1034.0	728706.0,803.0,8143.0,357078.0,588981.0,182.0,0.0,114.0,631977.0,1159038.0,219.0,566.0,961498.0,511.0,283.0,404443.0,2740.0,11.0,1213.0,1231.0,3107.0,289024.0,161.0,962906.0,166.0,1131341.0,702697.0,0.0,22.0,76.0,2875.0,242.0,0.0,104.0,49.0,328470.0,364483.0,150.0,1067493.0,233.0	0.935173	1.01812e-18	1.24666e-16	strong	pos
Bifidobacterium breve	K00128 aldehyde dehydrogenase (NAD+) [EC:1.2.1.3]	2247.0,21.0,1585.0,851.0,1795.0,183.0,141.0,333.0,1627.0,2629.0,5.0,67.0,2242.0,33.0,167.0,969.0,338.0,81.0,179.0,115.0,459.0,670.0,314.0,2199.0,9.0,2506.0,1569.0,106.0,637.0,4.0,171.0,174.0,126.0,339.0,0.0,784.0,898.0,13.0,2614.0,1034.0	728706.0,803.0,8143.0,357078.0,588981.0,182.0,0.0,114.0,631977.0,1159038.0,219.0,566.0,961498.0,511.0,283.0,404443.0,2740.0,11.0,1213.0,1231.0,3107.0,289024.0,161.0,962906.0,166.0,1131341.0,702697.0,0.0,22.0,76.0,2875.0,242.0,0.0,104.0,49.0,328470.0,364483.0,150.0,1067493.0,233.0	0.935173	1.01812e-18	1.24666e-16	strong	pos
Bifidobacterium breve	K03517 quinolinate synthase [EC:2.5.1.72]	1370.0,716.0,860.0,991.0,1509.0,443.0,135.0,452.0,1197.0,1992.0,590.0,465.0,1761.0,522.0,487.0,934.0,674.0,389.0,630.0,415.0,712.0,879.0,428.0,1701.0,77.0,1967.0,1470.0,1.0,375.0,2.0,641.0,524.0,339.0,653.0,133.0,847.0,1026.0,589.0,1894.0,11.0	728706.0,803.0,8143.0,357078.0,588981.0,182.0,0.0,114.0,631977.0,1159038.0,219.0,566.0,961498.0,511.0,283.0,404443.0,2740.0,11.0,1213.0,1231.0,3107.0,289024.0,161.0,962906.0,166.0,1131341.0,702697.0,0.0,22.0,76.0,2875.0,242.0,0.0,104.0,49.0,328470.0,364483.0,150.0,1067493.0,233.0	0.933511	1.62321e-18	1.97404e-16	strong	pos
Bifidobacterium breve	K16959 L-cystine transport system permease protein	1010.0,8.0,24.0,0.0,7.0,101.0,135.0,2.0,1024.0,1479.0,1.0,36.0,797.0,12.0,1.0,541.0,0.0,102.0,1.0,4.0,18.0,457.0,3.0,1281.0,17.0,1461.0,949.0,0.0,0.0,0.0,0.0,1.0,2.0,1.0,0.0,449.0,32.0,0.0,1498.0,0.0	728706.0,803.0,8143.0,357078.0,588981.0,182.0,0.0,114.0,631977.0,1159038.0,219.0,566.0,961498.0,511.0,283.0,404443.0,2740.0,11.0,1213.0,1231.0,3107.0,289024.0,161.0,962906.0,166.0,1131341.0,702697.0,0.0,22.0,76.0,2875.0,242.0,0.0,104.0,49.0,328470.0,364483.0,150.0,1067493.0,233.0	0.932824	1.96087e-18	2.37145e-16	strong	pos
Bifidobacterium breve	K16958 L-cystine transport system permease protein	849.0,31.0,26.0,1.0,6.0,73.0,131.0,0.0,928.0,1310.0,1.0,46.0,718.0,11.0,4.0,501.0,0.0,125.0,0.0,7.0,9.0,442.0,4.0,1131.0,25.0,1236.0,744.0,0.0,0.0,0.0,0.0,1.0,2.0,0.0,3.0,382.0,40.0,5.0,1347.0,1.0	728706.0,803.0,8143.0,357078.0,588981.0,182.0,0.0,114.0,631977.0,1159038.0,219.0,566.0,961498.0,511.0,283.0,404443.0,2740.0,11.0,1213.0,1231.0,3107.0,289024.0,161.0,962906.0,166.0,1131341.0,702697.0,0.0,22.0,76.0,2875.0,242.0,0.0,104.0,49.0,328470.0,364483.0,150.0,1067493.0,233.0	0.93108	3.14308e-18	3.78257e-16	strong	pos
Bifidobacterium breve	ko04131 Membrane trafficking	17190.0,5736.0,7684.0,11089.0,17692.0,6146.0,3306.0,5678.0,13907.0,18650.0,6280.0,5523.0,18815.0,5653.0,5160.0,11179.0,8334.0,4987.0,6754.0,5138.0,6250.0,9108.0,5559.0,16554.0,7865.0,19191.0,12958.0,8364.0,5234.0,10933.0,6385.0,7136.0,3382.0,6317.0,9931.0,8263.0,10105.0,5205.0,22782.0,2742.0	728706.0,803.0,8143.0,357078.0,588981.0,182.0,0.0,114.0,631977.0,1159038.0,219.0,566.0,961498.0,511.0,283.0,404443.0,2740.0,11.0,1213.0,1231.0,3107.0,289024.0,161.0,962906.0,166.0,1131341.0,702697.0,0.0,22.0,76.0,2875.0,242.0,0.0,104.0,49.0,328470.0,364483.0,150.0,1067493.0,233.0	0.930905	3.29312e-18	3.95586e-16	strong	pos
Bifidobacterium breve	K02904 large subunit ribosomal protein L29	292.0,68.0,145.0,140.0,309.0,93.0,5.0,39.0,268.0,409.0,9.0,80.0,348.0,48.0,17.0,152.0,73.0,7.0,98.0,115.0,120.0,102.0,47.0,367.0,76.0,457.0,267.0,105.0,16.0,198.0,84.0,9.0,12.0,62.0,10.0,113.0,147.0,13.0,406.0,160.0	728706.0,803.0,8143.0,357078.0,588981.0,182.0,0.0,114.0,631977.0,1159038.0,219.0,566.0,961498.0,511.0,283.0,404443.0,2740.0,11.0,1213.0,1231.0,3107.0,289024.0,161.0,962906.0,166.0,1131341.0,702697.0,0.0,22.0,76.0,2875.0,242.0,0.0,104.0,49.0,328470.0,364483.0,150.0,1067493.0,233.0	0.930768	3.41465e-18	4.09933e-16	strong	pos
Bifidobacterium breve	ko00061 Fatty acid biosynthesis	27851.0,10527.0,17769.0,17278.0,25387.0,8083.0,7224.0,7619.0,25465.0,34042.0,10599.0,14254.0,30266.0,12654.0,8366.0,20645.0,15410.0,8291.0,11866.0,13787.0,12582.0,16261.0,9425.0,29384.0,14219.0,34656.0,23068.0,13440.0,7064.0,17603.0,10381.0,12167.0,4789.0,10326.0,17378.0,17019.0,17360.0,9032.0,34020.0,4485.0	728706.0,803.0,8143.0,357078.0,588981.0,182.0,0.0,114.0,631977.0,1159038.0,219.0,566.0,961498.0,511.0,283.0,404443.0,2740.0,11.0,1213.0,1231.0,3107.0,289024.0,161.0,962906.0,166.0,1131341.0,702697.0,0.0,22.0,76.0,2875.0,242.0,0.0,104.0,49.0,328470.0,364483.0,150.0,1067493.0,233.0	0.930558	3.6102e-18	4.33145e-16	strong	pos
Bifidobacterium breve	K01880 glycyl-tRNA synthetase [EC:6.1.1.14]	1796.0,463.0,1174.0,895.0,1711.0,60.0,43.0,321.0,1414.0,2401.0,3.0,433.0,2075.0,12.0,38.0,827.0,308.0,30.0,786.0,710.0,876.0,605.0,3.0,1950.0,2.0,2410.0,1477.0,34.0,197.0,4.0,801.0,53.0,135.0,374.0,9.0,633.0,850.0,4.0,2347.0,241.0	728706.0,803.0,8143.0,357078.0,588981.0,182.0,0.0,114.0,631977.0,1159038.0,219.0,566.0,961498.0,511.0,283.0,404443.0,2740.0,11.0,1213.0,1231.0,3107.0,289024.0,161.0,962906.0,166.0,1131341.0,702697.0,0.0,22.0,76.0,2875.0,242.0,0.0,104.0,49.0,328470.0,364483.0,150.0,1067493.0,233.0	0.929663	4.56871e-18	5.46142e-16	strong	pos
Bifidobacterium breve	Endocrine system	27076.0,11041.0,17216.0,17568.0,25747.0,10135.0,7814.0,8799.0,25315.0,33540.0,14623.0,16631.0,30367.0,13341.0,10078.0,21698.0,18832.0,10054.0,11992.0,13814.0,12497.0,19947.0,12876.0,29196.0,14772.0,33954.0,24163.0,13597.0,8362.0,16953.0,10644.0,15996.0,6941.0,14909.0,17601.0,18721.0,19095.0,13617.0,32169.0,8178.0	728706.0,803.0,8143.0,357078.0,588981.0,182.0,0.0,114.0,631977.0,1159038.0,219.0,566.0,961498.0,511.0,283.0,404443.0,2740.0,11.0,1213.0,1231.0,3107.0,289024.0,161.0,962906.0,166.0,1131341.0,702697.0,0.0,22.0,76.0,2875.0,242.0,0.0,104.0,49.0,328470.0,364483.0,150.0,1067493.0,233.0	0.929502	4.76516e-18	5.68586e-16	strong	pos
Bifidobacterium breve	ko05134 Legionellosis	8412.0,3223.0,5084.0,5151.0,7549.0,2866.0,2246.0,3720.0,7172.0,9569.0,3768.0,4113.0,8830.0,3956.0,3889.0,5912.0,4761.0,3127.0,3474.0,3883.0,3345.0,5142.0,3458.0,8508.0,4086.0,9659.0,7066.0,3123.0,3626.0,3902.0,2951.0,3927.0,2548.0,3533.0,5043.0,4864.0,5250.0,3159.0,9106.0,6921.0	728706.0,803.0,8143.0,357078.0,588981.0,182.0,0.0,114.0,631977.0,1159038.0,219.0,566.0,961498.0,511.0,283.0,404443.0,2740.0,11.0,1213.0,1231.0,3107.0,289024.0,161.0,962906.0,166.0,1131341.0,702697.0,0.0,22.0,76.0,2875.0,242.0,0.0,104.0,49.0,328470.0,364483.0,150.0,1067493.0,233.0	0.929359	4.94541e-18	5.89736e-16	strong	pos
Bifidobacterium breve	K09812 cell division transport system ATP-binding protein	1427.0,725.0,739.0,882.0,1371.0,638.0,455.0,524.0,1284.0,1784.0,589.0,687.0,1637.0,668.0,468.0,1046.0,796.0,584.0,455.0,814.0,517.0,895.0,589.0,1582.0,887.0,1718.0,1282.0,641.0,373.0,863.0,438.0,616.0,346.0,556.0,851.0,841.0,846.0,453.0,1651.0,39.0	728706.0,803.0,8143.0,357078.0,588981.0,182.0,0.0,114.0,631977.0,1159038.0,219.0,566.0,961498.0,511.0,283.0,404443.0,2740.0,11.0,1213.0,1231.0,3107.0,289024.0,161.0,962906.0,166.0,1131341.0,702697.0,0.0,22.0,76.0,2875.0,242.0,0.0,104.0,49.0,328470.0,364483.0,150.0,1067493.0,233.0	0.929156	5.2132e-18	6.21292e-16	strong	pos
Bifidobacterium breve	K03628 transcription termination factor Rho	2315.0,973.0,1499.0,1706.0,2540.0,748.0,395.0,1007.0,2172.0,3295.0,1113.0,1244.0,2828.0,1334.0,937.0,1646.0,1170.0,706.0,820.0,1290.0,837.0,1547.0,1103.0,2952.0,141.0,3178.0,2501.0,1366.0,935.0,1622.0,749.0,840.0,606.0,992.0,219.0,1550.0,1837.0,993.0,3395.0,174.0	728706.0,803.0,8143.0,357078.0,588981.0,182.0,0.0,114.0,631977.0,1159038.0,219.0,566.0,961498.0,511.0,283.0,404443.0,2740.0,11.0,1213.0,1231.0,3107.0,289024.0,161.0,962906.0,166.0,1131341.0,702697.0,0.0,22.0,76.0,2875.0,242.0,0.0,104.0,49.0,328470.0,364483.0,150.0,1067493.0,233.0	0.928581	6.04849e-18	7.20402e-16	strong	pos
Bifidobacterium breve	K02343 DNA polymerase III subunit gamma/tau [EC:2.7.7.7]	3502.0,1395.0,2290.0,2098.0,3375.0,733.0,676.0,768.0,2936.0,4366.0,1310.0,1631.0,3749.0,1108.0,989.0,2529.0,2013.0,824.0,1099.0,1838.0,1198.0,2119.0,984.0,3843.0,1474.0,4091.0,3041.0,1453.0,671.0,1874.0,997.0,1431.0,685.0,1429.0,1948.0,2071.0,2012.0,1082.0,4272.0,133.0	728706.0,803.0,8143.0,357078.0,588981.0,182.0,0.0,114.0,631977.0,1159038.0,219.0,566.0,961498.0,511.0,283.0,404443.0,2740.0,11.0,1213.0,1231.0,3107.0,289024.0,161.0,962906.0,166.0,1131341.0,702697.0,0.0,22.0,76.0,2875.0,242.0,0.0,104.0,49.0,328470.0,364483.0,150.0,1067493.0,233.0	0.92743	8.11222e-18	9.6503e-16	strong	pos
Bifidobacterium breve	ko00052 Galactose metabolism	54361.0,24884.0,35079.0,42349.0,52972.0,20573.0,9770.0,20537.0,45721.0,65760.0,21342.0,27491.0,65361.0,24934.0,20728.0,36566.0,29608.0,17834.0,34389.0,34585.0,30071.0,35660.0,28717.0,59948.0,19269.0,64832.0,49397.0,32742.0,16997.0,34940.0,28072.0,26611.0,16723.0,24971.0,19978.0,32013.0,42184.0,24791.0,70433.0,13480.0	728706.0,803.0,8143.0,357078.0,588981.0,182.0,0.0,114.0,631977.0,1159038.0,219.0,566.0,961498.0,511.0,283.0,404443.0,2740.0,11.0,1213.0,1231.0,3107.0,289024.0,161.0,962906.0,166.0,1131341.0,702697.0,0.0,22.0,76.0,2875.0,242.0,0.0,104.0,49.0,328470.0,364483.0,150.0,1067493.0,233.0	0.927369	8.23881e-18	9.79495e-16	strong	pos
Bifidobacterium breve	Signaling molecules and interaction	6276.0,1026.0,3174.0,3830.0,5981.0,153.0,211.0,181.0,5290.0,9372.0,142.0,850.0,7726.0,338.0,121.0,3644.0,2155.0,35.0,4611.0,2141.0,3819.0,2628.0,19.0,7895.0,855.0,8840.0,5609.0,1130.0,227.0,1572.0,3651.0,186.0,161.0,210.0,554.0,2811.0,3199.0,18.0,9279.0,263.0	728706.0,803.0,8143.0,357078.0,588981.0,182.0,0.0,114.0,631977.0,1159038.0,219.0,566.0,961498.0,511.0,283.0,404443.0,2740.0,11.0,1213.0,1231.0,3107.0,289024.0,161.0,962906.0,166.0,1131341.0,702697.0,0.0,22.0,76.0,2875.0,242.0,0.0,104.0,49.0,328470.0,364483.0,150.0,1067493.0,233.0	0.926227	1.09685e-17	1.29228e-15	strong	pos
Bifidobacterium breve	K16957 L-cystine transport system substrate-binding protein	1073.0,5.0,36.0,1.0,4.0,124.0,214.0,3.0,1151.0,1577.0,3.0,97.0,799.0,18.0,4.0,597.0,0.0,149.0,1.0,10.0,8.0,529.0,3.0,1384.0,46.0,1550.0,962.0,0.0,0.0,0.0,0.0,2.0,2.0,3.0,6.0,454.0,37.0,4.0,1535.0,0.0	728706.0,803.0,8143.0,357078.0,588981.0,182.0,0.0,114.0,631977.0,1159038.0,219.0,566.0,961498.0,511.0,283.0,404443.0,2740.0,11.0,1213.0,1231.0,3107.0,289024.0,161.0,962906.0,166.0,1131341.0,702697.0,0.0,22.0,76.0,2875.0,242.0,0.0,104.0,49.0,328470.0,364483.0,150.0,1067493.0,233.0	0.925614	1.2768e-17	1.50069e-15	strong	pos
Bifidobacterium breve	K11263 acetyl-CoA/propionyl-CoA carboxylase, biotin carboxylase, biotin carboxyl carrier protein [EC:6.4.1.2 6.4.1.3 6.3.4.14]	2151.0,744.0,1332.0,1108.0,2353.0,2.0,5.0,1.0,1855.0,3386.0,2.0,1599.0,2746.0,6.0,100.0,1166.0,508.0,2.0,270.0,874.0,559.0,860.0,3.0,2832.0,5.0,3322.0,2027.0,0.0,9.0,3.0,232.0,2.0,6.0,1.0,2.0,1882.0,1206.0,40.0,3358.0,1467.0	728706.0,803.0,8143.0,357078.0,588981.0,182.0,0.0,114.0,631977.0,1159038.0,219.0,566.0,961498.0,511.0,283.0,404443.0,2740.0,11.0,1213.0,1231.0,3107.0,289024.0,161.0,962906.0,166.0,1131341.0,702697.0,0.0,22.0,76.0,2875.0,242.0,0.0,104.0,49.0,328470.0,364483.0,150.0,1067493.0,233.0	0.922884	2.47169e-17	2.88095e-15	strong	pos
Bifidobacterium breve	K01207 beta-N-acetylhexosaminidase [EC:3.2.1.52]	1151.0,968.0,760.0,887.0,1429.0,514.0,150.0,468.0,1120.0,1917.0,512.0,367.0,1669.0,504.0,481.0,845.0,577.0,379.0,245.0,667.0,357.0,808.0,815.0,1645.0,168.0,1819.0,1342.0,4.0,391.0,1.0,211.0,397.0,228.0,407.0,88.0,762.0,1053.0,494.0,1773.0,95.0	728706.0,803.0,8143.0,357078.0,588981.0,182.0,0.0,114.0,631977.0,1159038.0,219.0,566.0,961498.0,511.0,283.0,404443.0,2740.0,11.0,1213.0,1231.0,3107.0,289024.0,161.0,962906.0,166.0,1131341.0,702697.0,0.0,22.0,76.0,2875.0,242.0,0.0,104.0,49.0,328470.0,364483.0,150.0,1067493.0,233.0	0.922802	2.52041e-17	2.936e-15	strong	pos
Bifidobacterium breve	ko01004 Lipid biosynthesis proteins	26718.0,12503.0,18482.0,18755.0,26396.0,10327.0,7770.0,10444.0,25366.0,32851.0,18007.0,15503.0,30339.0,15999.0,11211.0,21244.0,17482.0,12985.0,12309.0,15971.0,13118.0,18097.0,12555.0,28918.0,13676.0,33503.0,25501.0,11974.0,9396.0,15980.0,11037.0,14733.0,6427.0,12558.0,17042.0,17677.0,20927.0,12225.0,32810.0,3879.0	728706.0,803.0,8143.0,357078.0,588981.0,182.0,0.0,114.0,631977.0,1159038.0,219.0,566.0,961498.0,511.0,283.0,404443.0,2740.0,11.0,1213.0,1231.0,3107.0,289024.0,161.0,962906.0,166.0,1131341.0,702697.0,0.0,22.0,76.0,2875.0,242.0,0.0,104.0,49.0,328470.0,364483.0,150.0,1067493.0,233.0	0.922017	3.03339e-17	3.52311e-15	strong	pos
Bifidobacterium breve	K16960 L-cystine transport system ATP-binding protein [EC:3.6.3.-]	1056.0,15.0,32.0,1.0,3.0,131.0,386.0,2.0,1092.0,1526.0,11.0,72.0,818.0,13.0,5.0,588.0,1.0,152.0,0.0,6.0,29.0,514.0,27.0,1258.0,62.0,1470.0,962.0,1.0,0.0,0.0,0.0,6.0,15.0,7.0,5.0,433.0,35.0,4.0,1474.0,0.0	728706.0,803.0,8143.0,357078.0,588981.0,182.0,0.0,114.0,631977.0,1159038.0,219.0,566.0,961498.0,511.0,283.0,404443.0,2740.0,11.0,1213.0,1231.0,3107.0,289024.0,161.0,962906.0,166.0,1131341.0,702697.0,0.0,22.0,76.0,2875.0,242.0,0.0,104.0,49.0,328470.0,364483.0,150.0,1067493.0,233.0	0.921436	3.47515e-17	4.02429e-15	strong	pos
Bifidobacterium breve	K03154 sulfur carrier protein	261.0,132.0,156.0,144.0,246.0,37.0,32.0,112.0,225.0,376.0,79.0,132.0,317.0,57.0,96.0,152.0,123.0,75.0,103.0,193.0,80.0,139.0,38.0,324.0,16.0,360.0,237.0,5.0,116.0,0.0,87.0,56.0,60.0,43.0,17.0,158.0,116.0,67.0,368.0,10.0	728706.0,803.0,8143.0,357078.0,588981.0,182.0,0.0,114.0,631977.0,1159038.0,219.0,566.0,961498.0,511.0,283.0,404443.0,2740.0,11.0,1213.0,1231.0,3107.0,289024.0,161.0,962906.0,166.0,1131341.0,702697.0,0.0,22.0,76.0,2875.0,242.0,0.0,104.0,49.0,328470.0,364483.0,150.0,1067493.0,233.0	0.921277	3.60644e-17	4.1714e-15	strong	pos
Bifidobacterium breve	K03147 phosphomethylpyrimidine synthase [EC:4.1.99.17]	2699.0,1552.0,1730.0,1915.0,3201.0,881.0,397.0,1102.0,2402.0,4115.0,1175.0,1501.0,3486.0,1061.0,1057.0,1832.0,1460.0,820.0,1091.0,1832.0,1177.0,1887.0,961.0,3564.0,153.0,3906.0,2961.0,1.0,802.0,4.0,1060.0,1022.0,516.0,1078.0,290.0,1837.0,2214.0,1255.0,3831.0,14.0	728706.0,803.0,8143.0,357078.0,588981.0,182.0,0.0,114.0,631977.0,1159038.0,219.0,566.0,961498.0,511.0,283.0,404443.0,2740.0,11.0,1213.0,1231.0,3107.0,289024.0,161.0,962906.0,166.0,1131341.0,702697.0,0.0,22.0,76.0,2875.0,242.0,0.0,104.0,49.0,328470.0,364483.0,150.0,1067493.0,233.0	0.921065	3.78809e-17	4.37892e-15	strong	pos
Bifidobacterium breve	K08681 5'-phosphate synthase pdxT subunit [EC:4.3.3.6]	1004.0,199.0,532.0,443.0,837.0,83.0,155.0,49.0,814.0,1198.0,71.0,285.0,1075.0,28.0,49.0,580.0,392.0,74.0,94.0,339.0,173.0,371.0,6.0,984.0,504.0,1260.0,683.0,21.0,84.0,1.0,77.0,232.0,28.0,177.0,630.0,398.0,446.0,1.0,1106.0,35.0	728706.0,803.0,8143.0,357078.0,588981.0,182.0,0.0,114.0,631977.0,1159038.0,219.0,566.0,961498.0,511.0,283.0,404443.0,2740.0,11.0,1213.0,1231.0,3107.0,289024.0,161.0,962906.0,166.0,1131341.0,702697.0,0.0,22.0,76.0,2875.0,242.0,0.0,104.0,49.0,328470.0,364483.0,150.0,1067493.0,233.0	0.920045	4.79058e-17	5.52476e-15	strong	pos
Bifidobacterium breve	Biosynthesis of other secondary metabolites	46112.0,25434.0,31080.0,41426.0,45511.0,21319.0,15991.0,21509.0,51134.0,67342.0,32813.0,37955.0,57155.0,29671.0,25120.0,44240.0,36894.0,23062.0,28085.0,32259.0,22473.0,41655.0,25913.0,59621.0,24686.0,66466.0,50529.0,22934.0,17770.0,29030.0,25691.0,33607.0,16655.0,29905.0,31208.0,40010.0,37059.0,30599.0,61510.0,9651.0	728706.0,803.0,8143.0,357078.0,588981.0,182.0,0.0,114.0,631977.0,1159038.0,219.0,566.0,961498.0,511.0,283.0,404443.0,2740.0,11.0,1213.0,1231.0,3107.0,289024.0,161.0,962906.0,166.0,1131341.0,702697.0,0.0,22.0,76.0,2875.0,242.0,0.0,104.0,49.0,328470.0,364483.0,150.0,1067493.0,233.0	0.919254	5.73636e-17	6.6116e-15	strong	pos
Bifidobacterium breve	K03701 excinuclease ABC subunit A	6957.0,2395.0,4096.0,3866.0,5830.0,1585.0,1618.0,1823.0,5996.0,8049.0,2329.0,2404.0,7374.0,2328.0,2149.0,4777.0,3425.0,1980.0,2990.0,3102.0,2753.0,3623.0,1792.0,6888.0,3317.0,9000.0,5560.0,2798.0,1767.0,3447.0,2712.0,4492.0,1551.0,2343.0,4824.0,3699.0,4084.0,2534.0,7831.0,371.0	728706.0,803.0,8143.0,357078.0,588981.0,182.0,0.0,114.0,631977.0,1159038.0,219.0,566.0,961498.0,511.0,283.0,404443.0,2740.0,11.0,1213.0,1231.0,3107.0,289024.0,161.0,962906.0,166.0,1131341.0,702697.0,0.0,22.0,76.0,2875.0,242.0,0.0,104.0,49.0,328470.0,364483.0,150.0,1067493.0,233.0	0.918379	6.98543e-17	8.0136e-15	strong	pos
Bifidobacterium breve	K01744 aspartate ammonia-lyase [EC:4.3.1.1]	1747.0,508.0,835.0,1441.0,2118.0,722.0,398.0,928.0,1715.0,2761.0,993.0,1211.0,2392.0,1031.0,941.0,1445.0,1112.0,686.0,868.0,628.0,959.0,1426.0,813.0,2383.0,145.0,2642.0,1983.0,9.0,688.0,3.0,881.0,848.0,608.0,880.0,249.0,1430.0,1565.0,1045.0,2677.0,81.0	728706.0,803.0,8143.0,357078.0,588981.0,182.0,0.0,114.0,631977.0,1159038.0,219.0,566.0,961498.0,511.0,283.0,404443.0,2740.0,11.0,1213.0,1231.0,3107.0,289024.0,161.0,962906.0,166.0,1131341.0,702697.0,0.0,22.0,76.0,2875.0,242.0,0.0,104.0,49.0,328470.0,364483.0,150.0,1067493.0,233.0	0.917488	8.51739e-17	9.703e-15	strong	pos
Bifidobacterium breve	K08281 nicotinamidase/pyrazinamidase [EC:3.5.1.19 3.5.1.-]	667.0,209.0,282.0,530.0,713.0,263.0,74.0,329.0,637.0,948.0,349.0,430.0,863.0,275.0,376.0,470.0,372.0,220.0,122.0,332.0,199.0,463.0,282.0,845.0,40.0,989.0,705.0,0.0,226.0,1.0,108.0,286.0,135.0,267.0,56.0,461.0,604.0,361.0,844.0,32.0	728706.0,803.0,8143.0,357078.0,588981.0,182.0,0.0,114.0,631977.0,1159038.0,219.0,566.0,961498.0,511.0,283.0,404443.0,2740.0,11.0,1213.0,1231.0,3107.0,289024.0,161.0,962906.0,166.0,1131341.0,702697.0,0.0,22.0,76.0,2875.0,242.0,0.0,104.0,49.0,328470.0,364483.0,150.0,1067493.0,233.0	0.917483	8.52633e-17	9.70755e-15	strong	pos
Bifidobacterium breve	K02804 PTS system, N-acetylglucosamine-specific IIC component	2592.0,315.0,506.0,2281.0,2272.0,407.0,245.0,732.0,2465.0,3866.0,1070.0,856.0,2915.0,944.0,754.0,1840.0,875.0,513.0,164.0,342.0,88.0,1813.0,1100.0,3553.0,70.0,3629.0,2624.0,1821.0,733.0,2324.0,132.0,892.0,423.0,1043.0,199.0,1701.0,2267.0,989.0,4053.0,56.0	728706.0,803.0,8143.0,357078.0,588981.0,182.0,0.0,114.0,631977.0,1159038.0,219.0,566.0,961498.0,511.0,283.0,404443.0,2740.0,11.0,1213.0,1231.0,3107.0,289024.0,161.0,962906.0,166.0,1131341.0,702697.0,0.0,22.0,76.0,2875.0,242.0,0.0,104.0,49.0,328470.0,364483.0,150.0,1067493.0,233.0	0.915229	1.39464e-16	1.58143e-14	strong	pos
Bifidobacterium breve	K00872 homoserine kinase [EC:2.7.1.39]	1773.0,587.0,1052.0,1007.0,1635.0,524.0,451.0,435.0,1550.0,2191.0,607.0,753.0,1890.0,700.0,469.0,1325.0,983.0,490.0,229.0,641.0,375.0,970.0,592.0,1868.0,885.0,2061.0,1481.0,897.0,518.0,1074.0,176.0,718.0,279.0,566.0,1135.0,945.0,1106.0,452.0,2195.0,43.0	728706.0,803.0,8143.0,357078.0,588981.0,182.0,0.0,114.0,631977.0,1159038.0,219.0,566.0,961498.0,511.0,283.0,404443.0,2740.0,11.0,1213.0,1231.0,3107.0,289024.0,161.0,962906.0,166.0,1131341.0,702697.0,0.0,22.0,76.0,2875.0,242.0,0.0,104.0,49.0,328470.0,364483.0,150.0,1067493.0,233.0	0.915152	1.41804e-16	1.6061e-14	strong	pos
Bifidobacterium breve	K01159 crossover junction endodeoxyribonuclease RuvC [EC:3.1.22.4]	564.0,254.0,330.0,387.0,684.0,198.0,122.0,263.0,543.0,828.0,283.0,333.0,749.0,232.0,283.0,374.0,308.0,158.0,294.0,354.0,270.0,372.0,199.0,700.0,36.0,842.0,594.0,3.0,194.0,1.0,270.0,236.0,105.0,226.0,49.0,354.0,510.0,274.0,755.0,29.0	728706.0,803.0,8143.0,357078.0,588981.0,182.0,0.0,114.0,631977.0,1159038.0,219.0,566.0,961498.0,511.0,283.0,404443.0,2740.0,11.0,1213.0,1231.0,3107.0,289024.0,161.0,962906.0,166.0,1131341.0,702697.0,0.0,22.0,76.0,2875.0,242.0,0.0,104.0,49.0,328470.0,364483.0,150.0,1067493.0,233.0	0.914584	1.60163e-16	1.81091e-14	strong	pos
Bifidobacterium breve	ko04090 CD Molecules	3285.0,1016.0,1913.0,1923.0,3555.0,21.0,1.0,0.0,2875.0,5141.0,2.0,780.0,4202.0,1.0,1.0,1928.0,755.0,0.0,2131.0,1677.0,2524.0,1431.0,0.0,4311.0,1.0,4766.0,3046.0,1.0,3.0,3.0,1895.0,2.0,4.0,1.0,2.0,1516.0,1744.0,1.0,5120.0,10.0	728706.0,803.0,8143.0,357078.0,588981.0,182.0,0.0,114.0,631977.0,1159038.0,219.0,566.0,961498.0,511.0,283.0,404443.0,2740.0,11.0,1213.0,1231.0,3107.0,289024.0,161.0,962906.0,166.0,1131341.0,702697.0,0.0,22.0,76.0,2875.0,242.0,0.0,104.0,49.0,328470.0,364483.0,150.0,1067493.0,233.0	0.913922	1.84343e-16	2.08191e-14	strong	pos
Bifidobacterium breve	ko04974 Protein digestion and absorption	3280.0,1016.0,1912.0,1923.0,3555.0,21.0,1.0,0.0,2875.0,5140.0,2.0,779.0,4202.0,1.0,1.0,1927.0,754.0,0.0,2131.0,1676.0,2524.0,1431.0,0.0,4311.0,1.0,4766.0,3046.0,1.0,4.0,3.0,1895.0,2.0,4.0,1.0,1.0,1516.0,1743.0,1.0,5120.0,1.0	728706.0,803.0,8143.0,357078.0,588981.0,182.0,0.0,114.0,631977.0,1159038.0,219.0,566.0,961498.0,511.0,283.0,404443.0,2740.0,11.0,1213.0,1231.0,3107.0,289024.0,161.0,962906.0,166.0,1131341.0,702697.0,0.0,22.0,76.0,2875.0,242.0,0.0,104.0,49.0,328470.0,364483.0,150.0,1067493.0,233.0	0.913904	1.8507e-16	2.08892e-14	strong	pos
Bifidobacterium breve	K03470 ribonuclease HII [EC:3.1.26.4]	1353.0,500.0,855.0,805.0,1254.0,401.0,297.0,523.0,1125.0,1527.0,491.0,550.0,1411.0,490.0,422.0,952.0,738.0,426.0,450.0,610.0,508.0,802.0,326.0,1395.0,592.0,1517.0,1169.0,660.0,449.0,943.0,463.0,552.0,276.0,472.0,838.0,728.0,870.0,402.0,1535.0,31.0	728706.0,803.0,8143.0,357078.0,588981.0,182.0,0.0,114.0,631977.0,1159038.0,219.0,566.0,961498.0,511.0,283.0,404443.0,2740.0,11.0,1213.0,1231.0,3107.0,289024.0,161.0,962906.0,166.0,1131341.0,702697.0,0.0,22.0,76.0,2875.0,242.0,0.0,104.0,49.0,328470.0,364483.0,150.0,1067493.0,233.0	0.913891	1.85597e-16	2.09367e-14	strong	pos
Bifidobacterium breve	K01278 dipeptidyl-peptidase 4 [EC:3.4.14.5]	3276.0,1016.0,1912.0,1923.0,3555.0,21.0,1.0,0.0,2875.0,5140.0,2.0,779.0,4202.0,1.0,1.0,1927.0,754.0,0.0,2131.0,1676.0,2524.0,1431.0,0.0,4311.0,1.0,4766.0,3046.0,1.0,3.0,3.0,1895.0,2.0,4.0,1.0,1.0,1516.0,1743.0,1.0,5120.0,1.0	728706.0,803.0,8143.0,357078.0,588981.0,182.0,0.0,114.0,631977.0,1159038.0,219.0,566.0,961498.0,511.0,283.0,404443.0,2740.0,11.0,1213.0,1231.0,3107.0,289024.0,161.0,962906.0,166.0,1131341.0,702697.0,0.0,22.0,76.0,2875.0,242.0,0.0,104.0,49.0,328470.0,364483.0,150.0,1067493.0,233.0	0.913885	1.85808e-16	2.09483e-14	strong	pos
Bifidobacterium breve	K00001 alcohol dehydrogenase [EC:1.1.1.1]	865.0,49.0,396.0,441.0,973.0,53.0,37.0,5.0,569.0,1040.0,43.0,93.0,974.0,110.0,4.0,361.0,215.0,15.0,289.0,91.0,273.0,272.0,162.0,893.0,71.0,1090.0,633.0,633.0,18.0,416.0,264.0,16.0,37.0,28.0,50.0,308.0,502.0,1.0,1221.0,133.0	728706.0,803.0,8143.0,357078.0,588981.0,182.0,0.0,114.0,631977.0,1159038.0,219.0,566.0,961498.0,511.0,283.0,404443.0,2740.0,11.0,1213.0,1231.0,3107.0,289024.0,161.0,962906.0,166.0,1131341.0,702697.0,0.0,22.0,76.0,2875.0,242.0,0.0,104.0,49.0,328470.0,364483.0,150.0,1067493.0,233.0	0.913456	2.03445e-16	2.29105e-14	strong	pos
Bifidobacterium breve	K00325 NAD(P) transhydrogenase subunit beta [EC:1.6.1.2]	1470.0,673.0,818.0,939.0,1563.0,392.0,200.0,529.0,1271.0,2074.0,713.0,839.0,1825.0,633.0,584.0,980.0,757.0,436.0,226.0,696.0,382.0,930.0,525.0,1739.0,65.0,2002.0,1459.0,7.0,464.0,2.0,192.0,533.0,260.0,553.0,115.0,1563.0,1125.0,674.0,1811.0,54.0	728706.0,803.0,8143.0,357078.0,588981.0,182.0,0.0,114.0,631977.0,1159038.0,219.0,566.0,961498.0,511.0,283.0,404443.0,2740.0,11.0,1213.0,1231.0,3107.0,289024.0,161.0,962906.0,166.0,1131341.0,702697.0,0.0,22.0,76.0,2875.0,242.0,0.0,104.0,49.0,328470.0,364483.0,150.0,1067493.0,233.0	0.912472	2.49988e-16	2.80392e-14	strong	pos
Bifidobacterium breve	K13288 oligoribonuclease [EC:3.1.-.-]	773.0,437.0,488.0,618.0,990.0,299.0,147.0,360.0,775.0,1266.0,419.0,689.0,1074.0,455.0,371.0,584.0,480.0,282.0,147.0,462.0,230.0,598.0,341.0,1120.0,77.0,1203.0,894.0,5.0,284.0,1.0,121.0,331.0,160.0,333.0,98.0,588.0,733.0,427.0,1198.0,226.0	728706.0,803.0,8143.0,357078.0,588981.0,182.0,0.0,114.0,631977.0,1159038.0,219.0,566.0,961498.0,511.0,283.0,404443.0,2740.0,11.0,1213.0,1231.0,3107.0,289024.0,161.0,962906.0,166.0,1131341.0,702697.0,0.0,22.0,76.0,2875.0,242.0,0.0,104.0,49.0,328470.0,364483.0,150.0,1067493.0,233.0	0.912363	2.55713e-16	2.86487e-14	strong	pos
Bifidobacterium breve	K01790 dTDP-4-dehydrorhamnose 3,5-epimerase [EC:5.1.3.13]	317.0,492.0,654.0,1010.0,1736.0,290.0,155.0,20.0,1738.0,2766.0,104.0,481.0,2325.0,130.0,296.0,1224.0,656.0,336.0,707.0,676.0,550.0,812.0,85.0,2336.0,738.0,2472.0,1717.0,580.0,39.0,722.0,614.0,193.0,169.0,77.0,808.0,1053.0,1176.0,27.0,2722.0,68.0	728706.0,803.0,8143.0,357078.0,588981.0,182.0,0.0,114.0,631977.0,1159038.0,219.0,566.0,961498.0,511.0,283.0,404443.0,2740.0,11.0,1213.0,1231.0,3107.0,289024.0,161.0,962906.0,166.0,1131341.0,702697.0,0.0,22.0,76.0,2875.0,242.0,0.0,104.0,49.0,328470.0,364483.0,150.0,1067493.0,233.0	0.911656	2.96016e-16	3.3032e-14	strong	pos
Bifidobacterium breve	K01915 glutamine synthetase [EC:6.3.1.2]	3794.0,1454.0,2268.0,2296.0,3421.0,1420.0,905.0,1162.0,3310.0,4452.0,1352.0,1920.0,4047.0,1259.0,1240.0,2546.0,2039.0,1160.0,2299.0,2071.0,2298.0,2165.0,1203.0,3956.0,2312.0,4685.0,3071.0,1360.0,916.0,1688.0,2075.0,1519.0,1193.0,1747.0,2713.0,2012.0,2271.0,1048.0,4357.0,729.0	728706.0,803.0,8143.0,357078.0,588981.0,182.0,0.0,114.0,631977.0,1159038.0,219.0,566.0,961498.0,511.0,283.0,404443.0,2740.0,11.0,1213.0,1231.0,3107.0,289024.0,161.0,962906.0,166.0,1131341.0,702697.0,0.0,22.0,76.0,2875.0,242.0,0.0,104.0,49.0,328470.0,364483.0,150.0,1067493.0,233.0	0.910864	3.4827e-16	3.8687e-14	strong	pos
Bifidobacterium breve	K01494 dCTP deaminase [EC:3.5.4.13]	825.0,421.0,553.0,570.0,940.0,260.0,102.0,328.0,787.0,1192.0,365.0,487.0,1062.0,355.0,378.0,628.0,459.0,221.0,153.0,517.0,244.0,580.0,244.0,1091.0,39.0,1115.0,910.0,4.0,241.0,3.0,105.0,288.0,119.0,347.0,69.0,586.0,633.0,389.0,1206.0,592.0	728706.0,803.0,8143.0,357078.0,588981.0,182.0,0.0,114.0,631977.0,1159038.0,219.0,566.0,961498.0,511.0,283.0,404443.0,2740.0,11.0,1213.0,1231.0,3107.0,289024.0,161.0,962906.0,166.0,1131341.0,702697.0,0.0,22.0,76.0,2875.0,242.0,0.0,104.0,49.0,328470.0,364483.0,150.0,1067493.0,233.0	0.91077	3.55051e-16	3.93956e-14	strong	pos
Bifidobacterium breve	K03106 signal recognition particle subunit SRP54 [EC:3.6.5.4]	2119.0,1039.0,1589.0,1399.0,1853.0,752.0,779.0,1019.0,2202.0,2846.0,1118.0,1268.0,2439.0,1013.0,853.0,1855.0,1475.0,882.0,849.0,1258.0,916.0,1539.0,1057.0,2494.0,1273.0,2859.0,2001.0,1241.0,828.0,1483.0,785.0,1205.0,654.0,1033.0,1601.0,1469.0,1444.0,902.0,2476.0,229.0	728706.0,803.0,8143.0,357078.0,588981.0,182.0,0.0,114.0,631977.0,1159038.0,219.0,566.0,961498.0,511.0,283.0,404443.0,2740.0,11.0,1213.0,1231.0,3107.0,289024.0,161.0,962906.0,166.0,1131341.0,702697.0,0.0,22.0,76.0,2875.0,242.0,0.0,104.0,49.0,328470.0,364483.0,150.0,1067493.0,233.0	0.910515	3.73983e-16	4.10783e-14	strong	pos
Bifidobacterium breve	K08094 6-phospho-3-hexuloisomerase [EC:5.3.1.27]	105.0,257.0,205.0,535.0,817.0,411.0,21.0,37.0,667.0,1137.0,41.0,258.0,1034.0,224.0,18.0,393.0,5.0,9.0,7.0,34.0,46.0,306.0,190.0,987.0,34.0,961.0,903.0,14.0,75.0,1.0,25.0,31.0,7.0,64.0,0.0,338.0,742.0,2.0,1134.0,4.0	728706.0,803.0,8143.0,357078.0,588981.0,182.0,0.0,114.0,631977.0,1159038.0,219.0,566.0,961498.0,511.0,283.0,404443.0,2740.0,11.0,1213.0,1231.0,3107.0,289024.0,161.0,962906.0,166.0,1131341.0,702697.0,0.0,22.0,76.0,2875.0,242.0,0.0,104.0,49.0,328470.0,364483.0,150.0,1067493.0,233.0	0.910259	3.93889e-16	4.31653e-14	strong	pos
Bifidobacterium breve	K01784 UDP-glucose 4-epimerase [EC:5.1.3.2]	4348.0,903.0,1978.0,2690.0,4257.0,624.0,879.0,816.0,3918.0,6058.0,991.0,982.0,5225.0,1412.0,685.0,2891.0,1721.0,741.0,1113.0,1864.0,1054.0,2372.0,978.0,5263.0,1876.0,6149.0,3858.0,3536.0,562.0,4277.0,766.0,937.0,799.0,805.0,1449.0,2249.0,2601.0,610.0,6244.0,95.0	728706.0,803.0,8143.0,357078.0,588981.0,182.0,0.0,114.0,631977.0,1159038.0,219.0,566.0,961498.0,511.0,283.0,404443.0,2740.0,11.0,1213.0,1231.0,3107.0,289024.0,161.0,962906.0,166.0,1131341.0,702697.0,0.0,22.0,76.0,2875.0,242.0,0.0,104.0,49.0,328470.0,364483.0,150.0,1067493.0,233.0	0.910141	4.03409e-16	4.41375e-14	strong	pos
Bifidobacterium breve	K00384 thioredoxin reductase (NADPH) [EC:1.8.1.9]	4651.0,1443.0,2636.0,2867.0,4290.0,516.0,710.0,655.0,4037.0,5858.0,935.0,1010.0,5139.0,1044.0,579.0,3156.0,2088.0,758.0,901.0,1687.0,616.0,2342.0,1032.0,5063.0,1982.0,5695.0,3761.0,2971.0,559.0,3369.0,741.0,1324.0,641.0,1108.0,2772.0,2327.0,2364.0,543.0,6053.0,74.0	728706.0,803.0,8143.0,357078.0,588981.0,182.0,0.0,114.0,631977.0,1159038.0,219.0,566.0,961498.0,511.0,283.0,404443.0,2740.0,11.0,1213.0,1231.0,3107.0,289024.0,161.0,962906.0,166.0,1131341.0,702697.0,0.0,22.0,76.0,2875.0,242.0,0.0,104.0,49.0,328470.0,364483.0,150.0,1067493.0,233.0	0.910091	4.07574e-16	4.45683e-14	strong	pos
Bifidobacterium breve	ko02042 Bacterial toxins	2974.0,10.0,1257.0,1907.0,2426.0,132.0,209.0,175.0,2415.0,4231.0,140.0,69.0,3524.0,337.0,120.0,1716.0,1400.0,35.0,2480.0,462.0,1295.0,1196.0,19.0,3584.0,852.0,4074.0,2563.0,1129.0,222.0,1569.0,1753.0,184.0,157.0,209.0,552.0,1295.0,1455.0,17.0,4159.0,212.0	728706.0,803.0,8143.0,357078.0,588981.0,182.0,0.0,114.0,631977.0,1159038.0,219.0,566.0,961498.0,511.0,283.0,404443.0,2740.0,11.0,1213.0,1231.0,3107.0,289024.0,161.0,962906.0,166.0,1131341.0,702697.0,0.0,22.0,76.0,2875.0,242.0,0.0,104.0,49.0,328470.0,364483.0,150.0,1067493.0,233.0	0.909556	4.54003e-16	4.96178e-14	strong	pos
Bifidobacterium breve	K02038 phosphate transport system permease protein	1476.0,876.0,984.0,944.0,1407.0,778.0,359.0,648.0,1358.0,1727.0,720.0,730.0,1533.0,705.0,657.0,1162.0,1016.0,813.0,546.0,837.0,622.0,987.0,751.0,1603.0,882.0,1606.0,1323.0,686.0,574.0,1024.0,453.0,737.0,474.0,668.0,1037.0,956.0,1009.0,553.0,1722.0,412.0	728706.0,803.0,8143.0,357078.0,588981.0,182.0,0.0,114.0,631977.0,1159038.0,219.0,566.0,961498.0,511.0,283.0,404443.0,2740.0,11.0,1213.0,1231.0,3107.0,289024.0,161.0,962906.0,166.0,1131341.0,702697.0,0.0,22.0,76.0,2875.0,242.0,0.0,104.0,49.0,328470.0,364483.0,150.0,1067493.0,233.0	0.909035	5.04003e-16	5.49904e-14	strong	pos
Bifidobacterium breve	ko03420 Nucleotide excision repair	36449.0,13031.0,22255.0,20633.0,31628.0,9271.0,8947.0,10295.0,31281.0,41387.0,14135.0,17423.0,37780.0,13939.0,11061.0,25256.0,19985.0,10774.0,13116.0,15596.0,13191.0,20778.0,11699.0,35752.0,18647.0,43611.0,28853.0,20704.0,9356.0,24436.0,11475.0,17815.0,8226.0,14717.0,24858.0,19938.0,21671.0,11852.0,39880.0,5099.0	728706.0,803.0,8143.0,357078.0,588981.0,182.0,0.0,114.0,631977.0,1159038.0,219.0,566.0,961498.0,511.0,283.0,404443.0,2740.0,11.0,1213.0,1231.0,3107.0,289024.0,161.0,962906.0,166.0,1131341.0,702697.0,0.0,22.0,76.0,2875.0,242.0,0.0,104.0,49.0,328470.0,364483.0,150.0,1067493.0,233.0	0.909013	5.062e-16	5.51994e-14	strong	pos
Bifidobacterium breve	K00878 hydroxyethylthiazole kinase [EC:2.7.1.50]	1256.0,451.0,737.0,737.0,1216.0,357.0,119.0,183.0,1046.0,1612.0,410.0,531.0,1390.0,463.0,448.0,799.0,479.0,281.0,194.0,540.0,278.0,654.0,437.0,1315.0,69.0,1560.0,1120.0,794.0,370.0,1003.0,160.0,423.0,203.0,518.0,380.0,583.0,832.0,442.0,1553.0,672.0	728706.0,803.0,8143.0,357078.0,588981.0,182.0,0.0,114.0,631977.0,1159038.0,219.0,566.0,961498.0,511.0,283.0,404443.0,2740.0,11.0,1213.0,1231.0,3107.0,289024.0,161.0,962906.0,166.0,1131341.0,702697.0,0.0,22.0,76.0,2875.0,242.0,0.0,104.0,49.0,328470.0,364483.0,150.0,1067493.0,233.0	0.908286	5.85062e-16	6.37282e-14	strong	pos
Bifidobacterium breve	K00036 glucose-6-phosphate 1-dehydrogenase [EC:1.1.1.49 1.1.1.363]	2378.0,886.0,1611.0,1546.0,2334.0,730.0,370.0,859.0,2208.0,3149.0,960.0,1079.0,2714.0,1132.0,854.0,1542.0,1033.0,590.0,880.0,1034.0,960.0,1406.0,973.0,2916.0,175.0,3320.0,2249.0,1716.0,1025.0,2086.0,750.0,753.0,446.0,793.0,158.0,1412.0,1703.0,813.0,3098.0,231.0	728706.0,803.0,8143.0,357078.0,588981.0,182.0,0.0,114.0,631977.0,1159038.0,219.0,566.0,961498.0,511.0,283.0,404443.0,2740.0,11.0,1213.0,1231.0,3107.0,289024.0,161.0,962906.0,166.0,1131341.0,702697.0,0.0,22.0,76.0,2875.0,242.0,0.0,104.0,49.0,328470.0,364483.0,150.0,1067493.0,233.0	0.907971	6.22731e-16	6.66479e-14	strong	pos
Bifidobacterium breve	K01696 tryptophan synthase beta chain [EC:4.2.1.20]	2576.0,804.0,1442.0,1350.0,2079.0,534.0,595.0,497.0,2008.0,2749.0,741.0,1063.0,2531.0,557.0,627.0,1573.0,1205.0,600.0,784.0,927.0,799.0,1219.0,626.0,2322.0,1240.0,2942.0,1869.0,39.0,497.0,4.0,658.0,989.0,380.0,812.0,1635.0,1195.0,1455.0,563.0,2648.0,65.0	728706.0,803.0,8143.0,357078.0,588981.0,182.0,0.0,114.0,631977.0,1159038.0,219.0,566.0,961498.0,511.0,283.0,404443.0,2740.0,11.0,1213.0,1231.0,3107.0,289024.0,161.0,962906.0,166.0,1131341.0,702697.0,0.0,22.0,76.0,2875.0,242.0,0.0,104.0,49.0,328470.0,364483.0,150.0,1067493.0,233.0	0.907644	6.64111e-16	7.08833e-14	strong	pos
Bifidobacterium breve	K01760 cystathionine beta-lyase [EC:4.4.1.8]	1527.0,350.0,968.0,1345.0,1584.0,463.0,225.0,752.0,1290.0,1978.0,664.0,864.0,1838.0,715.0,651.0,974.0,754.0,573.0,244.0,541.0,389.0,998.0,715.0,1701.0,75.0,1898.0,1536.0,970.0,548.0,936.0,191.0,577.0,244.0,738.0,159.0,1213.0,1136.0,688.0,1927.0,762.0	728706.0,803.0,8143.0,357078.0,588981.0,182.0,0.0,114.0,631977.0,1159038.0,219.0,566.0,961498.0,511.0,283.0,404443.0,2740.0,11.0,1213.0,1231.0,3107.0,289024.0,161.0,962906.0,166.0,1131341.0,702697.0,0.0,22.0,76.0,2875.0,242.0,0.0,104.0,49.0,328470.0,364483.0,150.0,1067493.0,233.0	0.905385	1.03011e-15	1.09059e-13	strong	pos
Bifidobacterium breve	K00931 glutamate 5-kinase [EC:2.7.2.11]	1649.0,732.0,940.0,1155.0,1661.0,569.0,546.0,698.0,1621.0,2061.0,862.0,943.0,1829.0,880.0,683.0,1408.0,1132.0,688.0,698.0,962.0,683.0,1190.0,801.0,1907.0,972.0,2108.0,1485.0,922.0,477.0,1295.0,650.0,980.0,391.0,852.0,1340.0,1110.0,1116.0,705.0,2012.0,330.0	728706.0,803.0,8143.0,357078.0,588981.0,182.0,0.0,114.0,631977.0,1159038.0,219.0,566.0,961498.0,511.0,283.0,404443.0,2740.0,11.0,1213.0,1231.0,3107.0,289024.0,161.0,962906.0,166.0,1131341.0,702697.0,0.0,22.0,76.0,2875.0,242.0,0.0,104.0,49.0,328470.0,364483.0,150.0,1067493.0,233.0	0.905288	1.04963e-15	1.11065e-13	strong	pos
Bifidobacterium breve	K01693 imidazoleglycerol-phosphate dehydratase [EC:4.2.1.19]	994.0,202.0,487.0,409.0,709.0,58.0,266.0,52.0,706.0,1061.0,68.0,240.0,909.0,18.0,51.0,546.0,268.0,129.0,87.0,234.0,138.0,338.0,11.0,891.0,492.0,1010.0,626.0,15.0,87.0,2.0,93.0,176.0,105.0,157.0,592.0,330.0,389.0,2.0,1048.0,421.0	728706.0,803.0,8143.0,357078.0,588981.0,182.0,0.0,114.0,631977.0,1159038.0,219.0,566.0,961498.0,511.0,283.0,404443.0,2740.0,11.0,1213.0,1231.0,3107.0,289024.0,161.0,962906.0,166.0,1131341.0,702697.0,0.0,22.0,76.0,2875.0,242.0,0.0,104.0,49.0,328470.0,364483.0,150.0,1067493.0,233.0	0.904837	1.14408e-15	1.20798e-13	strong	pos
Bifidobacterium breve	K08289 phosphoribosylglycinamide formyltransferase 2 [EC:2.1.2.2]	1447.0,733.0,884.0,1107.0,1581.0,424.0,159.0,494.0,1406.0,2134.0,828.0,920.0,1927.0,498.0,528.0,1062.0,947.0,399.0,642.0,896.0,677.0,1128.0,594.0,1781.0,73.0,2124.0,1479.0,0.0,351.0,2.0,599.0,739.0,196.0,657.0,173.0,985.0,1146.0,803.0,1929.0,7.0	728706.0,803.0,8143.0,357078.0,588981.0,182.0,0.0,114.0,631977.0,1159038.0,219.0,566.0,961498.0,511.0,283.0,404443.0,2740.0,11.0,1213.0,1231.0,3107.0,289024.0,161.0,962906.0,166.0,1131341.0,702697.0,0.0,22.0,76.0,2875.0,242.0,0.0,104.0,49.0,328470.0,364483.0,150.0,1067493.0,233.0	0.904622	1.19193e-15	1.25648e-13	strong	pos
Bifidobacterium breve	K11753 riboflavin kinase / FMN adenylyltransferase [EC:2.7.1.26 2.7.7.2]	1710.0,698.0,1193.0,1056.0,1585.0,436.0,423.0,601.0,1466.0,2036.0,782.0,959.0,1757.0,786.0,554.0,1264.0,1013.0,543.0,610.0,897.0,654.0,1077.0,700.0,1759.0,742.0,1931.0,1403.0,970.0,508.0,1124.0,596.0,848.0,342.0,715.0,1029.0,1026.0,1037.0,581.0,2040.0,138.0	728706.0,803.0,8143.0,357078.0,588981.0,182.0,0.0,114.0,631977.0,1159038.0,219.0,566.0,961498.0,511.0,283.0,404443.0,2740.0,11.0,1213.0,1231.0,3107.0,289024.0,161.0,962906.0,166.0,1131341.0,702697.0,0.0,22.0,76.0,2875.0,242.0,0.0,104.0,49.0,328470.0,364483.0,150.0,1067493.0,233.0	0.904421	1.23825e-15	1.30391e-13	strong	pos
Bifidobacterium breve	K00053 ketol-acid reductoisomerase [EC:1.1.1.86]	3333.0,1633.0,2326.0,2118.0,3368.0,1377.0,777.0,1079.0,3064.0,4236.0,1354.0,1618.0,3637.0,1330.0,1155.0,2556.0,2050.0,1137.0,1007.0,1850.0,1269.0,2071.0,887.0,3692.0,1902.0,4037.0,3096.0,39.0,983.0,8.0,826.0,1400.0,643.0,980.0,2152.0,2108.0,2207.0,1130.0,4203.0,309.0	728706.0,803.0,8143.0,357078.0,588981.0,182.0,0.0,114.0,631977.0,1159038.0,219.0,566.0,961498.0,511.0,283.0,404443.0,2740.0,11.0,1213.0,1231.0,3107.0,289024.0,161.0,962906.0,166.0,1131341.0,702697.0,0.0,22.0,76.0,2875.0,242.0,0.0,104.0,49.0,328470.0,364483.0,150.0,1067493.0,233.0	0.904167	1.29929e-15	1.36745e-13	strong	pos
Bifidobacterium breve	K00048 lactaldehyde reductase [EC:1.1.1.77]	1313.0,692.0,941.0,1036.0,1553.0,451.0,174.0,724.0,1207.0,2082.0,674.0,743.0,1771.0,224.0,521.0,907.0,786.0,407.0,696.0,934.0,757.0,1016.0,578.0,1781.0,86.0,1817.0,1470.0,1.0,389.0,4.0,644.0,546.0,433.0,614.0,136.0,876.0,1084.0,681.0,1931.0,2.0	728706.0,803.0,8143.0,357078.0,588981.0,182.0,0.0,114.0,631977.0,1159038.0,219.0,566.0,961498.0,511.0,283.0,404443.0,2740.0,11.0,1213.0,1231.0,3107.0,289024.0,161.0,962906.0,166.0,1131341.0,702697.0,0.0,22.0,76.0,2875.0,242.0,0.0,104.0,49.0,328470.0,364483.0,150.0,1067493.0,233.0	0.900867	2.40044e-15	2.50755e-13	strong	pos
Bifidobacterium breve	K01870 isoleucyl-tRNA synthetase [EC:6.1.1.5]	4663.0,2058.0,3075.0,2847.0,4281.0,1624.0,1565.0,1679.0,4108.0,5281.0,2016.0,2329.0,4973.0,1955.0,1515.0,3409.0,3020.0,1663.0,2000.0,2307.0,1929.0,2910.0,1549.0,4690.0,2996.0,5577.0,3840.0,2451.0,1339.0,2468.0,1799.0,2301.0,962.0,2192.0,3133.0,2617.0,3073.0,1581.0,5482.0,33.0	728706.0,803.0,8143.0,357078.0,588981.0,182.0,0.0,114.0,631977.0,1159038.0,219.0,566.0,961498.0,511.0,283.0,404443.0,2740.0,11.0,1213.0,1231.0,3107.0,289024.0,161.0,962906.0,166.0,1131341.0,702697.0,0.0,22.0,76.0,2875.0,242.0,0.0,104.0,49.0,328470.0,364483.0,150.0,1067493.0,233.0	0.900579	2.5299e-15	2.64071e-13	strong	pos
Bifidobacterium breve	K00287 dihydrofolate reductase [EC:1.5.1.3]	1089.0,435.0,750.0,676.0,982.0,404.0,273.0,418.0,906.0,1247.0,455.0,555.0,1121.0,436.0,406.0,767.0,612.0,382.0,374.0,534.0,386.0,681.0,391.0,1084.0,580.0,1139.0,916.0,495.0,341.0,671.0,288.0,517.0,265.0,440.0,742.0,631.0,707.0,385.0,1171.0,21.0	728706.0,803.0,8143.0,357078.0,588981.0,182.0,0.0,114.0,631977.0,1159038.0,219.0,566.0,961498.0,511.0,283.0,404443.0,2740.0,11.0,1213.0,1231.0,3107.0,289024.0,161.0,962906.0,166.0,1131341.0,702697.0,0.0,22.0,76.0,2875.0,242.0,0.0,104.0,49.0,328470.0,364483.0,150.0,1067493.0,233.0	0.898608	3.60903e-15	3.73978e-13	strong	pos
Bifidobacterium breve	Cell growth and death	38521.0,16679.0,23097.0,23837.0,33542.0,14592.0,11647.0,15044.0,34300.0,42854.0,19848.0,23836.0,38894.0,19188.0,16079.0,29788.0,24866.0,15334.0,19308.0,21266.0,18067.0,26544.0,16267.0,37941.0,22109.0,43256.0,31683.0,16028.0,12444.0,21284.0,17878.0,23519.0,11424.0,19526.0,29370.0,24084.0,25521.0,17450.0,42726.0,5062.0	728706.0,803.0,8143.0,357078.0,588981.0,182.0,0.0,114.0,631977.0,1159038.0,219.0,566.0,961498.0,511.0,283.0,404443.0,2740.0,11.0,1213.0,1231.0,3107.0,289024.0,161.0,962906.0,166.0,1131341.0,702697.0,0.0,22.0,76.0,2875.0,242.0,0.0,104.0,49.0,328470.0,364483.0,150.0,1067493.0,233.0	0.897415	4.45994e-15	4.60018e-13	strong	pos
Bifidobacterium breve	K05341 amylosucrase [EC:2.4.1.4]	947.0,653.0,566.0,464.0,705.0,1.0,0.0,0.0,819.0,1461.0,1.0,544.0,1192.0,0.0,1.0,502.0,119.0,0.0,326.0,803.0,532.0,366.0,1.0,1250.0,0.0,1445.0,889.0,2.0,0.0,4.0,110.0,1.0,379.0,0.0,1.0,418.0,448.0,0.0,1383.0,95.0	728706.0,803.0,8143.0,357078.0,588981.0,182.0,0.0,114.0,631977.0,1159038.0,219.0,566.0,961498.0,511.0,283.0,404443.0,2740.0,11.0,1213.0,1231.0,3107.0,289024.0,161.0,962906.0,166.0,1131341.0,702697.0,0.0,22.0,76.0,2875.0,242.0,0.0,104.0,49.0,328470.0,364483.0,150.0,1067493.0,233.0	0.897222	4.61387e-15	4.75147e-13	strong	pos
Bifidobacterium breve	ko04724 Glutamatergic synapse	3814.0,1968.0,2543.0,2688.0,3627.0,2031.0,1000.0,2050.0,3468.0,4457.0,1805.0,2330.0,4127.0,1722.0,1953.0,2757.0,2383.0,1671.0,2909.0,2535.0,2880.0,2472.0,1788.0,4128.0,2417.0,4685.0,3414.0,1360.0,1540.0,1689.0,2600.0,1965.0,1556.0,2151.0,2814.0,2247.0,2837.0,1568.0,4357.0,1505.0	728706.0,803.0,8143.0,357078.0,588981.0,182.0,0.0,114.0,631977.0,1159038.0,219.0,566.0,961498.0,511.0,283.0,404443.0,2740.0,11.0,1213.0,1231.0,3107.0,289024.0,161.0,962906.0,166.0,1131341.0,702697.0,0.0,22.0,76.0,2875.0,242.0,0.0,104.0,49.0,328470.0,364483.0,150.0,1067493.0,233.0	0.896752	5.01025e-15	5.14616e-13	strong	pos
Bifidobacterium breve	K01496 phosphoribosyl-AMP cyclohydrolase [EC:3.5.4.19]	645.0,96.0,197.0,245.0,498.0,26.0,275.0,10.0,462.0,720.0,60.0,121.0,649.0,6.0,13.0,342.0,199.0,58.0,41.0,132.0,77.0,225.0,0.0,530.0,277.0,705.0,415.0,1.0,1.0,0.0,37.0,104.0,34.0,70.0,368.0,231.0,241.0,0.0,634.0,409.0	728706.0,803.0,8143.0,357078.0,588981.0,182.0,0.0,114.0,631977.0,1159038.0,219.0,566.0,961498.0,511.0,283.0,404443.0,2740.0,11.0,1213.0,1231.0,3107.0,289024.0,161.0,962906.0,166.0,1131341.0,702697.0,0.0,22.0,76.0,2875.0,242.0,0.0,104.0,49.0,328470.0,364483.0,150.0,1067493.0,233.0	0.895925	5.78683e-15	5.91903e-13	strong	pos
Bifidobacterium breve	K01048 lysophospholipase [EC:3.1.1.5]	1323.0,874.0,1059.0,1055.0,1700.0,522.0,241.0,670.0,1321.0,2036.0,762.0,862.0,1761.0,762.0,647.0,1029.0,819.0,533.0,299.0,897.0,455.0,1073.0,581.0,1813.0,117.0,1970.0,1570.0,8.0,529.0,3.0,227.0,578.0,396.0,768.0,157.0,1056.0,1116.0,718.0,2120.0,2.0	728706.0,803.0,8143.0,357078.0,588981.0,182.0,0.0,114.0,631977.0,1159038.0,219.0,566.0,961498.0,511.0,283.0,404443.0,2740.0,11.0,1213.0,1231.0,3107.0,289024.0,161.0,962906.0,166.0,1131341.0,702697.0,0.0,22.0,76.0,2875.0,242.0,0.0,104.0,49.0,328470.0,364483.0,150.0,1067493.0,233.0	0.895274	6.4778e-15	6.60825e-13	strong	pos
Bifidobacterium breve	K00226 dihydroorotate dehydrogenase (fumarate) [EC:1.3.98.1]	1963.0,460.0,1056.0,819.0,1524.0,137.0,266.0,82.0,1551.0,2142.0,154.0,462.0,1869.0,187.0,90.0,1134.0,668.0,213.0,510.0,632.0,566.0,650.0,12.0,1717.0,875.0,2087.0,1320.0,681.0,196.0,983.0,435.0,360.0,104.0,155.0,1174.0,708.0,743.0,2.0,2078.0,58.0	728706.0,803.0,8143.0,357078.0,588981.0,182.0,0.0,114.0,631977.0,1159038.0,219.0,566.0,961498.0,511.0,283.0,404443.0,2740.0,11.0,1213.0,1231.0,3107.0,289024.0,161.0,962906.0,166.0,1131341.0,702697.0,0.0,22.0,76.0,2875.0,242.0,0.0,104.0,49.0,328470.0,364483.0,150.0,1067493.0,233.0	0.894908	6.8987e-15	7.02701e-13	strong	pos
Bifidobacterium breve	K03602 exodeoxyribonuclease VII small subunit [EC:3.1.11.6]	448.0,157.0,189.0,289.0,434.0,225.0,73.0,169.0,415.0,531.0,205.0,216.0,508.0,221.0,201.0,360.0,257.0,145.0,111.0,231.0,120.0,310.0,146.0,459.0,327.0,532.0,414.0,136.0,128.0,238.0,86.0,233.0,69.0,202.0,341.0,280.0,324.0,171.0,569.0,11.0	728706.0,803.0,8143.0,357078.0,588981.0,182.0,0.0,114.0,631977.0,1159038.0,219.0,566.0,961498.0,511.0,283.0,404443.0,2740.0,11.0,1213.0,1231.0,3107.0,289024.0,161.0,962906.0,166.0,1131341.0,702697.0,0.0,22.0,76.0,2875.0,242.0,0.0,104.0,49.0,328470.0,364483.0,150.0,1067493.0,233.0	0.894751	7.08697e-15	7.21503e-13	strong	pos
Bifidobacterium breve	K00088 IMP dehydrogenase [EC:1.1.1.205]	3812.0,1362.0,2231.0,2033.0,3404.0,1089.0,1007.0,882.0,3292.0,4378.0,1212.0,1518.0,3997.0,1270.0,980.0,2483.0,1917.0,1031.0,1450.0,1550.0,1475.0,2040.0,1044.0,3713.0,2565.0,4366.0,2975.0,1825.0,785.0,2267.0,1435.0,1443.0,755.0,1247.0,2763.0,1948.0,2111.0,885.0,4201.0,2518.0	728706.0,803.0,8143.0,357078.0,588981.0,182.0,0.0,114.0,631977.0,1159038.0,219.0,566.0,961498.0,511.0,283.0,404443.0,2740.0,11.0,1213.0,1231.0,3107.0,289024.0,161.0,962906.0,166.0,1131341.0,702697.0,0.0,22.0,76.0,2875.0,242.0,0.0,104.0,49.0,328470.0,364483.0,150.0,1067493.0,233.0	0.894283	7.67836e-15	7.78481e-13	strong	pos
Bifidobacterium breve	K00970 poly(A) polymerase [EC:2.7.7.19]	1686.0,1062.0,1435.0,1354.0,2026.0,539.0,176.0,709.0,1569.0,2604.0,773.0,1120.0,2116.0,644.0,714.0,1284.0,1047.0,543.0,694.0,1220.0,652.0,1310.0,570.0,2319.0,113.0,2340.0,1899.0,2.0,594.0,3.0,663.0,662.0,310.0,585.0,155.0,1282.0,1375.0,831.0,2436.0,1182.0	728706.0,803.0,8143.0,357078.0,588981.0,182.0,0.0,114.0,631977.0,1159038.0,219.0,566.0,961498.0,511.0,283.0,404443.0,2740.0,11.0,1213.0,1231.0,3107.0,289024.0,161.0,962906.0,166.0,1131341.0,702697.0,0.0,22.0,76.0,2875.0,242.0,0.0,104.0,49.0,328470.0,364483.0,150.0,1067493.0,233.0	0.892737	9.97745e-15	1.00845e-12	strong	pos
Bifidobacterium breve	K02887 large subunit ribosomal protein L20	610.0,206.0,307.0,390.0,558.0,244.0,80.0,321.0,504.0,683.0,253.0,307.0,624.0,253.0,242.0,421.0,287.0,146.0,188.0,323.0,178.0,351.0,266.0,638.0,269.0,700.0,500.0,191.0,163.0,539.0,189.0,290.0,127.0,239.0,330.0,330.0,401.0,200.0,718.0,22.0	728706.0,803.0,8143.0,357078.0,588981.0,182.0,0.0,114.0,631977.0,1159038.0,219.0,566.0,961498.0,511.0,283.0,404443.0,2740.0,11.0,1213.0,1231.0,3107.0,289024.0,161.0,962906.0,166.0,1131341.0,702697.0,0.0,22.0,76.0,2875.0,242.0,0.0,104.0,49.0,328470.0,364483.0,150.0,1067493.0,233.0	0.892332	1.06779e-14	1.04354e-12	strong	pos
Bifidobacterium breve	K01662 1-deoxy-D-xylulose-5-phosphate synthase [EC:2.2.1.7]	2239.0,848.0,1362.0,1729.0,2503.0,438.0,342.0,639.0,2085.0,3456.0,1124.0,1337.0,2973.0,900.0,731.0,1663.0,1222.0,519.0,1780.0,1510.0,1534.0,1670.0,781.0,2996.0,109.0,3320.0,2293.0,9.0,327.0,4.0,1723.0,878.0,428.0,1271.0,222.0,1553.0,1662.0,1070.0,3241.0,588.0	728706.0,803.0,8143.0,357078.0,588981.0,182.0,0.0,114.0,631977.0,1159038.0,219.0,566.0,961498.0,511.0,283.0,404443.0,2740.0,11.0,1213.0,1231.0,3107.0,289024.0,161.0,962906.0,166.0,1131341.0,702697.0,0.0,22.0,76.0,2875.0,242.0,0.0,104.0,49.0,328470.0,364483.0,150.0,1067493.0,233.0	0.892092	1.11159e-14	1.05353e-12	strong	pos
Bifidobacterium breve	K03743 nicotinamide-nucleotide amidase [EC:3.5.1.42]	600.0,331.0,375.0,438.0,721.0,260.0,63.0,356.0,541.0,857.0,347.0,386.0,811.0,261.0,337.0,461.0,337.0,238.0,167.0,396.0,206.0,482.0,286.0,757.0,54.0,928.0,669.0,0.0,257.0,1.0,133.0,345.0,131.0,309.0,63.0,453.0,549.0,378.0,837.0,27.0	728706.0,803.0,8143.0,357078.0,588981.0,182.0,0.0,114.0,631977.0,1159038.0,219.0,566.0,961498.0,511.0,283.0,404443.0,2740.0,11.0,1213.0,1231.0,3107.0,289024.0,161.0,962906.0,166.0,1131341.0,702697.0,0.0,22.0,76.0,2875.0,242.0,0.0,104.0,49.0,328470.0,364483.0,150.0,1067493.0,233.0	0.892035	1.12225e-14	1.06261e-12	strong	pos
Bifidobacterium breve	K00278 L-aspartate oxidase [EC:1.4.3.16]	1516.0,898.0,933.0,1241.0,1806.0,679.0,219.0,690.0,1436.0,2328.0,920.0,737.0,2119.0,784.0,803.0,1210.0,962.0,652.0,947.0,670.0,1091.0,1179.0,724.0,1938.0,114.0,2293.0,1800.0,0.0,382.0,4.0,958.0,740.0,652.0,854.0,173.0,1090.0,1426.0,897.0,2147.0,5.0	728706.0,803.0,8143.0,357078.0,588981.0,182.0,0.0,114.0,631977.0,1159038.0,219.0,566.0,961498.0,511.0,283.0,404443.0,2740.0,11.0,1213.0,1231.0,3107.0,289024.0,161.0,962906.0,166.0,1131341.0,702697.0,0.0,22.0,76.0,2875.0,242.0,0.0,104.0,49.0,328470.0,364483.0,150.0,1067493.0,233.0	0.892002	1.12855e-14	1.06806e-12	strong	pos
Bifidobacterium breve	Transport and catabolism	86425.0,36010.0,57506.0,57952.0,75484.0,37406.0,27446.0,33250.0,79345.0,97807.0,48313.0,54818.0,89069.0,44517.0,35913.0,67953.0,60288.0,34382.0,51752.0,50278.0,46919.0,60358.0,41729.0,86819.0,55277.0,99088.0,73377.0,42019.0,35857.0,54337.0,45353.0,53235.0,24703.0,46396.0,67436.0,56602.0,57831.0,42864.0,94760.0,21998.0	728706.0,803.0,8143.0,357078.0,588981.0,182.0,0.0,114.0,631977.0,1159038.0,219.0,566.0,961498.0,511.0,283.0,404443.0,2740.0,11.0,1213.0,1231.0,3107.0,289024.0,161.0,962906.0,166.0,1131341.0,702697.0,0.0,22.0,76.0,2875.0,242.0,0.0,104.0,49.0,328470.0,364483.0,150.0,1067493.0,233.0	0.891704	1.18586e-14	1.12068e-12	strong	pos
Bifidobacterium breve	K02341 DNA polymerase III subunit delta' [EC:2.7.7.7]	1818.0,750.0,1265.0,1158.0,1603.0,463.0,410.0,641.0,1664.0,2144.0,670.0,892.0,1881.0,644.0,522.0,1389.0,1033.0,455.0,715.0,926.0,729.0,1065.0,611.0,1842.0,969.0,2253.0,1531.0,1087.0,563.0,1396.0,699.0,838.0,537.0,749.0,1360.0,969.0,1119.0,476.0,2162.0,227.0	728706.0,803.0,8143.0,357078.0,588981.0,182.0,0.0,114.0,631977.0,1159038.0,219.0,566.0,961498.0,511.0,283.0,404443.0,2740.0,11.0,1213.0,1231.0,3107.0,289024.0,161.0,962906.0,166.0,1131341.0,702697.0,0.0,22.0,76.0,2875.0,242.0,0.0,104.0,49.0,328470.0,364483.0,150.0,1067493.0,233.0	0.890975	1.33836e-14	1.26237e-12	strong	pos
Bifidobacterium breve	K01664 para-aminobenzoate synthetase component II [EC:2.6.1.85]	901.0,483.0,739.0,609.0,1013.0,306.0,132.0,488.0,735.0,1265.0,371.0,484.0,1080.0,351.0,366.0,602.0,485.0,259.0,174.0,567.0,256.0,630.0,275.0,1133.0,66.0,1073.0,993.0,13.0,364.0,2.0,139.0,369.0,154.0,414.0,89.0,604.0,666.0,388.0,1167.0,2.0	728706.0,803.0,8143.0,357078.0,588981.0,182.0,0.0,114.0,631977.0,1159038.0,219.0,566.0,961498.0,511.0,283.0,404443.0,2740.0,11.0,1213.0,1231.0,3107.0,289024.0,161.0,962906.0,166.0,1131341.0,702697.0,0.0,22.0,76.0,2875.0,242.0,0.0,104.0,49.0,328470.0,364483.0,150.0,1067493.0,233.0	0.890621	1.41886e-14	1.33701e-12	strong	pos
Bifidobacterium breve	K01697 cystathionine beta-synthase [EC:4.2.1.22]	1213.0,283.0,621.0,799.0,1336.0,12.0,189.0,8.0,1150.0,1890.0,797.0,913.0,1548.0,335.0,260.0,965.0,817.0,181.0,161.0,549.0,335.0,1067.0,567.0,1553.0,25.0,1802.0,1108.0,0.0,2.0,2.0,170.0,668.0,15.0,610.0,160.0,895.0,659.0,810.0,1749.0,2.0	728706.0,803.0,8143.0,357078.0,588981.0,182.0,0.0,114.0,631977.0,1159038.0,219.0,566.0,961498.0,511.0,283.0,404443.0,2740.0,11.0,1213.0,1231.0,3107.0,289024.0,161.0,962906.0,166.0,1131341.0,702697.0,0.0,22.0,76.0,2875.0,242.0,0.0,104.0,49.0,328470.0,364483.0,150.0,1067493.0,233.0	0.887854	2.22477e-14	2.08145e-12	strong	pos
Bifidobacterium breve	K02884 large subunit ribosomal protein L19	784.0,306.0,385.0,522.0,672.0,375.0,241.0,342.0,651.0,860.0,356.0,370.0,786.0,397.0,317.0,598.0,435.0,267.0,227.0,342.0,217.0,469.0,344.0,753.0,536.0,831.0,666.0,307.0,233.0,512.0,211.0,373.0,178.0,332.0,551.0,419.0,477.0,255.0,862.0,26.0	728706.0,803.0,8143.0,357078.0,588981.0,182.0,0.0,114.0,631977.0,1159038.0,219.0,566.0,961498.0,511.0,283.0,404443.0,2740.0,11.0,1213.0,1231.0,3107.0,289024.0,161.0,962906.0,166.0,1131341.0,702697.0,0.0,22.0,76.0,2875.0,242.0,0.0,104.0,49.0,328470.0,364483.0,150.0,1067493.0,233.0	0.887777	2.25225e-14	2.10514e-12	strong	pos
Bifidobacterium breve	K12308 beta-galactosidase [EC:3.2.1.23]	7525.0,1560.0,3389.0,3276.0,5073.0,59.0,441.0,8.0,4247.0,7237.0,1222.0,3518.0,7483.0,273.0,624.0,3152.0,2252.0,557.0,2593.0,3219.0,2539.0,3430.0,1731.0,6233.0,47.0,6892.0,4298.0,2662.0,155.0,1841.0,2152.0,1863.0,483.0,2275.0,524.0,3183.0,3943.0,2273.0,10793.0,17.0	728706.0,803.0,8143.0,357078.0,588981.0,182.0,0.0,114.0,631977.0,1159038.0,219.0,566.0,961498.0,511.0,283.0,404443.0,2740.0,11.0,1213.0,1231.0,3107.0,289024.0,161.0,962906.0,166.0,1131341.0,702697.0,0.0,22.0,76.0,2875.0,242.0,0.0,104.0,49.0,328470.0,364483.0,150.0,1067493.0,233.0	0.887448	2.37412e-14	2.218e-12	strong	pos
Bifidobacterium breve	K03527 4-hydroxy-3-methylbut-2-en-1-yl diphosphate reductase [EC:1.17.7.4]	1062.0,618.0,732.0,861.0,1255.0,411.0,286.0,622.0,991.0,1573.0,661.0,725.0,1439.0,666.0,478.0,784.0,665.0,399.0,548.0,752.0,553.0,866.0,458.0,1380.0,74.0,1565.0,1220.0,4.0,362.0,2.0,542.0,513.0,357.0,644.0,129.0,791.0,907.0,611.0,1419.0,117.0	728706.0,803.0,8143.0,357078.0,588981.0,182.0,0.0,114.0,631977.0,1159038.0,219.0,566.0,961498.0,511.0,283.0,404443.0,2740.0,11.0,1213.0,1231.0,3107.0,289024.0,161.0,962906.0,166.0,1131341.0,702697.0,0.0,22.0,76.0,2875.0,242.0,0.0,104.0,49.0,328470.0,364483.0,150.0,1067493.0,233.0	0.887341	2.41503e-14	2.25408e-12	strong	pos
Bifidobacterium breve	K02113 F-type H+-transporting ATPase subunit delta	1177.0,543.0,804.0,704.0,1082.0,504.0,301.0,548.0,1085.0,1287.0,597.0,568.0,1232.0,618.0,488.0,859.0,747.0,377.0,344.0,583.0,358.0,754.0,485.0,1230.0,722.0,1341.0,1064.0,577.0,388.0,741.0,291.0,531.0,328.0,491.0,851.0,708.0,720.0,434.0,1363.0,34.0	728706.0,803.0,8143.0,357078.0,588981.0,182.0,0.0,114.0,631977.0,1159038.0,219.0,566.0,961498.0,511.0,283.0,404443.0,2740.0,11.0,1213.0,1231.0,3107.0,289024.0,161.0,962906.0,166.0,1131341.0,702697.0,0.0,22.0,76.0,2875.0,242.0,0.0,104.0,49.0,328470.0,364483.0,150.0,1067493.0,233.0	0.887178	2.47851e-14	2.31112e-12	strong	pos
Bifidobacterium breve	K00937 polyphosphate kinase [EC:2.7.4.1]	2840.0,1205.0,2481.0,2048.0,3004.0,607.0,368.0,620.0,2548.0,4077.0,1191.0,1731.0,3505.0,814.0,801.0,2041.0,1575.0,574.0,1919.0,1882.0,1761.0,1975.0,943.0,3609.0,85.0,4083.0,2760.0,54.0,753.0,10.0,1865.0,1038.0,516.0,1014.0,248.0,1914.0,1898.0,1142.0,4160.0,109.0	728706.0,803.0,8143.0,357078.0,588981.0,182.0,0.0,114.0,631977.0,1159038.0,219.0,566.0,961498.0,511.0,283.0,404443.0,2740.0,11.0,1213.0,1231.0,3107.0,289024.0,161.0,962906.0,166.0,1131341.0,702697.0,0.0,22.0,76.0,2875.0,242.0,0.0,104.0,49.0,328470.0,364483.0,150.0,1067493.0,233.0	0.88652	2.75181e-14	2.55989e-12	strong	pos
Bifidobacterium breve	ko00940 Phenylpropanoid biosynthesis	8278.0,6769.0,6417.0,9853.0,7470.0,1767.0,886.0,2416.0,12146.0,20128.0,3699.0,8878.0,13581.0,3027.0,2655.0,9096.0,4240.0,2484.0,6943.0,8030.0,3809.0,7844.0,3259.0,16874.0,398.0,19545.0,13515.0,1793.0,2156.0,1952.0,6606.0,3090.0,2840.0,2983.0,723.0,7956.0,5537.0,3722.0,11860.0,38.0	728706.0,803.0,8143.0,357078.0,588981.0,182.0,0.0,114.0,631977.0,1159038.0,219.0,566.0,961498.0,511.0,283.0,404443.0,2740.0,11.0,1213.0,1231.0,3107.0,289024.0,161.0,962906.0,166.0,1131341.0,702697.0,0.0,22.0,76.0,2875.0,242.0,0.0,104.0,49.0,328470.0,364483.0,150.0,1067493.0,233.0	0.886351	2.82629e-14	2.62792e-12	strong	pos
Bifidobacterium breve	ko04147 Exosome	68133.0,29086.0,44624.0,45650.0,61500.0,28963.0,21451.0,25458.0,62059.0,76014.0,37766.0,42810.0,69983.0,34007.0,27698.0,53272.0,48062.0,27183.0,37125.0,37845.0,35867.0,48315.0,33669.0,67524.0,42328.0,77016.0,56726.0,31896.0,22452.0,39885.0,32729.0,42589.0,18623.0,38612.0,52941.0,44750.0,45728.0,35086.0,75194.0,14045.0	728706.0,803.0,8143.0,357078.0,588981.0,182.0,0.0,114.0,631977.0,1159038.0,219.0,566.0,961498.0,511.0,283.0,404443.0,2740.0,11.0,1213.0,1231.0,3107.0,289024.0,161.0,962906.0,166.0,1131341.0,702697.0,0.0,22.0,76.0,2875.0,242.0,0.0,104.0,49.0,328470.0,364483.0,150.0,1067493.0,233.0	0.885816	3.0753e-14	2.85271e-12	strong	pos
Bifidobacterium breve	K00849 galactokinase [EC:2.7.1.6]	1520.0,503.0,869.0,958.0,1534.0,234.0,249.0,292.0,1453.0,2075.0,645.0,872.0,1871.0,671.0,340.0,1092.0,927.0,368.0,670.0,813.0,743.0,1017.0,790.0,1832.0,494.0,2134.0,1381.0,1235.0,168.0,1537.0,659.0,684.0,455.0,720.0,741.0,844.0,964.0,581.0,2125.0,464.0	728706.0,803.0,8143.0,357078.0,588981.0,182.0,0.0,114.0,631977.0,1159038.0,219.0,566.0,961498.0,511.0,283.0,404443.0,2740.0,11.0,1213.0,1231.0,3107.0,289024.0,161.0,962906.0,166.0,1131341.0,702697.0,0.0,22.0,76.0,2875.0,242.0,0.0,104.0,49.0,328470.0,364483.0,150.0,1067493.0,233.0	0.885474	3.24525e-14	3.00609e-12	strong	pos
Bifidobacterium breve	K16787 energy-coupling factor transport system ATP-binding protein [EC:3.6.3.-]	6340.0,1625.0,3528.0,2935.0,5576.0,808.0,491.0,758.0,4825.0,7095.0,576.0,1316.0,6282.0,1182.0,266.0,3475.0,2089.0,1004.0,763.0,1613.0,1644.0,2246.0,1331.0,6054.0,3524.0,6941.0,4607.0,4152.0,775.0,4509.0,608.0,672.0,1147.0,837.0,1956.0,2395.0,2978.0,36.0,6962.0,212.0	728706.0,803.0,8143.0,357078.0,588981.0,182.0,0.0,114.0,631977.0,1159038.0,219.0,566.0,961498.0,511.0,283.0,404443.0,2740.0,11.0,1213.0,1231.0,3107.0,289024.0,161.0,962906.0,166.0,1131341.0,702697.0,0.0,22.0,76.0,2875.0,242.0,0.0,104.0,49.0,328470.0,364483.0,150.0,1067493.0,233.0	0.885278	3.34633e-14	3.09243e-12	strong	pos
Bifidobacterium breve	K02500 cyclase [EC:4.1.3.-]	1161.0,316.0,657.0,632.0,940.0,288.0,425.0,338.0,951.0,1194.0,523.0,523.0,1075.0,346.0,356.0,825.0,661.0,377.0,416.0,527.0,366.0,679.0,306.0,1058.0,618.0,1286.0,810.0,22.0,358.0,2.0,395.0,529.0,290.0,454.0,727.0,626.0,609.0,429.0,1090.0,416.0	728706.0,803.0,8143.0,357078.0,588981.0,182.0,0.0,114.0,631977.0,1159038.0,219.0,566.0,961498.0,511.0,283.0,404443.0,2740.0,11.0,1213.0,1231.0,3107.0,289024.0,161.0,962906.0,166.0,1131341.0,702697.0,0.0,22.0,76.0,2875.0,242.0,0.0,104.0,49.0,328470.0,364483.0,150.0,1067493.0,233.0	0.8846	3.71987e-14	3.43277e-12	strong	pos
Bifidobacterium breve	K03526 (E)-4-hydroxy-3-methylbut-2-enyl-diphosphate synthase [EC:1.17.7.1 1.17.7.3]	1313.0,698.0,865.0,1015.0,1496.0,452.0,245.0,645.0,1254.0,1942.0,709.0,845.0,1742.0,582.0,613.0,922.0,721.0,420.0,976.0,935.0,935.0,929.0,540.0,1703.0,67.0,1884.0,1406.0,4.0,456.0,4.0,966.0,552.0,386.0,588.0,135.0,885.0,1039.0,661.0,1754.0,318.0	728706.0,803.0,8143.0,357078.0,588981.0,182.0,0.0,114.0,631977.0,1159038.0,219.0,566.0,961498.0,511.0,283.0,404443.0,2740.0,11.0,1213.0,1231.0,3107.0,289024.0,161.0,962906.0,166.0,1131341.0,702697.0,0.0,22.0,76.0,2875.0,242.0,0.0,104.0,49.0,328470.0,364483.0,150.0,1067493.0,233.0	0.884206	3.95468e-14	3.64603e-12	strong	pos
Bifidobacterium breve	K02548 1,4-dihydroxy-2-naphthoate octaprenyltransferase [EC:2.5.1.74 2.5.1.-]	1248.0,596.0,920.0,917.0,1374.0,556.0,192.0,715.0,1150.0,1721.0,730.0,751.0,1509.0,811.0,668.0,880.0,734.0,453.0,545.0,825.0,543.0,889.0,708.0,1528.0,108.0,1628.0,1303.0,770.0,662.0,1167.0,466.0,620.0,329.0,525.0,181.0,907.0,1091.0,715.0,1683.0,500.0	728706.0,803.0,8143.0,357078.0,588981.0,182.0,0.0,114.0,631977.0,1159038.0,219.0,566.0,961498.0,511.0,283.0,404443.0,2740.0,11.0,1213.0,1231.0,3107.0,289024.0,161.0,962906.0,166.0,1131341.0,702697.0,0.0,22.0,76.0,2875.0,242.0,0.0,104.0,49.0,328470.0,364483.0,150.0,1067493.0,233.0	0.88377	4.23102e-14	3.8862e-12	strong	pos
Bifidobacterium breve	K01256 aminopeptidase N [EC:3.4.11.2]	3712.0,1717.0,2171.0,2125.0,3276.0,1226.0,993.0,1168.0,3305.0,4347.0,1698.0,1920.0,3879.0,1455.0,1384.0,2886.0,2396.0,1382.0,1407.0,1770.0,1667.0,2265.0,941.0,3825.0,2235.0,4298.0,3165.0,25.0,911.0,8.0,1272.0,1844.0,642.0,1243.0,2759.0,2088.0,2260.0,1317.0,4147.0,716.0	728706.0,803.0,8143.0,357078.0,588981.0,182.0,0.0,114.0,631977.0,1159038.0,219.0,566.0,961498.0,511.0,283.0,404443.0,2740.0,11.0,1213.0,1231.0,3107.0,289024.0,161.0,962906.0,166.0,1131341.0,702697.0,0.0,22.0,76.0,2875.0,242.0,0.0,104.0,49.0,328470.0,364483.0,150.0,1067493.0,233.0	0.883132	4.6678e-14	4.27738e-12	strong	pos
Bifidobacterium breve	K07259 serine-type D-Ala-D-Ala carboxypeptidase/endopeptidase (penicillin-binding protein 4) [EC:3.4.16.4 3.4.21.-]	1590.0,1039.0,1094.0,1258.0,1926.0,618.0,244.0,694.0,1502.0,2459.0,1027.0,1078.0,2034.0,762.0,774.0,1244.0,1115.0,655.0,927.0,1086.0,877.0,1324.0,744.0,2137.0,110.0,2161.0,1810.0,2.0,648.0,5.0,803.0,834.0,365.0,722.0,226.0,1248.0,1323.0,972.0,2195.0,220.0	728706.0,803.0,8143.0,357078.0,588981.0,182.0,0.0,114.0,631977.0,1159038.0,219.0,566.0,961498.0,511.0,283.0,404443.0,2740.0,11.0,1213.0,1231.0,3107.0,289024.0,161.0,962906.0,166.0,1131341.0,702697.0,0.0,22.0,76.0,2875.0,242.0,0.0,104.0,49.0,328470.0,364483.0,150.0,1067493.0,233.0	0.883021	4.74816e-14	4.34899e-12	strong	pos
Bifidobacterium breve	K00265 glutamate synthase (NADPH/NADH) large chain [EC:1.4.1.13 1.4.1.14]	4914.0,2218.0,3949.0,3116.0,4778.0,1635.0,838.0,2037.0,4126.0,6263.0,2688.0,3114.0,5598.0,2194.0,2103.0,3138.0,2858.0,1680.0,1630.0,2755.0,2265.0,3442.0,1981.0,5322.0,302.0,6287.0,4597.0,133.0,2147.0,12.0,1185.0,2274.0,798.0,2030.0,582.0,3085.0,3574.0,2660.0,5659.0,1522.0	728706.0,803.0,8143.0,357078.0,588981.0,182.0,0.0,114.0,631977.0,1159038.0,219.0,566.0,961498.0,511.0,283.0,404443.0,2740.0,11.0,1213.0,1231.0,3107.0,289024.0,161.0,962906.0,166.0,1131341.0,702697.0,0.0,22.0,76.0,2875.0,242.0,0.0,104.0,49.0,328470.0,364483.0,150.0,1067493.0,233.0	0.882246	5.34512e-14	4.87076e-12	strong	pos
Bifidobacterium breve	K00767 nicotinate-nucleotide pyrophosphorylase (carboxylating) [EC:2.4.2.19]	925.0,578.0,633.0,763.0,1037.0,403.0,153.0,611.0,840.0,1342.0,601.0,405.0,1217.0,505.0,507.0,693.0,599.0,533.0,486.0,426.0,542.0,718.0,435.0,1260.0,80.0,1444.0,1081.0,0.0,438.0,1.0,446.0,525.0,396.0,580.0,132.0,735.0,832.0,601.0,1242.0,3.0	728706.0,803.0,8143.0,357078.0,588981.0,182.0,0.0,114.0,631977.0,1159038.0,219.0,566.0,961498.0,511.0,283.0,404443.0,2740.0,11.0,1213.0,1231.0,3107.0,289024.0,161.0,962906.0,166.0,1131341.0,702697.0,0.0,22.0,76.0,2875.0,242.0,0.0,104.0,49.0,328470.0,364483.0,150.0,1067493.0,233.0	0.881907	5.62773e-14	5.11878e-12	strong	pos
Bifidobacterium breve	K02435 aspartyl-tRNA(Asn)/glutamyl-tRNA(Gln) amidotransferase subunit C [EC:6.3.5.6 6.3.5.7]	735.0,124.0,263.0,321.0,575.0,206.0,84.0,34.0,656.0,880.0,69.0,151.0,788.0,87.0,44.0,472.0,229.0,89.0,43.0,133.0,116.0,286.0,97.0,809.0,536.0,877.0,553.0,289.0,59.0,554.0,41.0,159.0,55.0,146.0,567.0,314.0,334.0,13.0,851.0,13.0	728706.0,803.0,8143.0,357078.0,588981.0,182.0,0.0,114.0,631977.0,1159038.0,219.0,566.0,961498.0,511.0,283.0,404443.0,2740.0,11.0,1213.0,1231.0,3107.0,289024.0,161.0,962906.0,166.0,1131341.0,702697.0,0.0,22.0,76.0,2875.0,242.0,0.0,104.0,49.0,328470.0,364483.0,150.0,1067493.0,233.0	0.88086	6.59272e-14	5.9716e-12	strong	pos
Bifidobacterium breve	K00800 3-phosphoshikimate 1-carboxyvinyltransferase [EC:2.5.1.19]	2017.0,679.0,1178.0,1165.0,1678.0,738.0,542.0,590.0,1677.0,2046.0,878.0,975.0,1892.0,883.0,650.0,1465.0,1255.0,663.0,774.0,879.0,735.0,1175.0,557.0,1812.0,1282.0,2119.0,1549.0,795.0,548.0,734.0,708.0,1051.0,454.0,895.0,1645.0,1034.0,1328.0,685.0,1955.0,608.0	728706.0,803.0,8143.0,357078.0,588981.0,182.0,0.0,114.0,631977.0,1159038.0,219.0,566.0,961498.0,511.0,283.0,404443.0,2740.0,11.0,1213.0,1231.0,3107.0,289024.0,161.0,962906.0,166.0,1131341.0,702697.0,0.0,22.0,76.0,2875.0,242.0,0.0,104.0,49.0,328470.0,364483.0,150.0,1067493.0,233.0	0.879923	7.58666e-14	6.8624e-12	strong	pos
Bifidobacterium breve	K00324 NAD(P) transhydrogenase subunit alpha [EC:1.6.1.2]	1326.0,689.0,784.0,1024.0,1577.0,520.0,218.0,566.0,1288.0,1939.0,803.0,930.0,1776.0,712.0,767.0,984.0,846.0,483.0,253.0,764.0,386.0,931.0,586.0,1764.0,96.0,1923.0,1451.0,3.0,524.0,4.0,211.0,648.0,289.0,562.0,132.0,1677.0,1183.0,799.0,1755.0,56.0	728706.0,803.0,8143.0,357078.0,588981.0,182.0,0.0,114.0,631977.0,1159038.0,219.0,566.0,961498.0,511.0,283.0,404443.0,2740.0,11.0,1213.0,1231.0,3107.0,289024.0,161.0,962906.0,166.0,1131341.0,702697.0,0.0,22.0,76.0,2875.0,242.0,0.0,104.0,49.0,328470.0,364483.0,150.0,1067493.0,233.0	0.879673	7.87378e-14	7.10715e-12	strong	pos
Bifidobacterium breve	K02501 glutamine amidotransferase [EC:2.4.2.-]	997.0,355.0,602.0,558.0,831.0,251.0,264.0,294.0,825.0,1072.0,407.0,511.0,966.0,263.0,346.0,737.0,584.0,350.0,321.0,434.0,335.0,585.0,258.0,958.0,549.0,1096.0,704.0,13.0,257.0,2.0,300.0,440.0,186.0,401.0,714.0,492.0,591.0,340.0,1007.0,301.0	728706.0,803.0,8143.0,357078.0,588981.0,182.0,0.0,114.0,631977.0,1159038.0,219.0,566.0,961498.0,511.0,283.0,404443.0,2740.0,11.0,1213.0,1231.0,3107.0,289024.0,161.0,962906.0,166.0,1131341.0,702697.0,0.0,22.0,76.0,2875.0,242.0,0.0,104.0,49.0,328470.0,364483.0,150.0,1067493.0,233.0	0.878535	9.31988e-14	8.28883e-12	strong	pos
Bifidobacterium breve	K02337 DNA polymerase III subunit alpha [EC:2.7.7.7]	5176.0,1772.0,3381.0,3104.0,4661.0,1411.0,1469.0,1824.0,4444.0,5724.0,2309.0,2660.0,5223.0,2324.0,1719.0,3830.0,3208.0,1537.0,2342.0,2505.0,2205.0,3145.0,1863.0,5174.0,2812.0,5641.0,3978.0,3427.0,1418.0,4046.0,2180.0,2571.0,1649.0,2385.0,3500.0,2909.0,3166.0,1868.0,5540.0,918.0	728706.0,803.0,8143.0,357078.0,588981.0,182.0,0.0,114.0,631977.0,1159038.0,219.0,566.0,961498.0,511.0,283.0,404443.0,2740.0,11.0,1213.0,1231.0,3107.0,289024.0,161.0,962906.0,166.0,1131341.0,702697.0,0.0,22.0,76.0,2875.0,242.0,0.0,104.0,49.0,328470.0,364483.0,150.0,1067493.0,233.0	0.87787	1.02769e-13	9.1234e-12	strong	pos
Bifidobacterium breve	K01890 phenylalanyl-tRNA synthetase beta chain [EC:6.1.1.20]	3697.0,1279.0,2360.0,2029.0,3062.0,1047.0,1000.0,1157.0,3188.0,4041.0,1394.0,1662.0,3753.0,1443.0,1080.0,2612.0,2004.0,1146.0,1414.0,1484.0,1322.0,2137.0,1232.0,3570.0,2132.0,4181.0,2884.0,2536.0,1170.0,2484.0,1314.0,1752.0,948.0,1440.0,2804.0,1885.0,2206.0,1054.0,3946.0,276.0	728706.0,803.0,8143.0,357078.0,588981.0,182.0,0.0,114.0,631977.0,1159038.0,219.0,566.0,961498.0,511.0,283.0,404443.0,2740.0,11.0,1213.0,1231.0,3107.0,289024.0,161.0,962906.0,166.0,1131341.0,702697.0,0.0,22.0,76.0,2875.0,242.0,0.0,104.0,49.0,328470.0,364483.0,150.0,1067493.0,233.0	0.877773	1.0424e-13	9.24985e-12	strong	pos
Bifidobacterium breve	K01785 aldose 1-epimerase [EC:5.1.3.3]	2691.0,485.0,1339.0,1716.0,2639.0,1014.0,402.0,861.0,2288.0,3182.0,1051.0,986.0,2870.0,796.0,578.0,1803.0,1524.0,864.0,1848.0,1229.0,1405.0,1668.0,925.0,2782.0,1092.0,3137.0,2088.0,2034.0,723.0,1596.0,1666.0,1290.0,488.0,1098.0,1498.0,1464.0,1918.0,957.0,3099.0,63.0	728706.0,803.0,8143.0,357078.0,588981.0,182.0,0.0,114.0,631977.0,1159038.0,219.0,566.0,961498.0,511.0,283.0,404443.0,2740.0,11.0,1213.0,1231.0,3107.0,289024.0,161.0,962906.0,166.0,1131341.0,702697.0,0.0,22.0,76.0,2875.0,242.0,0.0,104.0,49.0,328470.0,364483.0,150.0,1067493.0,233.0	0.877322	1.11344e-13	9.86686e-12	strong	pos
Bifidobacterium breve	K01620 threonine aldolase [EC:4.1.2.48]	1254.0,781.0,998.0,855.0,1317.0,787.0,154.0,451.0,1109.0,1680.0,580.0,683.0,1578.0,462.0,492.0,909.0,840.0,531.0,620.0,756.0,687.0,920.0,527.0,1497.0,63.0,1643.0,1228.0,25.0,448.0,2.0,572.0,473.0,337.0,565.0,110.0,732.0,910.0,534.0,1598.0,12.0	728706.0,803.0,8143.0,357078.0,588981.0,182.0,0.0,114.0,631977.0,1159038.0,219.0,566.0,961498.0,511.0,283.0,404443.0,2740.0,11.0,1213.0,1231.0,3107.0,289024.0,161.0,962906.0,166.0,1131341.0,702697.0,0.0,22.0,76.0,2875.0,242.0,0.0,104.0,49.0,328470.0,364483.0,150.0,1067493.0,233.0	0.876128	1.32397e-13	1.16955e-11	strong	pos
Bifidobacterium breve	Organismal Systems	49059.0,23529.0,31958.0,33828.0,44657.0,22601.0,15888.0,20429.0,45348.0,56108.0,32205.0,33763.0,51171.0,29465.0,24168.0,42916.0,40009.0,21514.0,25825.0,31274.0,24936.0,38479.0,28106.0,50067.0,28514.0,56517.0,43412.0,24044.0,18443.0,30467.0,22938.0,32676.0,14906.0,34321.0,35048.0,34621.0,34310.0,32500.0,54811.0,15487.0	728706.0,803.0,8143.0,357078.0,588981.0,182.0,0.0,114.0,631977.0,1159038.0,219.0,566.0,961498.0,511.0,283.0,404443.0,2740.0,11.0,1213.0,1231.0,3107.0,289024.0,161.0,962906.0,166.0,1131341.0,702697.0,0.0,22.0,76.0,2875.0,242.0,0.0,104.0,49.0,328470.0,364483.0,150.0,1067493.0,233.0	0.875829	1.38221e-13	1.21936e-11	strong	pos
Bifidobacterium breve	K13788 phosphate acetyltransferase [EC:2.3.1.8]	1838.0,958.0,1203.0,1391.0,2114.0,870.0,298.0,1055.0,1700.0,2670.0,1163.0,1398.0,2397.0,988.0,1043.0,1427.0,1211.0,794.0,384.0,1075.0,550.0,1421.0,893.0,2291.0,157.0,2575.0,1983.0,1.0,773.0,4.0,328.0,963.0,405.0,842.0,219.0,1390.0,1740.0,1197.0,2466.0,70.0	728706.0,803.0,8143.0,357078.0,588981.0,182.0,0.0,114.0,631977.0,1159038.0,219.0,566.0,961498.0,511.0,283.0,404443.0,2740.0,11.0,1213.0,1231.0,3107.0,289024.0,161.0,962906.0,166.0,1131341.0,702697.0,0.0,22.0,76.0,2875.0,242.0,0.0,104.0,49.0,328470.0,364483.0,150.0,1067493.0,233.0	0.875822	1.38369e-13	1.22011e-11	strong	pos
Bifidobacterium breve	K01239 purine nucleosidase [EC:3.2.2.1]	1354.0,607.0,858.0,604.0,1602.0,42.0,26.0,53.0,1135.0,1963.0,37.0,338.0,1673.0,166.0,20.0,729.0,432.0,10.0,174.0,880.0,296.0,484.0,4.0,1708.0,2.0,1993.0,1277.0,1069.0,189.0,1399.0,169.0,25.0,186.0,67.0,2.0,590.0,695.0,3.0,2016.0,3.0	728706.0,803.0,8143.0,357078.0,588981.0,182.0,0.0,114.0,631977.0,1159038.0,219.0,566.0,961498.0,511.0,283.0,404443.0,2740.0,11.0,1213.0,1231.0,3107.0,289024.0,161.0,962906.0,166.0,1131341.0,702697.0,0.0,22.0,76.0,2875.0,242.0,0.0,104.0,49.0,328470.0,364483.0,150.0,1067493.0,233.0	0.874432	1.68819e-13	1.48261e-11	strong	pos
Bifidobacterium breve	K00919 4-diphosphocytidyl-2-C-methyl-D-erythritol kinase [EC:2.7.1.148]	1299.0,701.0,1086.0,881.0,1429.0,347.0,150.0,556.0,1054.0,1776.0,504.0,657.0,1400.0,532.0,446.0,860.0,612.0,362.0,536.0,791.0,504.0,815.0,373.0,1570.0,51.0,1636.0,1252.0,1009.0,515.0,1033.0,428.0,389.0,373.0,553.0,72.0,759.0,929.0,465.0,1740.0,41.0	728706.0,803.0,8143.0,357078.0,588981.0,182.0,0.0,114.0,631977.0,1159038.0,219.0,566.0,961498.0,511.0,283.0,404443.0,2740.0,11.0,1213.0,1231.0,3107.0,289024.0,161.0,962906.0,166.0,1131341.0,702697.0,0.0,22.0,76.0,2875.0,242.0,0.0,104.0,49.0,328470.0,364483.0,150.0,1067493.0,233.0	0.874015	1.79115e-13	1.57163e-11	strong	pos
Bifidobacterium breve	K00099 1-deoxy-D-xylulose-5-phosphate reductoisomerase [EC:1.1.1.267]	1304.0,802.0,913.0,1006.0,1446.0,489.0,262.0,732.0,1235.0,1831.0,788.0,876.0,1707.0,816.0,685.0,938.0,826.0,548.0,700.0,875.0,692.0,982.0,624.0,1644.0,92.0,1808.0,1420.0,5.0,557.0,3.0,703.0,631.0,465.0,724.0,149.0,907.0,1102.0,773.0,1690.0,59.0	728706.0,803.0,8143.0,357078.0,588981.0,182.0,0.0,114.0,631977.0,1159038.0,219.0,566.0,961498.0,511.0,283.0,404443.0,2740.0,11.0,1213.0,1231.0,3107.0,289024.0,161.0,962906.0,166.0,1131341.0,702697.0,0.0,22.0,76.0,2875.0,242.0,0.0,104.0,49.0,328470.0,364483.0,150.0,1067493.0,233.0	0.873026	2.05942e-13	1.8038e-11	strong	pos
Bifidobacterium breve	K03601 exodeoxyribonuclease VII large subunit [EC:3.1.11.6]	2149.0,844.0,1386.0,1236.0,1782.0,774.0,506.0,851.0,1801.0,2203.0,984.0,994.0,2094.0,935.0,792.0,1615.0,1295.0,755.0,800.0,986.0,763.0,1339.0,785.0,2027.0,1137.0,2139.0,1680.0,1223.0,659.0,1610.0,685.0,1102.0,496.0,967.0,1576.0,1170.0,1148.0,815.0,2142.0,891.0	728706.0,803.0,8143.0,357078.0,588981.0,182.0,0.0,114.0,631977.0,1159038.0,219.0,566.0,961498.0,511.0,283.0,404443.0,2740.0,11.0,1213.0,1231.0,3107.0,289024.0,161.0,962906.0,166.0,1131341.0,702697.0,0.0,22.0,76.0,2875.0,242.0,0.0,104.0,49.0,328470.0,364483.0,150.0,1067493.0,233.0	0.872761	2.13749e-13	1.87051e-11	strong	pos
Bifidobacterium breve	K01887 arginyl-tRNA synthetase [EC:6.1.1.19]	3112.0,1250.0,2041.0,1806.0,2735.0,834.0,775.0,1008.0,2798.0,3563.0,1168.0,1355.0,3088.0,1090.0,991.0,2377.0,1887.0,1083.0,1298.0,1323.0,1294.0,1837.0,1033.0,3056.0,2080.0,3535.0,2472.0,1834.0,975.0,2404.0,1078.0,1447.0,798.0,1211.0,2588.0,1716.0,1735.0,864.0,3491.0,1299.0	728706.0,803.0,8143.0,357078.0,588981.0,182.0,0.0,114.0,631977.0,1159038.0,219.0,566.0,961498.0,511.0,283.0,404443.0,2740.0,11.0,1213.0,1231.0,3107.0,289024.0,161.0,962906.0,166.0,1131341.0,702697.0,0.0,22.0,76.0,2875.0,242.0,0.0,104.0,49.0,328470.0,364483.0,150.0,1067493.0,233.0	0.872377	2.25549e-13	1.97201e-11	strong	pos
Bifidobacterium breve	K07407 alpha-galactosidase [EC:3.2.1.22]	4804.0,2099.0,3887.0,3352.0,5359.0,54.0,288.0,230.0,4435.0,7472.0,1346.0,3774.0,6138.0,17.0,457.0,3343.0,2392.0,847.0,2490.0,4358.0,1645.0,2919.0,1258.0,6443.0,36.0,7285.0,4414.0,1.0,58.0,4.0,2986.0,1031.0,580.0,1392.0,313.0,2890.0,2607.0,1276.0,7327.0,3240.0	728706.0,803.0,8143.0,357078.0,588981.0,182.0,0.0,114.0,631977.0,1159038.0,219.0,566.0,961498.0,511.0,283.0,404443.0,2740.0,11.0,1213.0,1231.0,3107.0,289024.0,161.0,962906.0,166.0,1131341.0,702697.0,0.0,22.0,76.0,2875.0,242.0,0.0,104.0,49.0,328470.0,364483.0,150.0,1067493.0,233.0	0.871713	2.47443e-13	2.16151e-11	strong	pos
Bifidobacterium breve	K01788 N-acylglucosamine-6-phosphate 2-epimerase [EC:5.1.3.9]	751.0,183.0,443.0,638.0,864.0,397.0,125.0,426.0,737.0,1232.0,511.0,329.0,1031.0,658.0,383.0,603.0,357.0,299.0,106.0,310.0,121.0,642.0,481.0,1092.0,131.0,1188.0,945.0,654.0,310.0,764.0,91.0,399.0,354.0,385.0,102.0,592.0,946.0,482.0,1301.0,35.0	728706.0,803.0,8143.0,357078.0,588981.0,182.0,0.0,114.0,631977.0,1159038.0,219.0,566.0,961498.0,511.0,283.0,404443.0,2740.0,11.0,1213.0,1231.0,3107.0,289024.0,161.0,962906.0,166.0,1131341.0,702697.0,0.0,22.0,76.0,2875.0,242.0,0.0,104.0,49.0,328470.0,364483.0,150.0,1067493.0,233.0	0.871646	2.49747e-13	2.18066e-11	strong	pos
Bifidobacterium breve	K04751 nitrogen regulatory protein P-II 1	604.0,246.0,311.0,466.0,585.0,200.0,124.0,223.0,577.0,754.0,233.0,343.0,650.0,237.0,254.0,515.0,373.0,194.0,158.0,344.0,178.0,316.0,165.0,648.0,28.0,695.0,539.0,2.0,146.0,0.0,105.0,325.0,75.0,310.0,481.0,361.0,422.0,188.0,688.0,351.0	728706.0,803.0,8143.0,357078.0,588981.0,182.0,0.0,114.0,631977.0,1159038.0,219.0,566.0,961498.0,511.0,283.0,404443.0,2740.0,11.0,1213.0,1231.0,3107.0,289024.0,161.0,962906.0,166.0,1131341.0,702697.0,0.0,22.0,76.0,2875.0,242.0,0.0,104.0,49.0,328470.0,364483.0,150.0,1067493.0,233.0	0.871083	2.70042e-13	2.35368e-11	strong	pos
Bifidobacterium breve	K00765 ATP phosphoribosyltransferase [EC:2.4.2.17]	1226.0,530.0,710.0,752.0,958.0,316.0,337.0,357.0,943.0,1305.0,580.0,668.0,1201.0,410.0,490.0,859.0,731.0,534.0,512.0,608.0,489.0,746.0,428.0,1135.0,562.0,1321.0,899.0,13.0,398.0,1.0,506.0,672.0,291.0,545.0,824.0,722.0,748.0,498.0,1266.0,585.0	728706.0,803.0,8143.0,357078.0,588981.0,182.0,0.0,114.0,631977.0,1159038.0,219.0,566.0,961498.0,511.0,283.0,404443.0,2740.0,11.0,1213.0,1231.0,3107.0,289024.0,161.0,962906.0,166.0,1131341.0,702697.0,0.0,22.0,76.0,2875.0,242.0,0.0,104.0,49.0,328470.0,364483.0,150.0,1067493.0,233.0	0.870849	2.78899e-13	2.4298e-11	strong	pos
Bifidobacterium breve	K05350 beta-glucosidase [EC:3.2.1.21]	2909.0,0.0,531.0,1047.0,1400.0,19.0,208.0,13.0,1429.0,2358.0,842.0,1024.0,1878.0,14.0,283.0,1198.0,718.0,189.0,27.0,944.0,50.0,1221.0,456.0,1883.0,31.0,2085.0,1469.0,0.0,1.0,0.0,106.0,710.0,18.0,648.0,177.0,1082.0,807.0,799.0,4175.0,3.0	728706.0,803.0,8143.0,357078.0,588981.0,182.0,0.0,114.0,631977.0,1159038.0,219.0,566.0,961498.0,511.0,283.0,404443.0,2740.0,11.0,1213.0,1231.0,3107.0,289024.0,161.0,962906.0,166.0,1131341.0,702697.0,0.0,22.0,76.0,2875.0,242.0,0.0,104.0,49.0,328470.0,364483.0,150.0,1067493.0,233.0	0.870698	2.84789e-13	2.47891e-11	strong	pos
Bifidobacterium breve	K00991 2-C-methyl-D-erythritol 4-phosphate cytidylyltransferase [EC:2.7.7.60]	1082.0,532.0,859.0,810.0,1204.0,318.0,133.0,574.0,999.0,1429.0,442.0,603.0,1323.0,490.0,406.0,705.0,573.0,298.0,677.0,750.0,529.0,698.0,619.0,1359.0,67.0,1566.0,1143.0,792.0,421.0,1013.0,460.0,344.0,368.0,518.0,79.0,708.0,834.0,440.0,1506.0,66.0	728706.0,803.0,8143.0,357078.0,588981.0,182.0,0.0,114.0,631977.0,1159038.0,219.0,566.0,961498.0,511.0,283.0,404443.0,2740.0,11.0,1213.0,1231.0,3107.0,289024.0,161.0,962906.0,166.0,1131341.0,702697.0,0.0,22.0,76.0,2875.0,242.0,0.0,104.0,49.0,328470.0,364483.0,150.0,1067493.0,233.0	0.870433	2.95357e-13	2.56862e-11	strong	pos
Bifidobacterium breve	K00013 histidinol dehydrogenase [EC:1.1.1.23]	2047.0,637.0,1323.0,1105.0,1628.0,407.0,717.0,475.0,1698.0,2221.0,792.0,965.0,2001.0,506.0,565.0,1404.0,1124.0,580.0,685.0,911.0,695.0,1176.0,506.0,1794.0,1096.0,2063.0,1408.0,28.0,455.0,4.0,639.0,905.0,398.0,846.0,1437.0,1079.0,1073.0,628.0,2005.0,471.0	728706.0,803.0,8143.0,357078.0,588981.0,182.0,0.0,114.0,631977.0,1159038.0,219.0,566.0,961498.0,511.0,283.0,404443.0,2740.0,11.0,1213.0,1231.0,3107.0,289024.0,161.0,962906.0,166.0,1131341.0,702697.0,0.0,22.0,76.0,2875.0,242.0,0.0,104.0,49.0,328470.0,364483.0,150.0,1067493.0,233.0	0.868972	3.60644e-13	3.12947e-11	strong	pos
Bifidobacterium breve	K03110 fused signal recognition particle receptor	1767.0,766.0,1163.0,1198.0,1531.0,667.0,576.0,735.0,1624.0,1919.0,921.0,956.0,1770.0,930.0,644.0,1427.0,1188.0,665.0,639.0,978.0,587.0,1167.0,663.0,1754.0,1104.0,1946.0,1551.0,676.0,692.0,1011.0,502.0,1010.0,425.0,759.0,1474.0,1100.0,1113.0,749.0,2059.0,52.0	728706.0,803.0,8143.0,357078.0,588981.0,182.0,0.0,114.0,631977.0,1159038.0,219.0,566.0,961498.0,511.0,283.0,404443.0,2740.0,11.0,1213.0,1231.0,3107.0,289024.0,161.0,962906.0,166.0,1131341.0,702697.0,0.0,22.0,76.0,2875.0,242.0,0.0,104.0,49.0,328470.0,364483.0,150.0,1067493.0,233.0	0.868547	3.82067e-13	3.31244e-11	strong	pos
Bifidobacterium breve	K02037 phosphate transport system permease protein	1392.0,855.0,890.0,924.0,1297.0,765.0,325.0,727.0,1278.0,1516.0,761.0,766.0,1470.0,722.0,715.0,1062.0,971.0,793.0,608.0,820.0,571.0,921.0,736.0,1485.0,907.0,1491.0,1203.0,714.0,539.0,1065.0,484.0,727.0,479.0,633.0,883.0,896.0,932.0,644.0,1611.0,50.0	728706.0,803.0,8143.0,357078.0,588981.0,182.0,0.0,114.0,631977.0,1159038.0,219.0,566.0,961498.0,511.0,283.0,404443.0,2740.0,11.0,1213.0,1231.0,3107.0,289024.0,161.0,962906.0,166.0,1131341.0,702697.0,0.0,22.0,76.0,2875.0,242.0,0.0,104.0,49.0,328470.0,364483.0,150.0,1067493.0,233.0	0.866622	4.94857e-13	4.18314e-11	strong	pos
Bifidobacterium breve	K03205 type IV secretion system protein VirD4	1781.0,2.0,55.0,12.0,1386.0,36.0,127.0,2.0,1517.0,2715.0,88.0,2114.0,1362.0,3.0,37.0,934.0,50.0,220.0,24.0,818.0,1.0,682.0,2.0,2637.0,55.0,3038.0,1600.0,6.0,1.0,3.0,91.0,164.0,950.0,7.0,553.0,783.0,995.0,97.0,1892.0,11.0	728706.0,803.0,8143.0,357078.0,588981.0,182.0,0.0,114.0,631977.0,1159038.0,219.0,566.0,961498.0,511.0,283.0,404443.0,2740.0,11.0,1213.0,1231.0,3107.0,289024.0,161.0,962906.0,166.0,1131341.0,702697.0,0.0,22.0,76.0,2875.0,242.0,0.0,104.0,49.0,328470.0,364483.0,150.0,1067493.0,233.0	0.866291	5.17198e-13	4.3626e-11	strong	pos
Bifidobacterium breve	K00766 anthranilate phosphoribosyltransferase [EC:2.4.2.18]	1646.0,273.0,818.0,631.0,1144.0,148.0,353.0,64.0,1284.0,1745.0,160.0,352.0,1534.0,173.0,88.0,945.0,565.0,185.0,467.0,425.0,479.0,593.0,29.0,1346.0,978.0,1787.0,1001.0,30.0,152.0,2.0,398.0,390.0,163.0,230.0,1353.0,584.0,604.0,2.0,1576.0,83.0	728706.0,803.0,8143.0,357078.0,588981.0,182.0,0.0,114.0,631977.0,1159038.0,219.0,566.0,961498.0,511.0,283.0,404443.0,2740.0,11.0,1213.0,1231.0,3107.0,289024.0,161.0,962906.0,166.0,1131341.0,702697.0,0.0,22.0,76.0,2875.0,242.0,0.0,104.0,49.0,328470.0,364483.0,150.0,1067493.0,233.0	0.86626	5.19319e-13	4.37861e-11	strong	pos
Bifidobacterium breve	K01972 DNA ligase (NAD+) [EC:6.5.1.2]	3639.0,1867.0,2585.0,2606.0,3438.0,1844.0,1083.0,1593.0,3473.0,4221.0,2465.0,2338.0,3990.0,2084.0,1844.0,2959.0,2841.0,1683.0,1437.0,1835.0,1366.0,2996.0,1963.0,3893.0,2013.0,4437.0,3471.0,2305.0,1525.0,2541.0,1264.0,2469.0,1052.0,2232.0,2399.0,2546.0,2878.0,2278.0,4097.0,253.0	728706.0,803.0,8143.0,357078.0,588981.0,182.0,0.0,114.0,631977.0,1159038.0,219.0,566.0,961498.0,511.0,283.0,404443.0,2740.0,11.0,1213.0,1231.0,3107.0,289024.0,161.0,962906.0,166.0,1131341.0,702697.0,0.0,22.0,76.0,2875.0,242.0,0.0,104.0,49.0,328470.0,364483.0,150.0,1067493.0,233.0	0.865759	5.55041e-13	4.67177e-11	strong	pos
Bifidobacterium breve	K03149 thiazole synthase [EC:2.8.1.10]	1008.0,642.0,958.0,726.0,1150.0,427.0,562.0,585.0,966.0,1464.0,557.0,729.0,1327.0,500.0,545.0,731.0,675.0,379.0,431.0,800.0,443.0,767.0,406.0,1288.0,79.0,1483.0,1183.0,22.0,501.0,6.0,374.0,443.0,284.0,525.0,130.0,752.0,840.0,575.0,1330.0,48.0	728706.0,803.0,8143.0,357078.0,588981.0,182.0,0.0,114.0,631977.0,1159038.0,219.0,566.0,961498.0,511.0,283.0,404443.0,2740.0,11.0,1213.0,1231.0,3107.0,289024.0,161.0,962906.0,166.0,1131341.0,702697.0,0.0,22.0,76.0,2875.0,242.0,0.0,104.0,49.0,328470.0,364483.0,150.0,1067493.0,233.0	0.865367	5.84562e-13	4.91603e-11	strong	pos
Bifidobacterium breve	K02551 2-succinyl-5-enolpyruvyl-6-hydroxy-3-cyclohexene-1-carboxylate synthase [EC:2.2.1.9]	2279.0,340.0,570.0,432.0,2038.0,518.0,367.0,547.0,2083.0,3225.0,939.0,1227.0,1611.0,1015.0,701.0,1527.0,640.0,534.0,737.0,603.0,509.0,1431.0,653.0,2910.0,81.0,3080.0,2187.0,1905.0,824.0,2105.0,662.0,768.0,375.0,753.0,162.0,1290.0,1620.0,864.0,3256.0,193.0	728706.0,803.0,8143.0,357078.0,588981.0,182.0,0.0,114.0,631977.0,1159038.0,219.0,566.0,961498.0,511.0,283.0,404443.0,2740.0,11.0,1213.0,1231.0,3107.0,289024.0,161.0,962906.0,166.0,1131341.0,702697.0,0.0,22.0,76.0,2875.0,242.0,0.0,104.0,49.0,328470.0,364483.0,150.0,1067493.0,233.0	0.865363	5.84829e-13	4.91617e-11	strong	pos
Bifidobacterium breve	K05351 D-xylulose reductase [EC:1.1.1.9]	1160.0,349.0,319.0,0.0,1080.0,0.0,0.0,0.0,998.0,1901.0,0.0,0.0,1534.0,1.0,1.0,661.0,53.0,0.0,42.0,449.0,0.0,488.0,0.0,1466.0,0.0,1661.0,1168.0,0.0,3.0,1.0,38.0,1.0,0.0,0.0,0.0,539.0,611.0,1.0,0.0,1.0	728706.0,803.0,8143.0,357078.0,588981.0,182.0,0.0,114.0,631977.0,1159038.0,219.0,566.0,961498.0,511.0,283.0,404443.0,2740.0,11.0,1213.0,1231.0,3107.0,289024.0,161.0,962906.0,166.0,1131341.0,702697.0,0.0,22.0,76.0,2875.0,242.0,0.0,104.0,49.0,328470.0,364483.0,150.0,1067493.0,233.0	0.864748	6.34237e-13	5.3133e-11	strong	pos
Bifidobacterium breve	K01523 phosphoribosyl-ATP pyrophosphohydrolase [EC:3.6.1.31]	449.0,87.0,132.0,175.0,328.0,28.0,163.0,7.0,372.0,457.0,56.0,79.0,409.0,19.0,23.0,269.0,166.0,87.0,34.0,91.0,48.0,175.0,1.0,396.0,317.0,515.0,282.0,0.0,0.0,0.0,26.0,112.0,21.0,72.0,374.0,158.0,180.0,1.0,425.0,20.0	728706.0,803.0,8143.0,357078.0,588981.0,182.0,0.0,114.0,631977.0,1159038.0,219.0,566.0,961498.0,511.0,283.0,404443.0,2740.0,11.0,1213.0,1231.0,3107.0,289024.0,161.0,962906.0,166.0,1131341.0,702697.0,0.0,22.0,76.0,2875.0,242.0,0.0,104.0,49.0,328470.0,364483.0,150.0,1067493.0,233.0	0.864379	6.65629e-13	5.56915e-11	strong	pos
Bifidobacterium breve	K00762 orotate phosphoribosyltransferase [EC:2.4.2.10]	1049.0,499.0,649.0,710.0,911.0,429.0,296.0,564.0,951.0,1143.0,620.0,622.0,1105.0,658.0,552.0,817.0,689.0,473.0,436.0,556.0,404.0,673.0,497.0,955.0,588.0,1239.0,871.0,553.0,387.0,750.0,410.0,650.0,325.0,593.0,784.0,693.0,767.0,525.0,1080.0,89.0	728706.0,803.0,8143.0,357078.0,588981.0,182.0,0.0,114.0,631977.0,1159038.0,219.0,566.0,961498.0,511.0,283.0,404443.0,2740.0,11.0,1213.0,1231.0,3107.0,289024.0,161.0,962906.0,166.0,1131341.0,702697.0,0.0,22.0,76.0,2875.0,242.0,0.0,104.0,49.0,328470.0,364483.0,150.0,1067493.0,233.0	0.864291	6.73393e-13	5.63171e-11	strong	pos
Bifidobacterium breve	K00818 acetylornithine aminotransferase [EC:2.6.1.11]	1921.0,316.0,952.0,747.0,1407.0,131.0,310.0,87.0,1346.0,2035.0,151.0,407.0,1817.0,36.0,84.0,1049.0,695.0,205.0,619.0,533.0,686.0,645.0,33.0,1628.0,1152.0,1982.0,1213.0,26.0,165.0,4.0,625.0,439.0,82.0,128.0,1413.0,669.0,696.0,1.0,1774.0,525.0	728706.0,803.0,8143.0,357078.0,588981.0,182.0,0.0,114.0,631977.0,1159038.0,219.0,566.0,961498.0,511.0,283.0,404443.0,2740.0,11.0,1213.0,1231.0,3107.0,289024.0,161.0,962906.0,166.0,1131341.0,702697.0,0.0,22.0,76.0,2875.0,242.0,0.0,104.0,49.0,328470.0,364483.0,150.0,1067493.0,233.0	0.864068	6.93306e-13	5.79578e-11	strong	pos
Bifidobacterium breve	K03695 ATP-dependent Clp protease ATP-binding subunit ClpB	3385.0,1722.0,2860.0,2280.0,3595.0,760.0,577.0,973.0,3165.0,4861.0,1729.0,2084.0,4094.0,1723.0,1072.0,2453.0,1906.0,1006.0,1686.0,1977.0,1620.0,2410.0,1752.0,4282.0,271.0,4816.0,3250.0,2927.0,1407.0,3598.0,1559.0,1383.0,1020.0,1656.0,325.0,2277.0,2329.0,1444.0,5070.0,712.0	728706.0,803.0,8143.0,357078.0,588981.0,182.0,0.0,114.0,631977.0,1159038.0,219.0,566.0,961498.0,511.0,283.0,404443.0,2740.0,11.0,1213.0,1231.0,3107.0,289024.0,161.0,962906.0,166.0,1131341.0,702697.0,0.0,22.0,76.0,2875.0,242.0,0.0,104.0,49.0,328470.0,364483.0,150.0,1067493.0,233.0	0.863615	7.35473e-13	6.14019e-11	strong	pos
Bifidobacterium breve	K02437 glycine cleavage system H protein	545.0,304.0,473.0,408.0,591.0,230.0,68.0,327.0,475.0,721.0,227.0,293.0,648.0,311.0,306.0,357.0,287.0,173.0,261.0,364.0,261.0,367.0,261.0,633.0,42.0,704.0,575.0,288.0,274.0,519.0,215.0,226.0,126.0,204.0,44.0,343.0,446.0,255.0,678.0,284.0	728706.0,803.0,8143.0,357078.0,588981.0,182.0,0.0,114.0,631977.0,1159038.0,219.0,566.0,961498.0,511.0,283.0,404443.0,2740.0,11.0,1213.0,1231.0,3107.0,289024.0,161.0,962906.0,166.0,1131341.0,702697.0,0.0,22.0,76.0,2875.0,242.0,0.0,104.0,49.0,328470.0,364483.0,150.0,1067493.0,233.0	0.862558	8.43527e-13	7.02464e-11	strong	pos
Bifidobacterium breve	ko05205 Proteoglycans in cancer	1290.0,657.0,842.0,771.0,1095.0,443.0,298.0,535.0,1130.0,1346.0,633.0,665.0,1252.0,663.0,500.0,973.0,760.0,547.0,581.0,662.0,544.0,767.0,616.0,1216.0,611.0,1368.0,1032.0,839.0,479.0,1152.0,482.0,666.0,357.0,606.0,803.0,720.0,821.0,486.0,1386.0,257.0	728706.0,803.0,8143.0,357078.0,588981.0,182.0,0.0,114.0,631977.0,1159038.0,219.0,566.0,961498.0,511.0,283.0,404443.0,2740.0,11.0,1213.0,1231.0,3107.0,289024.0,161.0,962906.0,166.0,1131341.0,702697.0,0.0,22.0,76.0,2875.0,242.0,0.0,104.0,49.0,328470.0,364483.0,150.0,1067493.0,233.0	0.862437	8.56824e-13	7.13235e-11	strong	pos
Bifidobacterium breve	K01883 cysteinyl-tRNA synthetase [EC:6.1.1.16]	2715.0,1225.0,1792.0,1620.0,2258.0,826.0,792.0,1109.0,2414.0,2918.0,1121.0,1300.0,2673.0,1051.0,927.0,2045.0,1704.0,1033.0,1025.0,1256.0,1087.0,1589.0,997.0,2687.0,1886.0,3078.0,2050.0,1417.0,839.0,1337.0,904.0,1312.0,656.0,1110.0,2385.0,1534.0,1577.0,813.0,2953.0,70.0	728706.0,803.0,8143.0,357078.0,588981.0,182.0,0.0,114.0,631977.0,1159038.0,219.0,566.0,961498.0,511.0,283.0,404443.0,2740.0,11.0,1213.0,1231.0,3107.0,289024.0,161.0,962906.0,166.0,1131341.0,702697.0,0.0,22.0,76.0,2875.0,242.0,0.0,104.0,49.0,328470.0,364483.0,150.0,1067493.0,233.0	0.861504	9.66e-13	8.01058e-11	strong	pos
Bifidobacterium breve	K01869 leucyl-tRNA synthetase [EC:6.1.1.4]	4069.0,1734.0,2537.0,2222.0,3372.0,1778.0,1108.0,1437.0,3323.0,4178.0,1897.0,1986.0,3962.0,1552.0,1291.0,2794.0,2457.0,1504.0,1868.0,1818.0,1994.0,2409.0,1393.0,3574.0,2999.0,4404.0,3119.0,2231.0,1354.0,2634.0,1733.0,1847.0,1026.0,1773.0,2603.0,2059.0,2398.0,1490.0,3946.0,306.0	728706.0,803.0,8143.0,357078.0,588981.0,182.0,0.0,114.0,631977.0,1159038.0,219.0,566.0,961498.0,511.0,283.0,404443.0,2740.0,11.0,1213.0,1231.0,3107.0,289024.0,161.0,962906.0,166.0,1131341.0,702697.0,0.0,22.0,76.0,2875.0,242.0,0.0,104.0,49.0,328470.0,364483.0,150.0,1067493.0,233.0	0.861203	1.00392e-12	8.3215e-11	strong	pos
Bifidobacterium breve	K17195 D-allulose-6-phosphate 3-epimerase [EC:5.1.3.-]	917.0,317.0,163.0,584.0,955.0,370.0,1.0,1.0,949.0,1349.0,685.0,291.0,1174.0,328.0,189.0,721.0,529.0,113.0,16.0,152.0,67.0,808.0,686.0,1251.0,74.0,1433.0,1019.0,0.0,22.0,901.0,50.0,562.0,128.0,579.0,107.0,516.0,863.0,664.0,1321.0,4.0	728706.0,803.0,8143.0,357078.0,588981.0,182.0,0.0,114.0,631977.0,1159038.0,219.0,566.0,961498.0,511.0,283.0,404443.0,2740.0,11.0,1213.0,1231.0,3107.0,289024.0,161.0,962906.0,166.0,1131341.0,702697.0,0.0,22.0,76.0,2875.0,242.0,0.0,104.0,49.0,328470.0,364483.0,150.0,1067493.0,233.0	0.860946	1.03732e-12	8.5875e-11	strong	pos
Bifidobacterium breve	K00858 NAD+ kinase [EC:2.7.1.23]	1440.0,557.0,856.0,836.0,1267.0,576.0,354.0,534.0,1289.0,1589.0,709.0,743.0,1491.0,644.0,535.0,1054.0,907.0,555.0,559.0,610.0,501.0,962.0,608.0,1419.0,924.0,1649.0,1170.0,892.0,445.0,1109.0,512.0,823.0,335.0,654.0,1113.0,890.0,907.0,566.0,1499.0,55.0	728706.0,803.0,8143.0,357078.0,588981.0,182.0,0.0,114.0,631977.0,1159038.0,219.0,566.0,961498.0,511.0,283.0,404443.0,2740.0,11.0,1213.0,1231.0,3107.0,289024.0,161.0,962906.0,166.0,1131341.0,702697.0,0.0,22.0,76.0,2875.0,242.0,0.0,104.0,49.0,328470.0,364483.0,150.0,1067493.0,233.0	0.860392	1.11317e-12	9.19217e-11	strong	pos
Bifidobacterium breve	K03685 ribonuclease III [EC:3.1.26.3]	1265.0,657.0,842.0,771.0,1095.0,443.0,298.0,535.0,1130.0,1346.0,633.0,665.0,1252.0,663.0,500.0,973.0,760.0,547.0,581.0,662.0,544.0,767.0,616.0,1216.0,610.0,1368.0,1032.0,838.0,479.0,1152.0,482.0,666.0,356.0,606.0,803.0,720.0,821.0,486.0,1386.0,222.0	728706.0,803.0,8143.0,357078.0,588981.0,182.0,0.0,114.0,631977.0,1159038.0,219.0,566.0,961498.0,511.0,283.0,404443.0,2740.0,11.0,1213.0,1231.0,3107.0,289024.0,161.0,962906.0,166.0,1131341.0,702697.0,0.0,22.0,76.0,2875.0,242.0,0.0,104.0,49.0,328470.0,364483.0,150.0,1067493.0,233.0	0.860305	1.12547e-12	9.28984e-11	strong	pos
Bifidobacterium breve	K01575 acetolactate decarboxylase [EC:4.1.1.5]	1183.0,84.0,218.0,585.0,800.0,88.0,222.0,67.0,1061.0,1359.0,472.0,358.0,1196.0,352.0,228.0,871.0,519.0,251.0,28.0,120.0,24.0,685.0,281.0,1161.0,498.0,1302.0,888.0,679.0,174.0,942.0,22.0,531.0,87.0,378.0,705.0,695.0,477.0,351.0,1370.0,698.0	728706.0,803.0,8143.0,357078.0,588981.0,182.0,0.0,114.0,631977.0,1159038.0,219.0,566.0,961498.0,511.0,283.0,404443.0,2740.0,11.0,1213.0,1231.0,3107.0,289024.0,161.0,962906.0,166.0,1131341.0,702697.0,0.0,22.0,76.0,2875.0,242.0,0.0,104.0,49.0,328470.0,364483.0,150.0,1067493.0,233.0	0.860037	1.16443e-12	9.58323e-11	strong	pos
Bifidobacterium breve	K00789 S-adenosylmethionine synthetase [EC:2.5.1.6]	1964.0,798.0,1278.0,1308.0,1771.0,672.0,897.0,942.0,1769.0,2162.0,1026.0,1023.0,2089.0,1082.0,748.0,1515.0,1275.0,787.0,933.0,1025.0,930.0,1268.0,961.0,1909.0,1104.0,2250.0,1949.0,1316.0,733.0,1690.0,839.0,1088.0,774.0,1036.0,1508.0,1163.0,1840.0,819.0,2152.0,134.0	728706.0,803.0,8143.0,357078.0,588981.0,182.0,0.0,114.0,631977.0,1159038.0,219.0,566.0,961498.0,511.0,283.0,404443.0,2740.0,11.0,1213.0,1231.0,3107.0,289024.0,161.0,962906.0,166.0,1131341.0,702697.0,0.0,22.0,76.0,2875.0,242.0,0.0,104.0,49.0,328470.0,364483.0,150.0,1067493.0,233.0	0.859886	1.18689e-12	9.76397e-11	strong	pos
Bifidobacterium breve	K00651 homoserine O-succinyltransferase [EC:2.3.1.46]	1746.0,801.0,1035.0,1260.0,1699.0,937.0,609.0,770.0,1670.0,2171.0,882.0,929.0,1872.0,755.0,798.0,1487.0,1190.0,685.0,713.0,1052.0,789.0,1308.0,644.0,1856.0,1222.0,2017.0,1578.0,1.0,510.0,7.0,664.0,979.0,451.0,751.0,1301.0,1147.0,1267.0,787.0,2077.0,5.0	728706.0,803.0,8143.0,357078.0,588981.0,182.0,0.0,114.0,631977.0,1159038.0,219.0,566.0,961498.0,511.0,283.0,404443.0,2740.0,11.0,1213.0,1231.0,3107.0,289024.0,161.0,962906.0,166.0,1131341.0,702697.0,0.0,22.0,76.0,2875.0,242.0,0.0,104.0,49.0,328470.0,364483.0,150.0,1067493.0,233.0	0.859783	1.20233e-12	9.88678e-11	strong	pos
Bifidobacterium breve	K01588 5-(carboxyamino)imidazole ribonucleotide mutase [EC:5.4.99.18]	740.0,295.0,470.0,519.0,677.0,382.0,199.0,321.0,558.0,851.0,383.0,403.0,800.0,401.0,304.0,513.0,517.0,237.0,302.0,403.0,329.0,509.0,302.0,752.0,597.0,853.0,623.0,400.0,224.0,571.0,284.0,379.0,224.0,361.0,480.0,462.0,449.0,305.0,816.0,38.0	728706.0,803.0,8143.0,357078.0,588981.0,182.0,0.0,114.0,631977.0,1159038.0,219.0,566.0,961498.0,511.0,283.0,404443.0,2740.0,11.0,1213.0,1231.0,3107.0,289024.0,161.0,962906.0,166.0,1131341.0,702697.0,0.0,22.0,76.0,2875.0,242.0,0.0,104.0,49.0,328470.0,364483.0,150.0,1067493.0,233.0	0.859546	1.23884e-12	1.01657e-10	strong	pos
Bifidobacterium breve	K10773 endonuclease III [EC:4.2.99.18]	1168.0,475.0,771.0,671.0,1021.0,337.0,369.0,455.0,973.0,1319.0,479.0,569.0,1123.0,520.0,431.0,851.0,607.0,408.0,435.0,607.0,469.0,660.0,449.0,1096.0,657.0,1163.0,892.0,620.0,362.0,915.0,405.0,519.0,309.0,495.0,874.0,619.0,668.0,361.0,1202.0,49.0	728706.0,803.0,8143.0,357078.0,588981.0,182.0,0.0,114.0,631977.0,1159038.0,219.0,566.0,961498.0,511.0,283.0,404443.0,2740.0,11.0,1213.0,1231.0,3107.0,289024.0,161.0,962906.0,166.0,1131341.0,702697.0,0.0,22.0,76.0,2875.0,242.0,0.0,104.0,49.0,328470.0,364483.0,150.0,1067493.0,233.0	0.859263	1.28393e-12	1.05225e-10	strong	pos
Bifidobacterium breve	K01443 N-acetylglucosamine-6-phosphate deacetylase [EC:3.5.1.25]	1970.0,867.0,1855.0,1236.0,2690.0,733.0,526.0,781.0,2578.0,3808.0,890.0,984.0,3541.0,1074.0,653.0,1985.0,1193.0,627.0,1295.0,1300.0,1068.0,1591.0,815.0,3284.0,974.0,4024.0,2594.0,2448.0,743.0,3167.0,1096.0,983.0,624.0,1140.0,1493.0,1554.0,1805.0,684.0,3783.0,66.0	728706.0,803.0,8143.0,357078.0,588981.0,182.0,0.0,114.0,631977.0,1159038.0,219.0,566.0,961498.0,511.0,283.0,404443.0,2740.0,11.0,1213.0,1231.0,3107.0,289024.0,161.0,962906.0,166.0,1131341.0,702697.0,0.0,22.0,76.0,2875.0,242.0,0.0,104.0,49.0,328470.0,364483.0,150.0,1067493.0,233.0	0.85892	1.34037e-12	1.09531e-10	strong	pos
Bifidobacterium breve	K14170 chorismate mutase / prephenate dehydratase [EC:5.4.99.5 4.2.1.51]	1097.0,612.0,632.0,872.0,1263.0,442.0,509.0,554.0,1005.0,1611.0,830.0,819.0,1424.0,701.0,610.0,816.0,731.0,392.0,212.0,631.0,305.0,922.0,568.0,1331.0,81.0,1486.0,1171.0,11.0,362.0,3.0,197.0,649.0,342.0,723.0,157.0,895.0,973.0,726.0,1423.0,3.0	728706.0,803.0,8143.0,357078.0,588981.0,182.0,0.0,114.0,631977.0,1159038.0,219.0,566.0,961498.0,511.0,283.0,404443.0,2740.0,11.0,1213.0,1231.0,3107.0,289024.0,161.0,962906.0,166.0,1131341.0,702697.0,0.0,22.0,76.0,2875.0,242.0,0.0,104.0,49.0,328470.0,364483.0,150.0,1067493.0,233.0	0.85863	1.39013e-12	1.13314e-10	strong	pos
Bifidobacterium breve	K01938 formate--tetrahydrofolate ligase [EC:6.3.4.3]	2516.0,680.0,1521.0,1134.0,2029.0,305.0,436.0,394.0,2041.0,2919.0,252.0,619.0,2450.0,320.0,137.0,1582.0,997.0,407.0,878.0,903.0,825.0,992.0,232.0,2445.0,1402.0,2622.0,1715.0,1444.0,295.0,1650.0,753.0,615.0,515.0,610.0,1840.0,1014.0,989.0,10.0,2870.0,67.0	728706.0,803.0,8143.0,357078.0,588981.0,182.0,0.0,114.0,631977.0,1159038.0,219.0,566.0,961498.0,511.0,283.0,404443.0,2740.0,11.0,1213.0,1231.0,3107.0,289024.0,161.0,962906.0,166.0,1131341.0,702697.0,0.0,22.0,76.0,2875.0,242.0,0.0,104.0,49.0,328470.0,364483.0,150.0,1067493.0,233.0	0.857529	1.59478e-12	1.29298e-10	strong	pos
Bifidobacterium breve	ko00300 Lysine biosynthesis	26537.0,10167.0,16458.0,17095.0,22497.0,9642.0,8895.0,9908.0,23774.0,28550.0,14848.0,15562.0,25972.0,14165.0,10669.0,21511.0,18790.0,10928.0,10557.0,12734.0,10477.0,18291.0,11406.0,25380.0,17351.0,28451.0,21974.0,13397.0,8691.0,17634.0,9729.0,16291.0,8647.0,14542.0,22881.0,16952.0,17445.0,12802.0,28163.0,4645.0	728706.0,803.0,8143.0,357078.0,588981.0,182.0,0.0,114.0,631977.0,1159038.0,219.0,566.0,961498.0,511.0,283.0,404443.0,2740.0,11.0,1213.0,1231.0,3107.0,289024.0,161.0,962906.0,166.0,1131341.0,702697.0,0.0,22.0,76.0,2875.0,242.0,0.0,104.0,49.0,328470.0,364483.0,150.0,1067493.0,233.0	0.856698	1.76761e-12	1.42838e-10	strong	pos
Bifidobacterium breve	K00674 2,3,4,5-tetrahydropyridine-2,6-dicarboxylate N-succinyltransferase [EC:2.3.1.117]	1544.0,699.0,833.0,946.0,1505.0,839.0,365.0,582.0,1374.0,1865.0,653.0,751.0,1652.0,620.0,588.0,1203.0,946.0,610.0,237.0,645.0,410.0,1010.0,445.0,1627.0,1249.0,1717.0,1342.0,6.0,376.0,4.0,168.0,765.0,258.0,592.0,1219.0,968.0,1020.0,566.0,1809.0,115.0	728706.0,803.0,8143.0,357078.0,588981.0,182.0,0.0,114.0,631977.0,1159038.0,219.0,566.0,961498.0,511.0,283.0,404443.0,2740.0,11.0,1213.0,1231.0,3107.0,289024.0,161.0,962906.0,166.0,1131341.0,702697.0,0.0,22.0,76.0,2875.0,242.0,0.0,104.0,49.0,328470.0,364483.0,150.0,1067493.0,233.0	0.856529	1.80486e-12	1.45728e-10	strong	pos
Bifidobacterium breve	K00930 acetylglutamate kinase [EC:2.7.2.8]	1351.0,453.0,784.0,887.0,1159.0,501.0,334.0,463.0,1141.0,1523.0,659.0,700.0,1401.0,539.0,467.0,988.0,906.0,491.0,511.0,639.0,520.0,874.0,414.0,1225.0,790.0,1489.0,1106.0,18.0,356.0,4.0,518.0,739.0,368.0,667.0,1082.0,854.0,793.0,551.0,1424.0,150.0	728706.0,803.0,8143.0,357078.0,588981.0,182.0,0.0,114.0,631977.0,1159038.0,219.0,566.0,961498.0,511.0,283.0,404443.0,2740.0,11.0,1213.0,1231.0,3107.0,289024.0,161.0,962906.0,166.0,1131341.0,702697.0,0.0,22.0,76.0,2875.0,242.0,0.0,104.0,49.0,328470.0,364483.0,150.0,1067493.0,233.0	0.855778	1.97944e-12	1.59104e-10	strong	pos
Bifidobacterium breve	K05349 beta-glucosidase [EC:3.2.1.21]	5351.0,5537.0,5333.0,7833.0,5618.0,562.0,301.0,588.0,10259.0,17766.0,1213.0,6493.0,11525.0,1517.0,857.0,6995.0,2210.0,868.0,6573.0,6295.0,3535.0,5394.0,1283.0,14685.0,96.0,17460.0,11372.0,1793.0,738.0,1949.0,6248.0,1025.0,2095.0,963.0,236.0,5861.0,3543.0,1154.0,7685.0,24.0	728706.0,803.0,8143.0,357078.0,588981.0,182.0,0.0,114.0,631977.0,1159038.0,219.0,566.0,961498.0,511.0,283.0,404443.0,2740.0,11.0,1213.0,1231.0,3107.0,289024.0,161.0,962906.0,166.0,1131341.0,702697.0,0.0,22.0,76.0,2875.0,242.0,0.0,104.0,49.0,328470.0,364483.0,150.0,1067493.0,233.0	0.855181	2.12937e-12	1.70805e-10	strong	pos
Bifidobacterium breve	ko00908 Zeatin biosynthesis	1531.0,734.0,988.0,1031.0,1343.0,683.0,511.0,788.0,1317.0,1471.0,852.0,811.0,1483.0,821.0,681.0,1133.0,976.0,723.0,935.0,848.0,762.0,1010.0,780.0,1349.0,981.0,1667.0,1201.0,984.0,685.0,1205.0,856.0,831.0,513.0,774.0,1001.0,914.0,1043.0,725.0,1542.0,248.0	728706.0,803.0,8143.0,357078.0,588981.0,182.0,0.0,114.0,631977.0,1159038.0,219.0,566.0,961498.0,511.0,283.0,404443.0,2740.0,11.0,1213.0,1231.0,3107.0,289024.0,161.0,962906.0,166.0,1131341.0,702697.0,0.0,22.0,76.0,2875.0,242.0,0.0,104.0,49.0,328470.0,364483.0,150.0,1067493.0,233.0	0.854695	2.25915e-12	1.80551e-10	strong	pos
Bifidobacterium breve	K00791 tRNA dimethylallyltransferase [EC:2.5.1.75]	1531.0,734.0,988.0,1031.0,1343.0,683.0,511.0,788.0,1317.0,1471.0,852.0,811.0,1483.0,821.0,681.0,1133.0,976.0,723.0,935.0,848.0,762.0,1010.0,780.0,1349.0,981.0,1667.0,1201.0,984.0,685.0,1205.0,856.0,831.0,513.0,774.0,1001.0,914.0,1043.0,725.0,1542.0,248.0	728706.0,803.0,8143.0,357078.0,588981.0,182.0,0.0,114.0,631977.0,1159038.0,219.0,566.0,961498.0,511.0,283.0,404443.0,2740.0,11.0,1213.0,1231.0,3107.0,289024.0,161.0,962906.0,166.0,1131341.0,702697.0,0.0,22.0,76.0,2875.0,242.0,0.0,104.0,49.0,328470.0,364483.0,150.0,1067493.0,233.0	0.854695	2.25915e-12	1.80551e-10	strong	pos
Bifidobacterium breve	K00943 dTMP kinase [EC:2.7.4.9]	1107.0,459.0,695.0,633.0,968.0,372.0,345.0,313.0,1100.0,1238.0,443.0,529.0,1149.0,446.0,345.0,834.0,664.0,358.0,159.0,475.0,236.0,640.0,427.0,1164.0,772.0,1290.0,889.0,680.0,352.0,923.0,127.0,515.0,213.0,465.0,879.0,615.0,661.0,294.0,1363.0,198.0	728706.0,803.0,8143.0,357078.0,588981.0,182.0,0.0,114.0,631977.0,1159038.0,219.0,566.0,961498.0,511.0,283.0,404443.0,2740.0,11.0,1213.0,1231.0,3107.0,289024.0,161.0,962906.0,166.0,1131341.0,702697.0,0.0,22.0,76.0,2875.0,242.0,0.0,104.0,49.0,328470.0,364483.0,150.0,1067493.0,233.0	0.854637	2.27521e-12	1.81762e-10	strong	pos
Bifidobacterium breve	K01704 3-isopropylmalate/(R)-2-methylmalate dehydratase small subunit [EC:4.2.1.33 4.2.1.35]	1209.0,589.0,779.0,855.0,1139.0,523.0,347.0,449.0,1062.0,1415.0,528.0,648.0,1249.0,512.0,567.0,949.0,714.0,490.0,457.0,642.0,507.0,753.0,348.0,1255.0,678.0,1293.0,1072.0,19.0,410.0,1.0,399.0,919.0,539.0,547.0,880.0,735.0,763.0,553.0,1402.0,20.0	728706.0,803.0,8143.0,357078.0,588981.0,182.0,0.0,114.0,631977.0,1159038.0,219.0,566.0,961498.0,511.0,283.0,404443.0,2740.0,11.0,1213.0,1231.0,3107.0,289024.0,161.0,962906.0,166.0,1131341.0,702697.0,0.0,22.0,76.0,2875.0,242.0,0.0,104.0,49.0,328470.0,364483.0,150.0,1067493.0,233.0	0.852903	2.80529e-12	2.22749e-10	strong	pos
Bifidobacterium breve	K00859 dephospho-CoA kinase [EC:2.7.1.24]	1114.0,400.0,598.0,673.0,931.0,356.0,268.0,500.0,903.0,1140.0,511.0,508.0,1033.0,517.0,442.0,831.0,692.0,376.0,375.0,504.0,339.0,735.0,425.0,1033.0,563.0,1177.0,873.0,632.0,361.0,842.0,294.0,601.0,275.0,490.0,826.0,640.0,651.0,436.0,1059.0,61.0	728706.0,803.0,8143.0,357078.0,588981.0,182.0,0.0,114.0,631977.0,1159038.0,219.0,566.0,961498.0,511.0,283.0,404443.0,2740.0,11.0,1213.0,1231.0,3107.0,289024.0,161.0,962906.0,166.0,1131341.0,702697.0,0.0,22.0,76.0,2875.0,242.0,0.0,104.0,49.0,328470.0,364483.0,150.0,1067493.0,233.0	0.85254	2.92992e-12	2.32081e-10	strong	pos
Bifidobacterium breve	K01934 5-formyltetrahydrofolate cyclo-ligase [EC:6.3.3.2]	1059.0,556.0,771.0,714.0,953.0,460.0,271.0,510.0,1018.0,1253.0,539.0,546.0,1116.0,553.0,490.0,848.0,751.0,418.0,376.0,574.0,366.0,743.0,414.0,1132.0,689.0,1187.0,935.0,467.0,434.0,723.0,299.0,638.0,307.0,476.0,953.0,686.0,732.0,434.0,1145.0,30.0	728706.0,803.0,8143.0,357078.0,588981.0,182.0,0.0,114.0,631977.0,1159038.0,219.0,566.0,961498.0,511.0,283.0,404443.0,2740.0,11.0,1213.0,1231.0,3107.0,289024.0,161.0,962906.0,166.0,1131341.0,702697.0,0.0,22.0,76.0,2875.0,242.0,0.0,104.0,49.0,328470.0,364483.0,150.0,1067493.0,233.0	0.852223	3.04317e-12	2.40469e-10	strong	pos
Bifidobacterium breve	K01835 phosphoglucomutase [EC:5.4.2.2]	2452.0,1326.0,1903.0,1633.0,2452.0,1226.0,865.0,1086.0,2238.0,2967.0,1126.0,2494.0,2803.0,1022.0,954.0,1779.0,1512.0,1037.0,1147.0,1420.0,1164.0,1647.0,1104.0,2703.0,1839.0,2893.0,2097.0,1644.0,1014.0,2228.0,986.0,1089.0,926.0,1195.0,1331.0,1473.0,1612.0,993.0,3022.0,1393.0	728706.0,803.0,8143.0,357078.0,588981.0,182.0,0.0,114.0,631977.0,1159038.0,219.0,566.0,961498.0,511.0,283.0,404443.0,2740.0,11.0,1213.0,1231.0,3107.0,289024.0,161.0,962906.0,166.0,1131341.0,702697.0,0.0,22.0,76.0,2875.0,242.0,0.0,104.0,49.0,328470.0,364483.0,150.0,1067493.0,233.0	0.852085	3.09395e-12	2.44089e-10	strong	pos
Bifidobacterium breve	K01151 deoxyribonuclease IV [EC:3.1.21.2]	950.0,250.0,587.0,666.0,991.0,353.0,183.0,565.0,857.0,1239.0,493.0,365.0,1176.0,500.0,440.0,636.0,501.0,362.0,512.0,358.0,484.0,641.0,525.0,1107.0,57.0,1375.0,1000.0,798.0,471.0,1076.0,435.0,449.0,328.0,527.0,107.0,598.0,775.0,468.0,1249.0,30.0	728706.0,803.0,8143.0,357078.0,588981.0,182.0,0.0,114.0,631977.0,1159038.0,219.0,566.0,961498.0,511.0,283.0,404443.0,2740.0,11.0,1213.0,1231.0,3107.0,289024.0,161.0,962906.0,166.0,1131341.0,702697.0,0.0,22.0,76.0,2875.0,242.0,0.0,104.0,49.0,328470.0,364483.0,150.0,1067493.0,233.0	0.851866	3.17569e-12	2.50035e-10	strong	pos
Bifidobacterium breve	K01657 anthranilate synthase component I [EC:4.1.3.27]	2300.0,774.0,1338.0,1305.0,1837.0,784.0,596.0,656.0,1904.0,2329.0,919.0,1058.0,2249.0,849.0,886.0,1617.0,1273.0,755.0,801.0,921.0,798.0,1257.0,706.0,2069.0,1410.0,2451.0,1711.0,42.0,607.0,8.0,710.0,1147.0,385.0,893.0,1796.0,1177.0,1341.0,775.0,2233.0,17.0	728706.0,803.0,8143.0,357078.0,588981.0,182.0,0.0,114.0,631977.0,1159038.0,219.0,566.0,961498.0,511.0,283.0,404443.0,2740.0,11.0,1213.0,1231.0,3107.0,289024.0,161.0,962906.0,166.0,1131341.0,702697.0,0.0,22.0,76.0,2875.0,242.0,0.0,104.0,49.0,328470.0,364483.0,150.0,1067493.0,233.0	0.850553	3.71016e-12	2.90833e-10	strong	pos
Bifidobacterium breve	ko03051 Proteasome	1834.0,1072.0,1245.0,1471.0,2146.0,841.0,298.0,1022.0,1852.0,2644.0,1167.0,1417.0,2379.0,882.0,972.0,1464.0,1256.0,781.0,1547.0,1367.0,949.0,1579.0,899.0,2416.0,116.0,2787.0,2055.0,2.0,830.0,6.0,1492.0,1077.0,696.0,1140.0,240.0,1409.0,1758.0,1215.0,2583.0,215.0	728706.0,803.0,8143.0,357078.0,588981.0,182.0,0.0,114.0,631977.0,1159038.0,219.0,566.0,961498.0,511.0,283.0,404443.0,2740.0,11.0,1213.0,1231.0,3107.0,289024.0,161.0,962906.0,166.0,1131341.0,702697.0,0.0,22.0,76.0,2875.0,242.0,0.0,104.0,49.0,328470.0,364483.0,150.0,1067493.0,233.0	0.850111	3.90867e-12	3.05783e-10	strong	pos
Bifidobacterium breve	K01817 phosphoribosylanthranilate isomerase [EC:5.3.1.24]	1097.0,407.0,479.0,853.0,1473.0,137.0,170.0,45.0,836.0,1171.0,79.0,262.0,1082.0,51.0,58.0,631.0,357.0,104.0,285.0,586.0,374.0,347.0,36.0,1041.0,549.0,1155.0,696.0,17.0,98.0,4.0,252.0,229.0,118.0,108.0,735.0,378.0,786.0,3.0,2202.0,39.0	728706.0,803.0,8143.0,357078.0,588981.0,182.0,0.0,114.0,631977.0,1159038.0,219.0,566.0,961498.0,511.0,283.0,404443.0,2740.0,11.0,1213.0,1231.0,3107.0,289024.0,161.0,962906.0,166.0,1131341.0,702697.0,0.0,22.0,76.0,2875.0,242.0,0.0,104.0,49.0,328470.0,364483.0,150.0,1067493.0,233.0	0.848246	4.85978e-12	3.77781e-10	strong	pos
Bifidobacterium breve	K02433 aspartyl-tRNA(Asn)/glutamyl-tRNA(Gln) amidotransferase subunit A [EC:6.3.5.6 6.3.5.7]	2281.0,678.0,1458.0,960.0,1967.0,368.0,599.0,93.0,1804.0,2734.0,234.0,541.0,2334.0,330.0,115.0,1330.0,830.0,378.0,306.0,646.0,505.0,943.0,233.0,2252.0,1427.0,2650.0,1700.0,1600.0,293.0,2038.0,222.0,408.0,399.0,514.0,1332.0,909.0,930.0,33.0,2759.0,103.0	728706.0,803.0,8143.0,357078.0,588981.0,182.0,0.0,114.0,631977.0,1159038.0,219.0,566.0,961498.0,511.0,283.0,404443.0,2740.0,11.0,1213.0,1231.0,3107.0,289024.0,161.0,962906.0,166.0,1131341.0,702697.0,0.0,22.0,76.0,2875.0,242.0,0.0,104.0,49.0,328470.0,364483.0,150.0,1067493.0,233.0	0.848189	4.89232e-12	3.8001e-10	strong	pos
Bifidobacterium breve	K08969 aminotransferase [EC:2.6.1.-]	1773.0,350.0,380.0,775.0,1184.0,126.0,372.0,27.0,1485.0,2015.0,674.0,685.0,1867.0,43.0,215.0,1327.0,865.0,392.0,80.0,504.0,20.0,1076.0,316.0,1666.0,1294.0,2118.0,1255.0,0.0,0.0,1.0,60.0,863.0,65.0,540.0,1613.0,997.0,771.0,521.0,1862.0,1.0	728706.0,803.0,8143.0,357078.0,588981.0,182.0,0.0,114.0,631977.0,1159038.0,219.0,566.0,961498.0,511.0,283.0,404443.0,2740.0,11.0,1213.0,1231.0,3107.0,289024.0,161.0,962906.0,166.0,1131341.0,702697.0,0.0,22.0,76.0,2875.0,242.0,0.0,104.0,49.0,328470.0,364483.0,150.0,1067493.0,233.0	0.847478	5.31134e-12	4.11417e-10	strong	pos
Bifidobacterium breve	K00954 pantetheine-phosphate adenylyltransferase [EC:2.7.7.3]	894.0,394.0,568.0,554.0,737.0,333.0,369.0,470.0,774.0,907.0,446.0,485.0,868.0,537.0,392.0,715.0,597.0,340.0,338.0,492.0,340.0,587.0,331.0,851.0,586.0,947.0,705.0,507.0,345.0,653.0,282.0,488.0,266.0,407.0,739.0,551.0,546.0,386.0,932.0,153.0	728706.0,803.0,8143.0,357078.0,588981.0,182.0,0.0,114.0,631977.0,1159038.0,219.0,566.0,961498.0,511.0,283.0,404443.0,2740.0,11.0,1213.0,1231.0,3107.0,289024.0,161.0,962906.0,166.0,1131341.0,702697.0,0.0,22.0,76.0,2875.0,242.0,0.0,104.0,49.0,328470.0,364483.0,150.0,1067493.0,233.0	0.846618	5.86376e-12	4.52067e-10	strong	pos
Bifidobacterium breve	K03111 single-strand DNA-binding protein	2482.0,566.0,1019.0,1097.0,1831.0,980.0,959.0,396.0,2164.0,2662.0,573.0,901.0,2316.0,753.0,583.0,2109.0,1257.0,449.0,434.0,882.0,465.0,1053.0,387.0,2281.0,1697.0,2712.0,2020.0,513.0,493.0,1697.0,750.0,745.0,357.0,1002.0,1667.0,1529.0,1234.0,1269.0,2031.0,93.0	728706.0,803.0,8143.0,357078.0,588981.0,182.0,0.0,114.0,631977.0,1159038.0,219.0,566.0,961498.0,511.0,283.0,404443.0,2740.0,11.0,1213.0,1231.0,3107.0,289024.0,161.0,962906.0,166.0,1131341.0,702697.0,0.0,22.0,76.0,2875.0,242.0,0.0,104.0,49.0,328470.0,364483.0,150.0,1067493.0,233.0	0.846382	6.02496e-12	4.63948e-10	strong	pos
Bifidobacterium breve	K00831 phosphoserine aminotransferase [EC:2.6.1.52]	1857.0,840.0,986.0,1118.0,1592.0,526.0,447.0,517.0,1660.0,2053.0,791.0,958.0,1907.0,576.0,663.0,1477.0,1140.0,690.0,660.0,971.0,669.0,1195.0,575.0,1852.0,1241.0,2053.0,1466.0,4.0,414.0,5.0,590.0,1000.0,452.0,795.0,1712.0,1058.0,1140.0,641.0,1893.0,608.0	728706.0,803.0,8143.0,357078.0,588981.0,182.0,0.0,114.0,631977.0,1159038.0,219.0,566.0,961498.0,511.0,283.0,404443.0,2740.0,11.0,1213.0,1231.0,3107.0,289024.0,161.0,962906.0,166.0,1131341.0,702697.0,0.0,22.0,76.0,2875.0,242.0,0.0,104.0,49.0,328470.0,364483.0,150.0,1067493.0,233.0	0.845891	6.37232e-12	4.89352e-10	strong	pos
Bifidobacterium breve	K01129 dGTPase [EC:3.1.5.1]	1458.0,346.0,649.0,1270.0,1720.0,540.0,526.0,486.0,1431.0,2218.0,1090.0,1133.0,2005.0,942.0,744.0,1240.0,1010.0,471.0,756.0,527.0,907.0,1290.0,690.0,2034.0,86.0,2122.0,1603.0,1488.0,298.0,1725.0,707.0,858.0,405.0,967.0,221.0,1136.0,1293.0,1036.0,2239.0,547.0	728706.0,803.0,8143.0,357078.0,588981.0,182.0,0.0,114.0,631977.0,1159038.0,219.0,566.0,961498.0,511.0,283.0,404443.0,2740.0,11.0,1213.0,1231.0,3107.0,289024.0,161.0,962906.0,166.0,1131341.0,702697.0,0.0,22.0,76.0,2875.0,242.0,0.0,104.0,49.0,328470.0,364483.0,150.0,1067493.0,233.0	0.845721	6.49723e-12	4.9836e-10	strong	pos
Bifidobacterium breve	K01142 exodeoxyribonuclease III [EC:3.1.11.2]	1343.0,616.0,673.0,879.0,1133.0,459.0,485.0,589.0,1219.0,1529.0,709.0,728.0,1363.0,684.0,555.0,1070.0,919.0,594.0,487.0,641.0,461.0,833.0,441.0,1271.0,939.0,1574.0,1089.0,870.0,366.0,1080.0,442.0,786.0,393.0,673.0,1297.0,830.0,894.0,565.0,1480.0,460.0	728706.0,803.0,8143.0,357078.0,588981.0,182.0,0.0,114.0,631977.0,1159038.0,219.0,566.0,961498.0,511.0,283.0,404443.0,2740.0,11.0,1213.0,1231.0,3107.0,289024.0,161.0,962906.0,166.0,1131341.0,702697.0,0.0,22.0,76.0,2875.0,242.0,0.0,104.0,49.0,328470.0,364483.0,150.0,1067493.0,233.0	0.845307	6.81045e-12	5.21569e-10	strong	pos
Bifidobacterium breve	K01902 succinyl-CoA synthetase alpha subunit [EC:6.2.1.5]	1089.0,426.0,764.0,732.0,1264.0,847.0,157.0,477.0,857.0,1324.0,465.0,582.0,1213.0,718.0,500.0,612.0,538.0,262.0,328.0,521.0,332.0,634.0,417.0,1146.0,61.0,1381.0,1278.0,22.0,400.0,2.0,317.0,457.0,175.0,383.0,83.0,588.0,1157.0,452.0,1245.0,731.0	728706.0,803.0,8143.0,357078.0,588981.0,182.0,0.0,114.0,631977.0,1159038.0,219.0,566.0,961498.0,511.0,283.0,404443.0,2740.0,11.0,1213.0,1231.0,3107.0,289024.0,161.0,962906.0,166.0,1131341.0,702697.0,0.0,22.0,76.0,2875.0,242.0,0.0,104.0,49.0,328470.0,364483.0,150.0,1067493.0,233.0	0.844582	7.39415e-12	5.6561e-10	strong	pos
Bifidobacterium breve	ko00521 Streptomycin biosynthesis	9195.0,5376.0,6749.0,8347.0,11591.0,5801.0,3364.0,3478.0,11282.0,14429.0,6575.0,7870.0,13068.0,5113.0,5358.0,9421.0,8775.0,5136.0,6945.0,7360.0,5388.0,8699.0,5464.0,12814.0,7984.0,13997.0,10274.0,9045.0,2838.0,11356.0,6115.0,6635.0,2524.0,5643.0,8239.0,8926.0,8723.0,5621.0,15776.0,2508.0	728706.0,803.0,8143.0,357078.0,588981.0,182.0,0.0,114.0,631977.0,1159038.0,219.0,566.0,961498.0,511.0,283.0,404443.0,2740.0,11.0,1213.0,1231.0,3107.0,289024.0,161.0,962906.0,166.0,1131341.0,702697.0,0.0,22.0,76.0,2875.0,242.0,0.0,104.0,49.0,328470.0,364483.0,150.0,1067493.0,233.0	0.843091	8.74336e-12	6.66479e-10	strong	pos
Bifidobacterium breve	ko00332 Carbapenem biosynthesis	3440.0,1450.0,1928.0,2331.0,3231.0,1216.0,1371.0,1462.0,3176.0,3884.0,1888.0,1955.0,3604.0,1906.0,1424.0,2833.0,2512.0,1482.0,1438.0,1773.0,1442.0,2429.0,1512.0,3555.0,2449.0,4003.0,2882.0,2297.0,1034.0,2883.0,1374.0,2122.0,957.0,1845.0,3341.0,2215.0,2311.0,1493.0,3781.0,1024.0	728706.0,803.0,8143.0,357078.0,588981.0,182.0,0.0,114.0,631977.0,1159038.0,219.0,566.0,961498.0,511.0,283.0,404443.0,2740.0,11.0,1213.0,1231.0,3107.0,289024.0,161.0,962906.0,166.0,1131341.0,702697.0,0.0,22.0,76.0,2875.0,242.0,0.0,104.0,49.0,328470.0,364483.0,150.0,1067493.0,233.0	0.842622	9.21444e-12	7.01026e-10	strong	pos
Bifidobacterium breve	ko00760 Nicotinate and nicotinamide metabolism	19092.0,11288.0,12867.0,15737.0,19671.0,9715.0,6160.0,12387.0,18562.0,23439.0,16492.0,15191.0,22001.0,14585.0,12937.0,17432.0,17416.0,10988.0,8474.0,12034.0,8529.0,18182.0,13160.0,21397.0,8860.0,23500.0,19276.0,8286.0,9291.0,10119.0,7768.0,15347.0,7202.0,14313.0,12024.0,17700.0,16442.0,15441.0,22117.0,9653.0	728706.0,803.0,8143.0,357078.0,588981.0,182.0,0.0,114.0,631977.0,1159038.0,219.0,566.0,961498.0,511.0,283.0,404443.0,2740.0,11.0,1213.0,1231.0,3107.0,289024.0,161.0,962906.0,166.0,1131341.0,702697.0,0.0,22.0,76.0,2875.0,242.0,0.0,104.0,49.0,328470.0,364483.0,150.0,1067493.0,233.0	0.84239	9.45544e-12	7.18804e-10	strong	pos
Bifidobacterium breve	K01681 aconitate hydratase [EC:4.2.1.3]	4027.0,1936.0,2808.0,2432.0,3379.0,1954.0,1017.0,1563.0,3546.0,4190.0,1633.0,2151.0,4011.0,2085.0,1554.0,2848.0,2530.0,1796.0,1541.0,1838.0,1471.0,2267.0,1278.0,3802.0,2611.0,4275.0,3389.0,63.0,1771.0,13.0,1413.0,1993.0,1443.0,1690.0,3049.0,2003.0,2865.0,1342.0,4005.0,1080.0	728706.0,803.0,8143.0,357078.0,588981.0,182.0,0.0,114.0,631977.0,1159038.0,219.0,566.0,961498.0,511.0,283.0,404443.0,2740.0,11.0,1213.0,1231.0,3107.0,289024.0,161.0,962906.0,166.0,1131341.0,702697.0,0.0,22.0,76.0,2875.0,242.0,0.0,104.0,49.0,328470.0,364483.0,150.0,1067493.0,233.0	0.842264	9.5892e-12	7.2869e-10	strong	pos
Bifidobacterium breve	K03544 ATP-dependent Clp protease ATP-binding subunit ClpX	2132.0,898.0,1376.0,1238.0,1815.0,905.0,643.0,860.0,1946.0,2227.0,1026.0,1183.0,2107.0,996.0,796.0,1606.0,1306.0,856.0,826.0,968.0,889.0,1346.0,954.0,1910.0,1569.0,2255.0,1602.0,1221.0,692.0,1696.0,782.0,1240.0,813.0,983.0,1753.0,1178.0,1347.0,841.0,2125.0,560.0	728706.0,803.0,8143.0,357078.0,588981.0,182.0,0.0,114.0,631977.0,1159038.0,219.0,566.0,961498.0,511.0,283.0,404443.0,2740.0,11.0,1213.0,1231.0,3107.0,289024.0,161.0,962906.0,166.0,1131341.0,702697.0,0.0,22.0,76.0,2875.0,242.0,0.0,104.0,49.0,328470.0,364483.0,150.0,1067493.0,233.0	0.842001	9.87339e-12	7.49126e-10	strong	pos
Bifidobacterium breve	K02316 DNA primase [EC:2.7.7.-]	3228.0,844.0,1911.0,1822.0,2477.0,558.0,853.0,612.0,2848.0,3487.0,1534.0,1636.0,3270.0,1221.0,776.0,2319.0,2014.0,815.0,1157.0,1383.0,1168.0,2091.0,1237.0,3095.0,1921.0,3713.0,2404.0,1745.0,535.0,2385.0,1106.0,1663.0,538.0,1417.0,2550.0,1934.0,1571.0,1122.0,3443.0,93.0	728706.0,803.0,8143.0,357078.0,588981.0,182.0,0.0,114.0,631977.0,1159038.0,219.0,566.0,961498.0,511.0,283.0,404443.0,2740.0,11.0,1213.0,1231.0,3107.0,289024.0,161.0,962906.0,166.0,1131341.0,702697.0,0.0,22.0,76.0,2875.0,242.0,0.0,104.0,49.0,328470.0,364483.0,150.0,1067493.0,233.0	0.841847	1.00441e-11	7.61784e-10	strong	pos
Bifidobacterium breve	K00604 methionyl-tRNA formyltransferase [EC:2.1.2.9]	1547.0,670.0,1025.0,1006.0,1469.0,808.0,481.0,867.0,1358.0,1663.0,835.0,798.0,1670.0,931.0,667.0,1186.0,1049.0,656.0,664.0,821.0,652.0,1019.0,878.0,1543.0,876.0,1605.0,1286.0,1046.0,577.0,1243.0,583.0,876.0,513.0,719.0,1218.0,946.0,1068.0,650.0,1760.0,42.0	728706.0,803.0,8143.0,357078.0,588981.0,182.0,0.0,114.0,631977.0,1159038.0,219.0,566.0,961498.0,511.0,283.0,404443.0,2740.0,11.0,1213.0,1231.0,3107.0,289024.0,161.0,962906.0,166.0,1131341.0,702697.0,0.0,22.0,76.0,2875.0,242.0,0.0,104.0,49.0,328470.0,364483.0,150.0,1067493.0,233.0	0.84146	1.04829e-11	7.94142e-10	strong	pos
Bifidobacterium breve	K10805 acyl-CoA thioesterase II [EC:3.1.2.-]	761.0,563.0,725.0,617.0,977.0,343.0,122.0,396.0,740.0,1134.0,501.0,682.0,1023.0,480.0,440.0,632.0,622.0,289.0,192.0,604.0,300.0,682.0,391.0,1025.0,63.0,1098.0,907.0,1.0,290.0,1.0,150.0,465.0,160.0,400.0,116.0,648.0,738.0,527.0,1162.0,297.0	728706.0,803.0,8143.0,357078.0,588981.0,182.0,0.0,114.0,631977.0,1159038.0,219.0,566.0,961498.0,511.0,283.0,404443.0,2740.0,11.0,1213.0,1231.0,3107.0,289024.0,161.0,962906.0,166.0,1131341.0,702697.0,0.0,22.0,76.0,2875.0,242.0,0.0,104.0,49.0,328470.0,364483.0,150.0,1067493.0,233.0	0.841175	1.08188e-11	8.17699e-10	strong	pos
Bifidobacterium breve	K15771 arabinogalactan oligomer / maltooligosaccharide transport system permease protein	2119.0,107.0,69.0,1173.0,1568.0,148.0,445.0,125.0,1853.0,2664.0,916.0,1066.0,2149.0,288.0,286.0,1630.0,937.0,504.0,41.0,920.0,49.0,1449.0,834.0,2154.0,1167.0,2274.0,1645.0,1326.0,568.0,1663.0,65.0,1038.0,182.0,772.0,1518.0,1263.0,948.0,689.0,2574.0,71.0	728706.0,803.0,8143.0,357078.0,588981.0,182.0,0.0,114.0,631977.0,1159038.0,219.0,566.0,961498.0,511.0,283.0,404443.0,2740.0,11.0,1213.0,1231.0,3107.0,289024.0,161.0,962906.0,166.0,1131341.0,702697.0,0.0,22.0,76.0,2875.0,242.0,0.0,104.0,49.0,328470.0,364483.0,150.0,1067493.0,233.0	0.840794	1.12836e-11	8.51839e-10	strong	pos
Bifidobacterium breve	ko00250 Alanine, aspartate and glutamate metabolism	44439.0,24252.0,32608.0,33789.0,40573.0,23717.0,16606.0,25568.0,41475.0,48341.0,32118.0,34629.0,45558.0,27741.0,26439.0,37453.0,36307.0,24164.0,27001.0,29100.0,26069.0,36244.0,26702.0,44101.0,31694.0,49682.0,39227.0,18735.0,20934.0,21594.0,24507.0,32610.0,17265.0,30827.0,36715.0,32955.0,33509.0,28728.0,46782.0,14727.0	728706.0,803.0,8143.0,357078.0,588981.0,182.0,0.0,114.0,631977.0,1159038.0,219.0,566.0,961498.0,511.0,283.0,404443.0,2740.0,11.0,1213.0,1231.0,3107.0,289024.0,161.0,962906.0,166.0,1131341.0,702697.0,0.0,22.0,76.0,2875.0,242.0,0.0,104.0,49.0,328470.0,364483.0,150.0,1067493.0,233.0	0.840426	1.17489e-11	8.85269e-10	strong	pos
Bifidobacterium breve	ko02048 Prokaryotic Defense System	7639.0,3646.0,5906.0,5380.0,7366.0,3209.0,3017.0,4067.0,10110.0,13506.0,6123.0,6517.0,11406.0,5267.0,3927.0,8010.0,5782.0,3695.0,2932.0,5484.0,3739.0,6663.0,4828.0,11861.0,4601.0,13912.0,9863.0,4536.0,10010.0,7937.0,2817.0,5563.0,3586.0,4107.0,7195.0,6987.0,6518.0,4271.0,8872.0,2638.0	728706.0,803.0,8143.0,357078.0,588981.0,182.0,0.0,114.0,631977.0,1159038.0,219.0,566.0,961498.0,511.0,283.0,404443.0,2740.0,11.0,1213.0,1231.0,3107.0,289024.0,161.0,962906.0,166.0,1131341.0,702697.0,0.0,22.0,76.0,2875.0,242.0,0.0,104.0,49.0,328470.0,364483.0,150.0,1067493.0,233.0	0.840415	1.1763e-11	8.8599e-10	strong	pos
Bifidobacterium breve	K02945 small subunit ribosomal protein S1	2157.0,1047.0,1363.0,1312.0,1882.0,1077.0,572.0,1037.0,1914.0,2209.0,1062.0,1232.0,2056.0,1104.0,1100.0,1675.0,1386.0,990.0,1009.0,1161.0,1085.0,1333.0,982.0,1993.0,1662.0,2261.0,1663.0,877.0,849.0,1497.0,992.0,1249.0,791.0,1053.0,1824.0,1201.0,1467.0,890.0,2101.0,1566.0	728706.0,803.0,8143.0,357078.0,588981.0,182.0,0.0,114.0,631977.0,1159038.0,219.0,566.0,961498.0,511.0,283.0,404443.0,2740.0,11.0,1213.0,1231.0,3107.0,289024.0,161.0,962906.0,166.0,1131341.0,702697.0,0.0,22.0,76.0,2875.0,242.0,0.0,104.0,49.0,328470.0,364483.0,150.0,1067493.0,233.0	0.839329	1.32475e-11	9.94367e-10	strong	pos
Bifidobacterium breve	ko04922 Glucagon signaling pathway	13610.0,5886.0,8834.0,8265.0,12472.0,5622.0,4902.0,4330.0,13158.0,16263.0,7311.0,9151.0,15009.0,6657.0,5113.0,11868.0,10482.0,5715.0,4656.0,6833.0,5703.0,10343.0,7300.0,14281.0,11571.0,16665.0,12080.0,6946.0,4219.0,9257.0,4117.0,9131.0,3574.0,8431.0,12257.0,9687.0,9246.0,6791.0,15341.0,2007.0	728706.0,803.0,8143.0,357078.0,588981.0,182.0,0.0,114.0,631977.0,1159038.0,219.0,566.0,961498.0,511.0,283.0,404443.0,2740.0,11.0,1213.0,1231.0,3107.0,289024.0,161.0,962906.0,166.0,1131341.0,702697.0,0.0,22.0,76.0,2875.0,242.0,0.0,104.0,49.0,328470.0,364483.0,150.0,1067493.0,233.0	0.839045	1.36645e-11	1.02528e-09	strong	pos
Bifidobacterium breve	K01928 UDP-N-acetylmuramoyl-L-alanyl-D-glutamate--2,6-diaminopimelate ligase [EC:6.3.2.13]	2232.0,828.0,1064.0,1302.0,2025.0,743.0,553.0,672.0,1931.0,2467.0,1073.0,1540.0,2254.0,1146.0,771.0,1712.0,1441.0,816.0,942.0,1037.0,951.0,1487.0,894.0,2110.0,1368.0,2542.0,1827.0,1469.0,509.0,1852.0,858.0,1123.0,441.0,1016.0,1673.0,1318.0,1413.0,880.0,2349.0,105.0	728706.0,803.0,8143.0,357078.0,588981.0,182.0,0.0,114.0,631977.0,1159038.0,219.0,566.0,961498.0,511.0,283.0,404443.0,2740.0,11.0,1213.0,1231.0,3107.0,289024.0,161.0,962906.0,166.0,1131341.0,702697.0,0.0,22.0,76.0,2875.0,242.0,0.0,104.0,49.0,328470.0,364483.0,150.0,1067493.0,233.0	0.838687	1.42064e-11	1.06475e-09	strong	pos
Bifidobacterium breve	ko00730 Thiamine metabolism	14998.0,9259.0,12381.0,11355.0,14371.0,7349.0,5138.0,8595.0,13731.0,17479.0,10919.0,11597.0,16117.0,10377.0,8566.0,12157.0,11512.0,7434.0,8559.0,11055.0,7368.0,12036.0,9115.0,15907.0,6546.0,17190.0,14068.0,9526.0,7096.0,12240.0,7609.0,10930.0,5423.0,10865.0,10080.0,10764.0,12176.0,10091.0,17056.0,3581.0	728706.0,803.0,8143.0,357078.0,588981.0,182.0,0.0,114.0,631977.0,1159038.0,219.0,566.0,961498.0,511.0,283.0,404443.0,2740.0,11.0,1213.0,1231.0,3107.0,289024.0,161.0,962906.0,166.0,1131341.0,702697.0,0.0,22.0,76.0,2875.0,242.0,0.0,104.0,49.0,328470.0,364483.0,150.0,1067493.0,233.0	0.838687	1.42068e-11	1.06475e-09	strong	pos
Bifidobacterium breve	K00052 3-isopropylmalate dehydrogenase [EC:1.1.1.85]	1639.0,725.0,1151.0,1058.0,1431.0,551.0,603.0,620.0,1491.0,1772.0,809.0,899.0,1656.0,623.0,647.0,1250.0,1155.0,710.0,694.0,847.0,753.0,1145.0,727.0,1588.0,944.0,1768.0,1347.0,32.0,592.0,3.0,623.0,878.0,318.0,813.0,1368.0,1039.0,1050.0,659.0,1737.0,425.0	728706.0,803.0,8143.0,357078.0,588981.0,182.0,0.0,114.0,631977.0,1159038.0,219.0,566.0,961498.0,511.0,283.0,404443.0,2740.0,11.0,1213.0,1231.0,3107.0,289024.0,161.0,962906.0,166.0,1131341.0,702697.0,0.0,22.0,76.0,2875.0,242.0,0.0,104.0,49.0,328470.0,364483.0,150.0,1067493.0,233.0	0.838503	1.44923e-11	1.08448e-09	strong	pos
Bifidobacterium breve	K02823 dihydroorotate dehydrogenase electron transfer subunit	1128.0,197.0,454.0,458.0,862.0,55.0,283.0,84.0,883.0,1241.0,110.0,265.0,1100.0,147.0,44.0,626.0,414.0,139.0,362.0,340.0,324.0,827.0,537.0,984.0,589.0,1308.0,702.0,740.0,39.0,923.0,324.0,218.0,181.0,199.0,649.0,378.0,492.0,7.0,1180.0,23.0	728706.0,803.0,8143.0,357078.0,588981.0,182.0,0.0,114.0,631977.0,1159038.0,219.0,566.0,961498.0,511.0,283.0,404443.0,2740.0,11.0,1213.0,1231.0,3107.0,289024.0,161.0,962906.0,166.0,1131341.0,702697.0,0.0,22.0,76.0,2875.0,242.0,0.0,104.0,49.0,328470.0,364483.0,150.0,1067493.0,233.0	0.838047	1.52257e-11	1.1385e-09	strong	pos
Bifidobacterium breve	ko00600 Sphingolipid metabolism	15216.0,5056.0,9119.0,12839.0,16227.0,3402.0,2597.0,1593.0,13881.0,23005.0,4358.0,8588.0,19177.0,3891.0,3247.0,11381.0,7225.0,3339.0,18019.0,13272.0,12272.0,12267.0,6064.0,19774.0,2648.0,22317.0,15173.0,57.0,1409.0,23.0,14610.0,6115.0,2181.0,5795.0,3610.0,10237.0,9621.0,7023.0,25264.0,3635.0	728706.0,803.0,8143.0,357078.0,588981.0,182.0,0.0,114.0,631977.0,1159038.0,219.0,566.0,961498.0,511.0,283.0,404443.0,2740.0,11.0,1213.0,1231.0,3107.0,289024.0,161.0,962906.0,166.0,1131341.0,702697.0,0.0,22.0,76.0,2875.0,242.0,0.0,104.0,49.0,328470.0,364483.0,150.0,1067493.0,233.0	0.83752	1.61168e-11	1.20238e-09	strong	pos
Bifidobacterium breve	K03524 BirA family transcriptional regulator, biotin operon repressor / biotin---[acetyl-CoA-carboxylase] ligase [EC:6.3.4.15]	1540.0,611.0,1001.0,1029.0,1394.0,649.0,467.0,624.0,1466.0,1770.0,841.0,781.0,1610.0,921.0,585.0,1296.0,1131.0,541.0,557.0,738.0,572.0,1083.0,680.0,1582.0,902.0,1829.0,1402.0,1146.0,595.0,1515.0,460.0,880.0,526.0,782.0,1209.0,1073.0,1037.0,699.0,1824.0,94.0	728706.0,803.0,8143.0,357078.0,588981.0,182.0,0.0,114.0,631977.0,1159038.0,219.0,566.0,961498.0,511.0,283.0,404443.0,2740.0,11.0,1213.0,1231.0,3107.0,289024.0,161.0,962906.0,166.0,1131341.0,702697.0,0.0,22.0,76.0,2875.0,242.0,0.0,104.0,49.0,328470.0,364483.0,150.0,1067493.0,233.0	0.837376	1.637e-11	1.21988e-09	strong	pos
Bifidobacterium breve	K02888 large subunit ribosomal protein L21	571.0,193.0,322.0,332.0,512.0,247.0,113.0,196.0,558.0,643.0,227.0,258.0,548.0,241.0,163.0,439.0,334.0,170.0,191.0,297.0,184.0,333.0,225.0,557.0,468.0,653.0,461.0,302.0,136.0,467.0,176.0,267.0,108.0,193.0,537.0,331.0,337.0,151.0,728.0,137.0	728706.0,803.0,8143.0,357078.0,588981.0,182.0,0.0,114.0,631977.0,1159038.0,219.0,566.0,961498.0,511.0,283.0,404443.0,2740.0,11.0,1213.0,1231.0,3107.0,289024.0,161.0,962906.0,166.0,1131341.0,702697.0,0.0,22.0,76.0,2875.0,242.0,0.0,104.0,49.0,328470.0,364483.0,150.0,1067493.0,233.0	0.837307	1.64914e-11	1.22846e-09	strong	pos
Bifidobacterium breve	K15772 arabinogalactan oligomer / maltooligosaccharide transport system permease protein	1295.0,147.0,43.0,781.0,970.0,172.0,287.0,45.0,1289.0,1710.0,622.0,700.0,1374.0,212.0,234.0,1091.0,631.0,409.0,33.0,569.0,43.0,911.0,566.0,1414.0,780.0,1501.0,1103.0,773.0,428.0,1141.0,43.0,684.0,103.0,529.0,948.0,888.0,563.0,503.0,1663.0,5.0	728706.0,803.0,8143.0,357078.0,588981.0,182.0,0.0,114.0,631977.0,1159038.0,219.0,566.0,961498.0,511.0,283.0,404443.0,2740.0,11.0,1213.0,1231.0,3107.0,289024.0,161.0,962906.0,166.0,1131341.0,702697.0,0.0,22.0,76.0,2875.0,242.0,0.0,104.0,49.0,328470.0,364483.0,150.0,1067493.0,233.0	0.837235	1.66192e-11	1.23751e-09	strong	pos
Bifidobacterium breve	K02806 PTS system, nitrogen regulatory IIA component [EC:2.7.1.-]	509.0,210.0,116.0,453.0,543.0,333.0,105.0,412.0,552.0,753.0,372.0,274.0,440.0,386.0,358.0,443.0,278.0,252.0,54.0,174.0,54.0,438.0,363.0,707.0,61.0,772.0,626.0,3.0,264.0,206.0,45.0,289.0,152.0,275.0,86.0,422.0,545.0,364.0,736.0,1.0	728706.0,803.0,8143.0,357078.0,588981.0,182.0,0.0,114.0,631977.0,1159038.0,219.0,566.0,961498.0,511.0,283.0,404443.0,2740.0,11.0,1213.0,1231.0,3107.0,289024.0,161.0,962906.0,166.0,1131341.0,702697.0,0.0,22.0,76.0,2875.0,242.0,0.0,104.0,49.0,328470.0,364483.0,150.0,1067493.0,233.0	0.836633	1.77283e-11	1.3186e-09	strong	pos
Bifidobacterium breve	K00990 [protein-PII] uridylyltransferase [EC:2.7.7.59]	2192.0,1571.0,1808.0,1849.0,2685.0,1107.0,474.0,1147.0,2222.0,3390.0,1730.0,1936.0,2897.0,1445.0,1254.0,1909.0,1769.0,1048.0,517.0,1660.0,771.0,2042.0,1274.0,3049.0,197.0,3137.0,2647.0,8.0,980.0,4.0,442.0,1360.0,573.0,1213.0,363.0,1975.0,2106.0,1649.0,3202.0,10.0	728706.0,803.0,8143.0,357078.0,588981.0,182.0,0.0,114.0,631977.0,1159038.0,219.0,566.0,961498.0,511.0,283.0,404443.0,2740.0,11.0,1213.0,1231.0,3107.0,289024.0,161.0,962906.0,166.0,1131341.0,702697.0,0.0,22.0,76.0,2875.0,242.0,0.0,104.0,49.0,328470.0,364483.0,150.0,1067493.0,233.0	0.836579	1.78309e-11	1.32522e-09	strong	pos
Bifidobacterium breve	ko00460 Cyanoamino acid metabolism	10051.0,8468.0,8858.0,11608.0,8198.0,4097.0,2931.0,4120.0,13994.0,20140.0,6989.0,11840.0,14051.0,5561.0,5198.0,11324.0,7563.0,4496.0,9231.0,10613.0,5407.0,10414.0,5587.0,17227.0,4346.0,19698.0,14372.0,4106.0,3823.0,4811.0,8785.0,6622.0,4414.0,5975.0,5848.0,10419.0,6913.0,6303.0,11979.0,929.0	728706.0,803.0,8143.0,357078.0,588981.0,182.0,0.0,114.0,631977.0,1159038.0,219.0,566.0,961498.0,511.0,283.0,404443.0,2740.0,11.0,1213.0,1231.0,3107.0,289024.0,161.0,962906.0,166.0,1131341.0,702697.0,0.0,22.0,76.0,2875.0,242.0,0.0,104.0,49.0,328470.0,364483.0,150.0,1067493.0,233.0	0.835946	1.90781e-11	1.41417e-09	strong	pos
Bifidobacterium breve	K03101 signal peptidase II [EC:3.4.23.36]	763.0,360.0,503.0,486.0,636.0,328.0,205.0,449.0,647.0,785.0,455.0,465.0,814.0,494.0,538.0,606.0,513.0,349.0,335.0,454.0,279.0,529.0,297.0,761.0,494.0,883.0,627.0,368.0,329.0,575.0,285.0,438.0,182.0,444.0,614.0,465.0,499.0,397.0,744.0,232.0	728706.0,803.0,8143.0,357078.0,588981.0,182.0,0.0,114.0,631977.0,1159038.0,219.0,566.0,961498.0,511.0,283.0,404443.0,2740.0,11.0,1213.0,1231.0,3107.0,289024.0,161.0,962906.0,166.0,1131341.0,702697.0,0.0,22.0,76.0,2875.0,242.0,0.0,104.0,49.0,328470.0,364483.0,150.0,1067493.0,233.0	0.83532	2.03924e-11	1.50761e-09	strong	pos
Bifidobacterium breve	K01854 UDP-galactopyranose mutase [EC:5.4.99.9]	2909.0,484.0,1227.0,1042.0,1760.0,371.0,346.0,20.0,1442.0,2373.0,873.0,723.0,1988.0,765.0,250.0,1269.0,1246.0,131.0,427.0,776.0,935.0,761.0,713.0,1940.0,1395.0,2284.0,1429.0,1375.0,8.0,5.0,452.0,875.0,110.0,630.0,908.0,808.0,1380.0,686.0,2379.0,281.0	728706.0,803.0,8143.0,357078.0,588981.0,182.0,0.0,114.0,631977.0,1159038.0,219.0,566.0,961498.0,511.0,283.0,404443.0,2740.0,11.0,1213.0,1231.0,3107.0,289024.0,161.0,962906.0,166.0,1131341.0,702697.0,0.0,22.0,76.0,2875.0,242.0,0.0,104.0,49.0,328470.0,364483.0,150.0,1067493.0,233.0	0.835142	2.07799e-11	1.53568e-09	strong	pos
Bifidobacterium breve	K03596 GTP-binding protein LepA	2530.0,1089.0,1696.0,1498.0,2140.0,1254.0,842.0,1127.0,2179.0,2569.0,1311.0,1431.0,2480.0,1259.0,1078.0,1846.0,1670.0,1078.0,1008.0,1191.0,995.0,1549.0,1173.0,2275.0,1701.0,2779.0,1898.0,1501.0,928.0,1712.0,838.0,1404.0,869.0,1246.0,2021.0,1470.0,1676.0,1061.0,2410.0,140.0	728706.0,803.0,8143.0,357078.0,588981.0,182.0,0.0,114.0,631977.0,1159038.0,219.0,566.0,961498.0,511.0,283.0,404443.0,2740.0,11.0,1213.0,1231.0,3107.0,289024.0,161.0,962906.0,166.0,1131341.0,702697.0,0.0,22.0,76.0,2875.0,242.0,0.0,104.0,49.0,328470.0,364483.0,150.0,1067493.0,233.0	0.8343	2.2714e-11	1.67545e-09	strong	pos
Bifidobacterium breve	K01695 tryptophan synthase alpha chain [EC:4.2.1.20]	1211.0,394.0,650.0,654.0,893.0,339.0,381.0,336.0,973.0,1170.0,470.0,563.0,1156.0,358.0,410.0,784.0,673.0,322.0,407.0,514.0,406.0,650.0,359.0,1050.0,725.0,1172.0,844.0,20.0,265.0,4.0,361.0,554.0,251.0,456.0,980.0,611.0,574.0,391.0,1090.0,37.0	728706.0,803.0,8143.0,357078.0,588981.0,182.0,0.0,114.0,631977.0,1159038.0,219.0,566.0,961498.0,511.0,283.0,404443.0,2740.0,11.0,1213.0,1231.0,3107.0,289024.0,161.0,962906.0,166.0,1131341.0,702697.0,0.0,22.0,76.0,2875.0,242.0,0.0,104.0,49.0,328470.0,364483.0,150.0,1067493.0,233.0	0.833972	2.35126e-11	1.73241e-09	strong	pos
Bifidobacterium breve	K01595 phosphoenolpyruvate carboxylase [EC:4.1.1.31]	4374.0,2368.0,3026.0,2709.0,4170.0,1388.0,1275.0,1318.0,4082.0,5219.0,2142.0,2509.0,4404.0,1835.0,1642.0,3734.0,3156.0,1825.0,830.0,2372.0,1157.0,3085.0,1372.0,4660.0,2746.0,5092.0,3837.0,9.0,1280.0,5.0,655.0,2398.0,857.0,1480.0,3871.0,2964.0,2793.0,1771.0,5098.0,25.0	728706.0,803.0,8143.0,357078.0,588981.0,182.0,0.0,114.0,631977.0,1159038.0,219.0,566.0,961498.0,511.0,283.0,404443.0,2740.0,11.0,1213.0,1231.0,3107.0,289024.0,161.0,962906.0,166.0,1131341.0,702697.0,0.0,22.0,76.0,2875.0,242.0,0.0,104.0,49.0,328470.0,364483.0,150.0,1067493.0,233.0	0.833304	2.52218e-11	1.84932e-09	strong	pos
Bifidobacterium breve	K15770 arabinogalactan oligomer / maltooligosaccharide transport system substrate-binding protein	1853.0,92.0,63.0,1091.0,1368.0,129.0,420.0,122.0,1700.0,2388.0,916.0,1007.0,1910.0,300.0,283.0,1520.0,938.0,477.0,49.0,766.0,36.0,1328.0,857.0,2093.0,986.0,2143.0,1486.0,1221.0,466.0,1600.0,67.0,961.0,145.0,753.0,1401.0,1172.0,874.0,682.0,2358.0,53.0	728706.0,803.0,8143.0,357078.0,588981.0,182.0,0.0,114.0,631977.0,1159038.0,219.0,566.0,961498.0,511.0,283.0,404443.0,2740.0,11.0,1213.0,1231.0,3107.0,289024.0,161.0,962906.0,166.0,1131341.0,702697.0,0.0,22.0,76.0,2875.0,242.0,0.0,104.0,49.0,328470.0,364483.0,150.0,1067493.0,233.0	0.833009	2.60116e-11	1.90652e-09	strong	pos
Bifidobacterium breve	K01903 succinyl-CoA synthetase beta subunit [EC:6.2.1.5]	1337.0,668.0,1073.0,940.0,1550.0,1068.0,222.0,648.0,1133.0,1673.0,677.0,797.0,1629.0,941.0,684.0,883.0,690.0,463.0,477.0,710.0,460.0,872.0,553.0,1484.0,85.0,1704.0,1629.0,21.0,626.0,3.0,467.0,626.0,332.0,558.0,130.0,790.0,1532.0,698.0,1548.0,879.0	728706.0,803.0,8143.0,357078.0,588981.0,182.0,0.0,114.0,631977.0,1159038.0,219.0,566.0,961498.0,511.0,283.0,404443.0,2740.0,11.0,1213.0,1231.0,3107.0,289024.0,161.0,962906.0,166.0,1131341.0,702697.0,0.0,22.0,76.0,2875.0,242.0,0.0,104.0,49.0,328470.0,364483.0,150.0,1067493.0,233.0	0.832531	2.73417e-11	1.9973e-09	strong	pos
Bifidobacterium breve	K01807 ribose 5-phosphate isomerase A [EC:5.3.1.6]	1213.0,535.0,765.0,724.0,1097.0,441.0,299.0,520.0,1047.0,1299.0,627.0,658.0,1188.0,678.0,488.0,925.0,794.0,464.0,335.0,608.0,265.0,799.0,597.0,1193.0,632.0,1264.0,993.0,741.0,407.0,1021.0,310.0,681.0,241.0,516.0,847.0,708.0,813.0,482.0,1359.0,11.0	728706.0,803.0,8143.0,357078.0,588981.0,182.0,0.0,114.0,631977.0,1159038.0,219.0,566.0,961498.0,511.0,283.0,404443.0,2740.0,11.0,1213.0,1231.0,3107.0,289024.0,161.0,962906.0,166.0,1131341.0,702697.0,0.0,22.0,76.0,2875.0,242.0,0.0,104.0,49.0,328470.0,364483.0,150.0,1067493.0,233.0	0.832333	2.79107e-11	2.0381e-09	strong	pos
Bifidobacterium breve	K03816 xanthine phosphoribosyltransferase [EC:2.4.2.22]	953.0,226.0,479.0,410.0,632.0,109.0,240.0,203.0,759.0,958.0,104.0,232.0,857.0,120.0,53.0,546.0,302.0,189.0,299.0,306.0,278.0,311.0,174.0,780.0,480.0,1060.0,593.0,552.0,108.0,793.0,278.0,220.0,162.0,180.0,637.0,319.0,362.0,2.0,942.0,152.0	728706.0,803.0,8143.0,357078.0,588981.0,182.0,0.0,114.0,631977.0,1159038.0,219.0,566.0,961498.0,511.0,283.0,404443.0,2740.0,11.0,1213.0,1231.0,3107.0,289024.0,161.0,962906.0,166.0,1131341.0,702697.0,0.0,22.0,76.0,2875.0,242.0,0.0,104.0,49.0,328470.0,364483.0,150.0,1067493.0,233.0	0.832045	2.87615e-11	2.09945e-09	strong	pos
Bifidobacterium breve	K01515 ADP-ribose pyrophosphatase [EC:3.6.1.13]	995.0,238.0,430.0,578.0,832.0,320.0,231.0,465.0,908.0,1052.0,454.0,507.0,966.0,523.0,399.0,756.0,536.0,379.0,243.0,198.0,194.0,616.0,485.0,982.0,572.0,1071.0,770.0,610.0,315.0,884.0,239.0,519.0,293.0,411.0,827.0,583.0,654.0,371.0,990.0,181.0	728706.0,803.0,8143.0,357078.0,588981.0,182.0,0.0,114.0,631977.0,1159038.0,219.0,566.0,961498.0,511.0,283.0,404443.0,2740.0,11.0,1213.0,1231.0,3107.0,289024.0,161.0,962906.0,166.0,1131341.0,702697.0,0.0,22.0,76.0,2875.0,242.0,0.0,104.0,49.0,328470.0,364483.0,150.0,1067493.0,233.0	0.831152	3.15467e-11	2.29508e-09	strong	pos
Bifidobacterium breve	K00003 homoserine dehydrogenase [EC:1.1.1.3]	2259.0,510.0,1252.0,897.0,1753.0,190.0,452.0,96.0,1767.0,2446.0,231.0,560.0,2098.0,224.0,110.0,1397.0,935.0,343.0,271.0,713.0,396.0,842.0,210.0,2085.0,1462.0,2513.0,1452.0,1255.0,248.0,1649.0,197.0,593.0,507.0,397.0,1860.0,892.0,868.0,1.0,2513.0,71.0	728706.0,803.0,8143.0,357078.0,588981.0,182.0,0.0,114.0,631977.0,1159038.0,219.0,566.0,961498.0,511.0,283.0,404443.0,2740.0,11.0,1213.0,1231.0,3107.0,289024.0,161.0,962906.0,166.0,1131341.0,702697.0,0.0,22.0,76.0,2875.0,242.0,0.0,104.0,49.0,328470.0,364483.0,150.0,1067493.0,233.0	0.830349	3.42659e-11	2.48278e-09	strong	pos
Bifidobacterium breve	ko04217 Necroptosis	9068.0,4983.0,5855.0,6926.0,9857.0,4444.0,4059.0,3942.0,10480.0,13167.0,7462.0,9068.0,11604.0,5960.0,4901.0,9579.0,8267.0,4850.0,6112.0,6430.0,5789.0,9014.0,5459.0,11773.0,6525.0,13483.0,10064.0,1929.0,3248.0,2623.0,5621.0,7552.0,3746.0,7242.0,8821.0,8199.0,7681.0,6383.0,11811.0,1031.0	728706.0,803.0,8143.0,357078.0,588981.0,182.0,0.0,114.0,631977.0,1159038.0,219.0,566.0,961498.0,511.0,283.0,404443.0,2740.0,11.0,1213.0,1231.0,3107.0,289024.0,161.0,962906.0,166.0,1131341.0,702697.0,0.0,22.0,76.0,2875.0,242.0,0.0,104.0,49.0,328470.0,364483.0,150.0,1067493.0,233.0	0.82989	3.592e-11	2.59783e-09	strong	pos
Bifidobacterium breve	K01929 UDP-N-acetylmuramoyl-tripeptide--D-alanyl-D-alanine ligase [EC:6.3.2.10]	2417.0,945.0,1443.0,1316.0,1825.0,820.0,708.0,900.0,1903.0,2262.0,1039.0,1085.0,2158.0,926.0,822.0,1632.0,1441.0,910.0,895.0,1062.0,800.0,1417.0,701.0,2022.0,1567.0,2236.0,1724.0,751.0,779.0,1144.0,791.0,1187.0,687.0,957.0,1971.0,1154.0,1388.0,802.0,2084.0,57.0	728706.0,803.0,8143.0,357078.0,588981.0,182.0,0.0,114.0,631977.0,1159038.0,219.0,566.0,961498.0,511.0,283.0,404443.0,2740.0,11.0,1213.0,1231.0,3107.0,289024.0,161.0,962906.0,166.0,1131341.0,702697.0,0.0,22.0,76.0,2875.0,242.0,0.0,104.0,49.0,328470.0,364483.0,150.0,1067493.0,233.0	0.828891	3.97774e-11	2.85472e-09	strong	pos
Bifidobacterium breve	ko00261 Monobactam biosynthesis	10501.0,5039.0,6949.0,8838.0,10088.0,5121.0,4269.0,5800.0,10519.0,12663.0,8895.0,8411.0,11543.0,8557.0,6654.0,9892.0,9283.0,5936.0,5774.0,6502.0,5190.0,9838.0,7067.0,11563.0,5332.0,12492.0,10871.0,4032.0,5031.0,5307.0,5307.0,8664.0,4100.0,8595.0,7313.0,9100.0,9193.0,8647.0,12476.0,2861.0	728706.0,803.0,8143.0,357078.0,588981.0,182.0,0.0,114.0,631977.0,1159038.0,219.0,566.0,961498.0,511.0,283.0,404443.0,2740.0,11.0,1213.0,1231.0,3107.0,289024.0,161.0,962906.0,166.0,1131341.0,702697.0,0.0,22.0,76.0,2875.0,242.0,0.0,104.0,49.0,328470.0,364483.0,150.0,1067493.0,233.0	0.828022	4.3445e-11	3.10884e-09	strong	pos
Bifidobacterium breve	K03073 preprotein translocase subunit SecE	502.0,186.0,236.0,318.0,464.0,198.0,85.0,233.0,484.0,585.0,266.0,250.0,528.0,291.0,226.0,422.0,352.0,142.0,100.0,246.0,86.0,340.0,195.0,508.0,322.0,540.0,455.0,109.0,146.0,361.0,89.0,315.0,84.0,240.0,457.0,314.0,371.0,203.0,571.0,4.0	728706.0,803.0,8143.0,357078.0,588981.0,182.0,0.0,114.0,631977.0,1159038.0,219.0,566.0,961498.0,511.0,283.0,404443.0,2740.0,11.0,1213.0,1231.0,3107.0,289024.0,161.0,962906.0,166.0,1131341.0,702697.0,0.0,22.0,76.0,2875.0,242.0,0.0,104.0,49.0,328470.0,364483.0,150.0,1067493.0,233.0	0.827845	4.42292e-11	3.16265e-09	strong	pos
Bifidobacterium breve	K06215 pyridoxal 5'-phosphate synthase pdxS subunit [EC:4.3.3.6]	1492.0,309.0,896.0,557.0,1118.0,107.0,218.0,69.0,1109.0,1614.0,103.0,367.0,1422.0,49.0,113.0,802.0,492.0,142.0,164.0,420.0,216.0,519.0,18.0,1254.0,696.0,1675.0,970.0,24.0,165.0,3.0,127.0,317.0,49.0,266.0,936.0,520.0,599.0,3.0,1518.0,1550.0	728706.0,803.0,8143.0,357078.0,588981.0,182.0,0.0,114.0,631977.0,1159038.0,219.0,566.0,961498.0,511.0,283.0,404443.0,2740.0,11.0,1213.0,1231.0,3107.0,289024.0,161.0,962906.0,166.0,1131341.0,702697.0,0.0,22.0,76.0,2875.0,242.0,0.0,104.0,49.0,328470.0,364483.0,150.0,1067493.0,233.0	0.827797	4.44424e-11	3.17594e-09	strong	pos
Bifidobacterium breve	ko00625 Chloroalkane and chloroalkene degradation	8029.0,3163.0,5661.0,4731.0,6957.0,2950.0,2344.0,3739.0,6559.0,8181.0,2990.0,4323.0,7623.0,3744.0,3823.0,5666.0,4421.0,3002.0,1560.0,3168.0,2224.0,4331.0,3484.0,7396.0,4879.0,8002.0,6263.0,4712.0,3803.0,5412.0,1328.0,4939.0,2519.0,3344.0,6135.0,4983.0,4952.0,2797.0,8466.0,6010.0	728706.0,803.0,8143.0,357078.0,588981.0,182.0,0.0,114.0,631977.0,1159038.0,219.0,566.0,961498.0,511.0,283.0,404443.0,2740.0,11.0,1213.0,1231.0,3107.0,289024.0,161.0,962906.0,166.0,1131341.0,702697.0,0.0,22.0,76.0,2875.0,242.0,0.0,104.0,49.0,328470.0,364483.0,150.0,1067493.0,233.0	0.827025	4.80393e-11	3.40164e-09	strong	pos
Bifidobacterium breve	K00620 glutamate N-acetyltransferase / amino-acid N-acetyltransferase [EC:2.3.1.35 2.3.1.1]	1838.0,324.0,908.0,666.0,1277.0,146.0,361.0,84.0,1310.0,1883.0,162.0,341.0,1646.0,42.0,100.0,1046.0,689.0,260.0,159.0,366.0,283.0,674.0,123.0,1532.0,1270.0,1787.0,1080.0,20.0,155.0,4.0,134.0,409.0,333.0,325.0,1419.0,630.0,632.0,4.0,1691.0,1234.0	728706.0,803.0,8143.0,357078.0,588981.0,182.0,0.0,114.0,631977.0,1159038.0,219.0,566.0,961498.0,511.0,283.0,404443.0,2740.0,11.0,1213.0,1231.0,3107.0,289024.0,161.0,962906.0,166.0,1131341.0,702697.0,0.0,22.0,76.0,2875.0,242.0,0.0,104.0,49.0,328470.0,364483.0,150.0,1067493.0,233.0	0.8268	4.91426e-11	3.47851e-09	strong	pos
Bifidobacterium breve	K00560 thymidylate synthase [EC:2.1.1.45]	1577.0,602.0,892.0,853.0,1261.0,625.0,470.0,546.0,1307.0,1611.0,668.0,715.0,1461.0,721.0,557.0,1113.0,909.0,563.0,507.0,740.0,570.0,895.0,429.0,1386.0,926.0,1498.0,1186.0,945.0,475.0,1224.0,583.0,744.0,426.0,663.0,1306.0,888.0,912.0,498.0,1552.0,52.0	728706.0,803.0,8143.0,357078.0,588981.0,182.0,0.0,114.0,631977.0,1159038.0,219.0,566.0,961498.0,511.0,283.0,404443.0,2740.0,11.0,1213.0,1231.0,3107.0,289024.0,161.0,962906.0,166.0,1131341.0,702697.0,0.0,22.0,76.0,2875.0,242.0,0.0,104.0,49.0,328470.0,364483.0,150.0,1067493.0,233.0	0.825323	5.69589e-11	3.99575e-09	strong	pos
Bifidobacterium breve	K02959 small subunit ribosomal protein S16	574.0,280.0,330.0,404.0,542.0,331.0,164.0,315.0,577.0,686.0,295.0,333.0,593.0,374.0,252.0,468.0,360.0,213.0,177.0,322.0,174.0,389.0,270.0,562.0,488.0,620.0,484.0,219.0,189.0,454.0,151.0,311.0,129.0,262.0,493.0,355.0,392.0,228.0,688.0,28.0	728706.0,803.0,8143.0,357078.0,588981.0,182.0,0.0,114.0,631977.0,1159038.0,219.0,566.0,961498.0,511.0,283.0,404443.0,2740.0,11.0,1213.0,1231.0,3107.0,289024.0,161.0,962906.0,166.0,1131341.0,702697.0,0.0,22.0,76.0,2875.0,242.0,0.0,104.0,49.0,328470.0,364483.0,150.0,1067493.0,233.0	0.824538	6.1571e-11	4.31006e-09	strong	pos
Bifidobacterium breve	K01756 adenylosuccinate lyase [EC:4.3.2.2]	2116.0,895.0,1429.0,1244.0,1859.0,1016.0,699.0,779.0,1913.0,2401.0,952.0,1133.0,2142.0,845.0,681.0,1527.0,1482.0,868.0,899.0,985.0,1000.0,1353.0,994.0,2091.0,2076.0,2425.0,1630.0,1491.0,671.0,1682.0,853.0,885.0,628.0,940.0,1148.0,1208.0,1215.0,762.0,2230.0,161.0	728706.0,803.0,8143.0,357078.0,588981.0,182.0,0.0,114.0,631977.0,1159038.0,219.0,566.0,961498.0,511.0,283.0,404443.0,2740.0,11.0,1213.0,1231.0,3107.0,289024.0,161.0,962906.0,166.0,1131341.0,702697.0,0.0,22.0,76.0,2875.0,242.0,0.0,104.0,49.0,328470.0,364483.0,150.0,1067493.0,233.0	0.823418	6.8767e-11	4.78308e-09	strong	pos
Bifidobacterium breve	K02111 F-type H+-transporting ATPase subunit alpha [EC:3.6.3.14]	2519.0,1400.0,1860.0,1616.0,2305.0,1258.0,1217.0,1356.0,2332.0,2761.0,1487.0,1408.0,2561.0,1584.0,1209.0,2133.0,1911.0,1309.0,999.0,1489.0,1025.0,1761.0,1207.0,2562.0,1894.0,2760.0,2180.0,1737.0,1092.0,2076.0,830.0,1455.0,1005.0,1295.0,2309.0,1667.0,1654.0,1083.0,2783.0,511.0	728706.0,803.0,8143.0,357078.0,588981.0,182.0,0.0,114.0,631977.0,1159038.0,219.0,566.0,961498.0,511.0,283.0,404443.0,2740.0,11.0,1213.0,1231.0,3107.0,289024.0,161.0,962906.0,166.0,1131341.0,702697.0,0.0,22.0,76.0,2875.0,242.0,0.0,104.0,49.0,328470.0,364483.0,150.0,1067493.0,233.0	0.822088	7.83269e-11	5.42495e-09	strong	pos
Bifidobacterium breve	K01495 GTP cyclohydrolase IA [EC:3.5.4.16]	951.0,489.0,513.0,649.0,908.0,570.0,228.0,439.0,898.0,1149.0,474.0,508.0,1036.0,509.0,411.0,786.0,647.0,415.0,372.0,539.0,413.0,640.0,306.0,1004.0,828.0,1062.0,899.0,597.0,284.0,792.0,343.0,523.0,288.0,417.0,906.0,585.0,665.0,375.0,1047.0,39.0	728706.0,803.0,8143.0,357078.0,588981.0,182.0,0.0,114.0,631977.0,1159038.0,219.0,566.0,961498.0,511.0,283.0,404443.0,2740.0,11.0,1213.0,1231.0,3107.0,289024.0,161.0,962906.0,166.0,1131341.0,702697.0,0.0,22.0,76.0,2875.0,242.0,0.0,104.0,49.0,328470.0,364483.0,150.0,1067493.0,233.0	0.821607	8.20877e-11	5.67342e-09	strong	pos
Bifidobacterium breve	K00796 dihydropteroate synthase [EC:2.5.1.15]	1413.0,584.0,877.0,899.0,1269.0,501.0,467.0,663.0,1220.0,1506.0,742.0,760.0,1378.0,701.0,590.0,1055.0,944.0,541.0,563.0,717.0,549.0,908.0,474.0,1353.0,810.0,1318.0,1103.0,898.0,505.0,1132.0,490.0,796.0,390.0,683.0,1185.0,897.0,930.0,548.0,1552.0,35.0	728706.0,803.0,8143.0,357078.0,588981.0,182.0,0.0,114.0,631977.0,1159038.0,219.0,566.0,961498.0,511.0,283.0,404443.0,2740.0,11.0,1213.0,1231.0,3107.0,289024.0,161.0,962906.0,166.0,1131341.0,702697.0,0.0,22.0,76.0,2875.0,242.0,0.0,104.0,49.0,328470.0,364483.0,150.0,1067493.0,233.0	0.821576	8.23293e-11	5.68611e-09	strong	pos
Bifidobacterium breve	K10118 raffinose/stachyose/melibiose transport system permease protein	3704.0,1549.0,2795.0,1809.0,3694.0,85.0,3.0,85.0,1932.0,3418.0,2.0,2395.0,4548.0,4.0,10.0,1245.0,1288.0,125.0,696.0,2217.0,1650.0,911.0,7.0,3031.0,3.0,3219.0,2021.0,2.0,6.0,5.0,462.0,1.0,295.0,241.0,1.0,1059.0,1163.0,1.0,4998.0,8.0	728706.0,803.0,8143.0,357078.0,588981.0,182.0,0.0,114.0,631977.0,1159038.0,219.0,566.0,961498.0,511.0,283.0,404443.0,2740.0,11.0,1213.0,1231.0,3107.0,289024.0,161.0,962906.0,166.0,1131341.0,702697.0,0.0,22.0,76.0,2875.0,242.0,0.0,104.0,49.0,328470.0,364483.0,150.0,1067493.0,233.0	0.820895	8.79559e-11	6.06192e-09	strong	pos
Bifidobacterium breve	K10119 raffinose/stachyose/melibiose transport system permease protein	4124.0,1612.0,2441.0,1563.0,3463.0,62.0,3.0,108.0,1745.0,3170.0,4.0,2268.0,4166.0,4.0,6.0,1250.0,1132.0,134.0,650.0,2095.0,1532.0,819.0,4.0,2934.0,2.0,3070.0,1876.0,1.0,3.0,4.0,444.0,0.0,196.0,203.0,3.0,941.0,1088.0,1.0,4996.0,7.0	728706.0,803.0,8143.0,357078.0,588981.0,182.0,0.0,114.0,631977.0,1159038.0,219.0,566.0,961498.0,511.0,283.0,404443.0,2740.0,11.0,1213.0,1231.0,3107.0,289024.0,161.0,962906.0,166.0,1131341.0,702697.0,0.0,22.0,76.0,2875.0,242.0,0.0,104.0,49.0,328470.0,364483.0,150.0,1067493.0,233.0	0.820815	8.86362e-11	6.10452e-09	strong	pos
Bifidobacterium breve	K02897 large subunit ribosomal protein L25	712.0,211.0,422.0,412.0,689.0,182.0,71.0,312.0,533.0,868.0,211.0,307.0,832.0,339.0,217.0,373.0,213.0,112.0,307.0,340.0,266.0,346.0,255.0,753.0,24.0,914.0,602.0,574.0,230.0,912.0,273.0,161.0,201.0,261.0,31.0,337.0,491.0,195.0,888.0,105.0	728706.0,803.0,8143.0,357078.0,588981.0,182.0,0.0,114.0,631977.0,1159038.0,219.0,566.0,961498.0,511.0,283.0,404443.0,2740.0,11.0,1213.0,1231.0,3107.0,289024.0,161.0,962906.0,166.0,1131341.0,702697.0,0.0,22.0,76.0,2875.0,242.0,0.0,104.0,49.0,328470.0,364483.0,150.0,1067493.0,233.0	0.820071	9.52309e-11	6.53806e-09	strong	pos
Bifidobacterium breve	K02112 F-type H+-transporting ATPase subunit beta [EC:3.6.3.14]	2415.0,1197.0,1660.0,1430.0,2151.0,1276.0,738.0,1174.0,2157.0,2569.0,1238.0,1177.0,2368.0,1390.0,1079.0,1914.0,1642.0,1096.0,909.0,1233.0,996.0,1633.0,1142.0,2304.0,1864.0,2468.0,1951.0,1283.0,910.0,1876.0,799.0,1328.0,1181.0,1137.0,2210.0,1401.0,1494.0,937.0,2582.0,429.0	728706.0,803.0,8143.0,357078.0,588981.0,182.0,0.0,114.0,631977.0,1159038.0,219.0,566.0,961498.0,511.0,283.0,404443.0,2740.0,11.0,1213.0,1231.0,3107.0,289024.0,161.0,962906.0,166.0,1131341.0,702697.0,0.0,22.0,76.0,2875.0,242.0,0.0,104.0,49.0,328470.0,364483.0,150.0,1067493.0,233.0	0.820003	9.58643e-11	6.57924e-09	strong	pos
Bifidobacterium breve	K06187 recombination protein RecR	1081.0,527.0,699.0,664.0,964.0,549.0,388.0,455.0,1024.0,1132.0,523.0,573.0,1071.0,527.0,406.0,871.0,678.0,468.0,373.0,527.0,384.0,677.0,511.0,1115.0,894.0,1190.0,855.0,653.0,355.0,891.0,323.0,629.0,405.0,556.0,943.0,665.0,704.0,412.0,1230.0,53.0	728706.0,803.0,8143.0,357078.0,588981.0,182.0,0.0,114.0,631977.0,1159038.0,219.0,566.0,961498.0,511.0,283.0,404443.0,2740.0,11.0,1213.0,1231.0,3107.0,289024.0,161.0,962906.0,166.0,1131341.0,702697.0,0.0,22.0,76.0,2875.0,242.0,0.0,104.0,49.0,328470.0,364483.0,150.0,1067493.0,233.0	0.819365	1.01922e-10	6.98031e-09	strong	pos
Bifidobacterium breve	ko00401 Novobiocin biosynthesis	4436.0,2375.0,3268.0,3340.0,4230.0,2141.0,2169.0,2338.0,4120.0,4997.0,3545.0,3523.0,4718.0,2696.0,2609.0,3663.0,3822.0,2286.0,2414.0,3078.0,2193.0,3970.0,2190.0,4600.0,2205.0,5183.0,3952.0,945.0,1945.0,980.0,2353.0,3564.0,1756.0,3027.0,3220.0,3801.0,3507.0,2945.0,6467.0,887.0	728706.0,803.0,8143.0,357078.0,588981.0,182.0,0.0,114.0,631977.0,1159038.0,219.0,566.0,961498.0,511.0,283.0,404443.0,2740.0,11.0,1213.0,1231.0,3107.0,289024.0,161.0,962906.0,166.0,1131341.0,702697.0,0.0,22.0,76.0,2875.0,242.0,0.0,104.0,49.0,328470.0,364483.0,150.0,1067493.0,233.0	0.818218	1.13727e-10	7.76443e-09	strong	pos
Bifidobacterium breve	ko00071 Fatty acid degradation	17119.0,9454.0,12731.0,13175.0,17198.0,8613.0,4641.0,9269.0,16139.0,20500.0,13516.0,14136.0,18889.0,11492.0,11682.0,14771.0,13957.0,9228.0,6494.0,10553.0,7072.0,15156.0,11125.0,18646.0,6006.0,20119.0,16743.0,4063.0,8823.0,4502.0,5651.0,13514.0,5494.0,11381.0,9353.0,13968.0,14151.0,13151.0,19984.0,4068.0	728706.0,803.0,8143.0,357078.0,588981.0,182.0,0.0,114.0,631977.0,1159038.0,219.0,566.0,961498.0,511.0,283.0,404443.0,2740.0,11.0,1213.0,1231.0,3107.0,289024.0,161.0,962906.0,166.0,1131341.0,702697.0,0.0,22.0,76.0,2875.0,242.0,0.0,104.0,49.0,328470.0,364483.0,150.0,1067493.0,233.0	0.817453	1.22297e-10	8.33506e-09	strong	pos
Bifidobacterium breve	K09811 cell division transport system permease protein	1307.0,621.0,728.0,926.0,1203.0,539.0,485.0,600.0,1155.0,1423.0,861.0,792.0,1338.0,868.0,633.0,1137.0,937.0,634.0,545.0,784.0,525.0,984.0,735.0,1327.0,896.0,1500.0,1181.0,793.0,432.0,1128.0,536.0,842.0,392.0,766.0,1125.0,921.0,955.0,672.0,1457.0,30.0	728706.0,803.0,8143.0,357078.0,588981.0,182.0,0.0,114.0,631977.0,1159038.0,219.0,566.0,961498.0,511.0,283.0,404443.0,2740.0,11.0,1213.0,1231.0,3107.0,289024.0,161.0,962906.0,166.0,1131341.0,702697.0,0.0,22.0,76.0,2875.0,242.0,0.0,104.0,49.0,328470.0,364483.0,150.0,1067493.0,233.0	0.816934	1.28452e-10	8.7454e-09	strong	pos
Bifidobacterium breve	K00817 histidinol-phosphate aminotransferase [EC:2.6.1.9]	1730.0,569.0,1131.0,948.0,1409.0,412.0,648.0,506.0,1485.0,1786.0,743.0,853.0,1670.0,530.0,533.0,1205.0,1018.0,502.0,593.0,747.0,598.0,976.0,410.0,1653.0,955.0,1765.0,1169.0,42.0,396.0,3.0,572.0,811.0,411.0,887.0,1316.0,1481.0,912.0,568.0,3442.0,823.0	728706.0,803.0,8143.0,357078.0,588981.0,182.0,0.0,114.0,631977.0,1159038.0,219.0,566.0,961498.0,511.0,283.0,404443.0,2740.0,11.0,1213.0,1231.0,3107.0,289024.0,161.0,962906.0,166.0,1131341.0,702697.0,0.0,22.0,76.0,2875.0,242.0,0.0,104.0,49.0,328470.0,364483.0,150.0,1067493.0,233.0	0.816462	1.34297e-10	9.11178e-09	strong	pos
Bifidobacterium breve	K01952 phosphoribosylformylglycinamidine synthase [EC:6.3.5.3]	5499.0,2565.0,3736.0,3491.0,4609.0,2898.0,1821.0,1787.0,4956.0,5975.0,2935.0,3024.0,5730.0,1920.0,2033.0,4181.0,3943.0,2433.0,2397.0,2733.0,2422.0,3814.0,1833.0,5277.0,5499.0,6176.0,4466.0,2973.0,1717.0,2515.0,2250.0,3079.0,1633.0,2593.0,4947.0,3418.0,3408.0,2266.0,5903.0,807.0	728706.0,803.0,8143.0,357078.0,588981.0,182.0,0.0,114.0,631977.0,1159038.0,219.0,566.0,961498.0,511.0,283.0,404443.0,2740.0,11.0,1213.0,1231.0,3107.0,289024.0,161.0,962906.0,166.0,1131341.0,702697.0,0.0,22.0,76.0,2875.0,242.0,0.0,104.0,49.0,328470.0,364483.0,150.0,1067493.0,233.0	0.815943	1.41013e-10	9.56081e-09	strong	pos
Bifidobacterium breve	K02434 aspartyl-tRNA(Asn)/glutamyl-tRNA(Gln) amidotransferase subunit B [EC:6.3.5.6 6.3.5.7]	2342.0,846.0,1507.0,1000.0,2019.0,658.0,651.0,117.0,1954.0,2753.0,229.0,586.0,2272.0,363.0,165.0,1546.0,823.0,483.0,273.0,718.0,561.0,929.0,382.0,2315.0,1688.0,2720.0,1643.0,1699.0,291.0,2078.0,205.0,553.0,428.0,624.0,1874.0,911.0,1001.0,37.0,2814.0,256.0	728706.0,803.0,8143.0,357078.0,588981.0,182.0,0.0,114.0,631977.0,1159038.0,219.0,566.0,961498.0,511.0,283.0,404443.0,2740.0,11.0,1213.0,1231.0,3107.0,289024.0,161.0,962906.0,166.0,1131341.0,702697.0,0.0,22.0,76.0,2875.0,242.0,0.0,104.0,49.0,328470.0,364483.0,150.0,1067493.0,233.0	0.815113	1.52417e-10	1.03126e-08	strong	pos
Bifidobacterium breve	K03531 cell division protein FtsZ	1771.0,845.0,1039.0,1111.0,1528.0,881.0,755.0,899.0,1683.0,1979.0,957.0,929.0,1775.0,1004.0,857.0,1456.0,1204.0,838.0,707.0,886.0,749.0,1177.0,858.0,1744.0,1434.0,1986.0,1438.0,1247.0,654.0,1555.0,642.0,1095.0,583.0,793.0,1759.0,1007.0,1243.0,729.0,1911.0,499.0	728706.0,803.0,8143.0,357078.0,588981.0,182.0,0.0,114.0,631977.0,1159038.0,219.0,566.0,961498.0,511.0,283.0,404443.0,2740.0,11.0,1213.0,1231.0,3107.0,289024.0,161.0,962906.0,166.0,1131341.0,702697.0,0.0,22.0,76.0,2875.0,242.0,0.0,104.0,49.0,328470.0,364483.0,150.0,1067493.0,233.0	0.813397	1.7877e-10	1.20335e-08	strong	pos
Bifidobacterium breve	K17828 dihydroorotate dehydrogenase (NAD+) catalytic subunit [EC:1.3.1.14]	1225.0,205.0,479.0,504.0,934.0,70.0,366.0,114.0,908.0,1279.0,120.0,286.0,1182.0,130.0,51.0,702.0,460.0,153.0,421.0,350.0,398.0,925.0,622.0,1064.0,703.0,1375.0,793.0,788.0,45.0,1016.0,364.0,241.0,220.0,207.0,860.0,393.0,496.0,3.0,1299.0,26.0	728706.0,803.0,8143.0,357078.0,588981.0,182.0,0.0,114.0,631977.0,1159038.0,219.0,566.0,961498.0,511.0,283.0,404443.0,2740.0,11.0,1213.0,1231.0,3107.0,289024.0,161.0,962906.0,166.0,1131341.0,702697.0,0.0,22.0,76.0,2875.0,242.0,0.0,104.0,49.0,328470.0,364483.0,150.0,1067493.0,233.0	0.81293	1.86663e-10	1.23948e-08	strong	pos
Bifidobacterium breve	K01889 phenylalanyl-tRNA synthetase alpha chain [EC:6.1.1.20]	1621.0,681.0,1043.0,919.0,1410.0,502.0,528.0,628.0,1365.0,1746.0,749.0,802.0,1551.0,782.0,585.0,1237.0,945.0,637.0,622.0,723.0,644.0,946.0,731.0,1484.0,981.0,1792.0,1285.0,1190.0,573.0,1460.0,628.0,856.0,455.0,715.0,1382.0,875.0,982.0,571.0,1635.0,107.0	728706.0,803.0,8143.0,357078.0,588981.0,182.0,0.0,114.0,631977.0,1159038.0,219.0,566.0,961498.0,511.0,283.0,404443.0,2740.0,11.0,1213.0,1231.0,3107.0,289024.0,161.0,962906.0,166.0,1131341.0,702697.0,0.0,22.0,76.0,2875.0,242.0,0.0,104.0,49.0,328470.0,364483.0,150.0,1067493.0,233.0	0.812067	2.02079e-10	1.33958e-08	strong	pos
Bifidobacterium breve	K00963 UTP--glucose-1-phosphate uridylyltransferase [EC:2.7.7.9]	2132.0,900.0,1253.0,1389.0,1785.0,1052.0,715.0,1066.0,1933.0,2282.0,1202.0,1291.0,2150.0,1186.0,1108.0,1667.0,1444.0,841.0,349.0,839.0,505.0,1467.0,1184.0,2081.0,1548.0,2428.0,1686.0,805.0,737.0,1130.0,290.0,1282.0,452.0,1117.0,1881.0,1303.0,1534.0,1070.0,2175.0,100.0	728706.0,803.0,8143.0,357078.0,588981.0,182.0,0.0,114.0,631977.0,1159038.0,219.0,566.0,961498.0,511.0,283.0,404443.0,2740.0,11.0,1213.0,1231.0,3107.0,289024.0,161.0,962906.0,166.0,1131341.0,702697.0,0.0,22.0,76.0,2875.0,242.0,0.0,104.0,49.0,328470.0,364483.0,150.0,1067493.0,233.0	0.811627	2.10402e-10	1.39146e-08	strong	pos
Bifidobacterium breve	K01933 phosphoribosylformylglycinamidine cyclo-ligase [EC:6.3.3.1]	1706.0,722.0,1123.0,1023.0,1371.0,905.0,516.0,765.0,1480.0,1702.0,765.0,831.0,1557.0,611.0,666.0,1317.0,1053.0,714.0,672.0,849.0,726.0,1034.0,604.0,1545.0,1317.0,1798.0,1281.0,840.0,569.0,204.0,636.0,800.0,438.0,719.0,1550.0,891.0,1031.0,571.0,1756.0,50.0	728706.0,803.0,8143.0,357078.0,588981.0,182.0,0.0,114.0,631977.0,1159038.0,219.0,566.0,961498.0,511.0,283.0,404443.0,2740.0,11.0,1213.0,1231.0,3107.0,289024.0,161.0,962906.0,166.0,1131341.0,702697.0,0.0,22.0,76.0,2875.0,242.0,0.0,104.0,49.0,328470.0,364483.0,150.0,1067493.0,233.0	0.811366	2.15482e-10	1.42409e-08	strong	pos
Bifidobacterium breve	K03431 phosphoglucosamine mutase [EC:5.4.2.10]	2170.0,1043.0,1493.0,1288.0,1846.0,881.0,634.0,951.0,1790.0,2286.0,1086.0,1179.0,2174.0,1102.0,913.0,1614.0,1431.0,1076.0,362.0,991.0,527.0,1395.0,1190.0,1995.0,1354.0,2268.0,1736.0,1417.0,804.0,1759.0,324.0,1212.0,692.0,1142.0,1674.0,1317.0,1402.0,902.0,2173.0,455.0	728706.0,803.0,8143.0,357078.0,588981.0,182.0,0.0,114.0,631977.0,1159038.0,219.0,566.0,961498.0,511.0,283.0,404443.0,2740.0,11.0,1213.0,1231.0,3107.0,289024.0,161.0,962906.0,166.0,1131341.0,702697.0,0.0,22.0,76.0,2875.0,242.0,0.0,104.0,49.0,328470.0,364483.0,150.0,1067493.0,233.0	0.811344	2.15905e-10	1.42641e-08	strong	pos
Bifidobacterium breve	K01778 diaminopimelate epimerase [EC:5.1.1.7]	1070.0,543.0,646.0,730.0,1201.0,404.0,212.0,586.0,970.0,1509.0,627.0,704.0,1351.0,805.0,529.0,800.0,665.0,405.0,493.0,650.0,485.0,741.0,424.0,1349.0,99.0,1498.0,1186.0,1033.0,428.0,1458.0,415.0,480.0,604.0,553.0,143.0,756.0,955.0,586.0,1486.0,41.0	728706.0,803.0,8143.0,357078.0,588981.0,182.0,0.0,114.0,631977.0,1159038.0,219.0,566.0,961498.0,511.0,283.0,404443.0,2740.0,11.0,1213.0,1231.0,3107.0,289024.0,161.0,962906.0,166.0,1131341.0,702697.0,0.0,22.0,76.0,2875.0,242.0,0.0,104.0,49.0,328470.0,364483.0,150.0,1067493.0,233.0	0.810511	2.32941e-10	1.53586e-08	strong	pos
Bifidobacterium breve	K03589 cell division protein FtsQ	1641.0,501.0,890.0,911.0,1261.0,495.0,394.0,504.0,1423.0,1707.0,685.0,686.0,1554.0,651.0,511.0,1081.0,928.0,425.0,502.0,660.0,430.0,994.0,421.0,1514.0,926.0,1728.0,1167.0,1249.0,475.0,1493.0,437.0,794.0,352.0,608.0,1196.0,861.0,890.0,526.0,1562.0,27.0	728706.0,803.0,8143.0,357078.0,588981.0,182.0,0.0,114.0,631977.0,1159038.0,219.0,566.0,961498.0,511.0,283.0,404443.0,2740.0,11.0,1213.0,1231.0,3107.0,289024.0,161.0,962906.0,166.0,1131341.0,702697.0,0.0,22.0,76.0,2875.0,242.0,0.0,104.0,49.0,328470.0,364483.0,150.0,1067493.0,233.0	0.809865	2.4701e-10	1.62753e-08	strong	pos
Bifidobacterium breve	K03767 peptidyl-prolyl cis-trans isomerase A (cyclophilin A) [EC:5.2.1.8]	978.0,316.0,380.0,555.0,1032.0,311.0,433.0,275.0,1192.0,1441.0,519.0,561.0,1173.0,463.0,385.0,1013.0,702.0,356.0,112.0,501.0,158.0,787.0,309.0,1285.0,918.0,1594.0,1064.0,547.0,195.0,923.0,90.0,664.0,197.0,336.0,1174.0,772.0,702.0,390.0,984.0,152.0	728706.0,803.0,8143.0,357078.0,588981.0,182.0,0.0,114.0,631977.0,1159038.0,219.0,566.0,961498.0,511.0,283.0,404443.0,2740.0,11.0,1213.0,1231.0,3107.0,289024.0,161.0,962906.0,166.0,1131341.0,702697.0,0.0,22.0,76.0,2875.0,242.0,0.0,104.0,49.0,328470.0,364483.0,150.0,1067493.0,233.0	0.80983	2.47783e-10	1.63207e-08	strong	pos
Bifidobacterium breve	K03210 preprotein translocase subunit YajC	637.0,228.0,273.0,377.0,522.0,303.0,110.0,288.0,541.0,647.0,297.0,282.0,588.0,330.0,282.0,460.0,397.0,203.0,192.0,315.0,181.0,369.0,229.0,527.0,471.0,681.0,479.0,135.0,196.0,362.0,172.0,335.0,122.0,279.0,578.0,348.0,392.0,260.0,609.0,23.0	728706.0,803.0,8143.0,357078.0,588981.0,182.0,0.0,114.0,631977.0,1159038.0,219.0,566.0,961498.0,511.0,283.0,404443.0,2740.0,11.0,1213.0,1231.0,3107.0,289024.0,161.0,962906.0,166.0,1131341.0,702697.0,0.0,22.0,76.0,2875.0,242.0,0.0,104.0,49.0,328470.0,364483.0,150.0,1067493.0,233.0	0.809295	2.60083e-10	1.70908e-08	strong	pos
Bifidobacterium breve	K00688 glycogen phosphorylase [EC:2.4.1.1]	4273.0,2568.0,2857.0,3257.0,5135.0,1857.0,2246.0,1489.0,5518.0,7266.0,3820.0,5105.0,6280.0,3057.0,2149.0,5239.0,4210.0,2375.0,2313.0,2946.0,2728.0,4722.0,2678.0,6369.0,3169.0,7204.0,5523.0,20.0,1310.0,11.0,2076.0,3765.0,1647.0,3560.0,4586.0,4506.0,3857.0,3157.0,6470.0,122.0	728706.0,803.0,8143.0,357078.0,588981.0,182.0,0.0,114.0,631977.0,1159038.0,219.0,566.0,961498.0,511.0,283.0,404443.0,2740.0,11.0,1213.0,1231.0,3107.0,289024.0,161.0,962906.0,166.0,1131341.0,702697.0,0.0,22.0,76.0,2875.0,242.0,0.0,104.0,49.0,328470.0,364483.0,150.0,1067493.0,233.0	0.809271	2.60647e-10	1.71164e-08	strong	pos
Bifidobacterium breve	K01881 prolyl-tRNA synthetase [EC:6.1.1.15]	2840.0,1088.0,1865.0,1783.0,2421.0,929.0,980.0,1020.0,2518.0,3110.0,1430.0,1567.0,2954.0,1292.0,933.0,2271.0,2049.0,1002.0,978.0,1323.0,973.0,1956.0,828.0,2813.0,2370.0,3095.0,2254.0,1954.0,812.0,2242.0,874.0,1533.0,770.0,1401.0,2476.0,1712.0,1707.0,1080.0,3201.0,151.0	728706.0,803.0,8143.0,357078.0,588981.0,182.0,0.0,114.0,631977.0,1159038.0,219.0,566.0,961498.0,511.0,283.0,404443.0,2740.0,11.0,1213.0,1231.0,3107.0,289024.0,161.0,962906.0,166.0,1131341.0,702697.0,0.0,22.0,76.0,2875.0,242.0,0.0,104.0,49.0,328470.0,364483.0,150.0,1067493.0,233.0	0.808466	2.80238e-10	1.83599e-08	strong	pos
Bifidobacterium breve	K07816 putative GTP pyrophosphokinase [EC:2.7.6.5]	1353.0,310.0,777.0,489.0,993.0,328.0,209.0,195.0,997.0,1276.0,111.0,268.0,1163.0,167.0,104.0,740.0,406.0,243.0,114.0,299.0,268.0,430.0,185.0,1104.0,778.0,1363.0,775.0,794.0,248.0,1014.0,116.0,309.0,440.0,278.0,850.0,403.0,510.0,13.0,1245.0,607.0	728706.0,803.0,8143.0,357078.0,588981.0,182.0,0.0,114.0,631977.0,1159038.0,219.0,566.0,961498.0,511.0,283.0,404443.0,2740.0,11.0,1213.0,1231.0,3107.0,289024.0,161.0,962906.0,166.0,1131341.0,702697.0,0.0,22.0,76.0,2875.0,242.0,0.0,104.0,49.0,328470.0,364483.0,150.0,1067493.0,233.0	0.808018	2.91736e-10	1.91005e-08	strong	pos
Bifidobacterium breve	K00820 glucosamine---fructose-6-phosphate aminotransferase (isomerizing) [EC:2.6.1.16]	2658.0,1354.0,2029.0,1914.0,2459.0,1305.0,1037.0,1322.0,2382.0,3012.0,1603.0,1586.0,2726.0,1682.0,1361.0,2121.0,1964.0,1403.0,954.0,1521.0,1090.0,1954.0,1072.0,2594.0,1751.0,2762.0,2289.0,1917.0,1162.0,2343.0,724.0,1744.0,841.0,1469.0,2396.0,1773.0,1802.0,1267.0,2726.0,923.0	728706.0,803.0,8143.0,357078.0,588981.0,182.0,0.0,114.0,631977.0,1159038.0,219.0,566.0,961498.0,511.0,283.0,404443.0,2740.0,11.0,1213.0,1231.0,3107.0,289024.0,161.0,962906.0,166.0,1131341.0,702697.0,0.0,22.0,76.0,2875.0,242.0,0.0,104.0,49.0,328470.0,364483.0,150.0,1067493.0,233.0	0.806593	3.31284e-10	2.15712e-08	strong	pos
Bifidobacterium breve	K00826 branched-chain amino acid aminotransferase [EC:2.6.1.42]	1844.0,702.0,1119.0,1028.0,1438.0,743.0,546.0,797.0,1563.0,1807.0,835.0,895.0,1704.0,934.0,685.0,1306.0,1149.0,751.0,705.0,857.0,727.0,1076.0,698.0,1558.0,1161.0,1962.0,1348.0,1006.0,656.0,1251.0,625.0,988.0,465.0,896.0,1651.0,1021.0,1040.0,674.0,1645.0,73.0	728706.0,803.0,8143.0,357078.0,588981.0,182.0,0.0,114.0,631977.0,1159038.0,219.0,566.0,961498.0,511.0,283.0,404443.0,2740.0,11.0,1213.0,1231.0,3107.0,289024.0,161.0,962906.0,166.0,1131341.0,702697.0,0.0,22.0,76.0,2875.0,242.0,0.0,104.0,49.0,328470.0,364483.0,150.0,1067493.0,233.0	0.80643	3.36124e-10	2.1868e-08	strong	pos
Bifidobacterium breve	K03786 3-dehydroquinate dehydratase II [EC:4.2.1.10]	567.0,97.0,196.0,373.0,589.0,15.0,114.0,63.0,487.0,764.0,418.0,391.0,651.0,248.0,142.0,409.0,465.0,99.0,230.0,326.0,251.0,494.0,412.0,589.0,10.0,678.0,472.0,7.0,4.0,0.0,260.0,368.0,7.0,332.0,97.0,447.0,272.0,380.0,711.0,30.0	728706.0,803.0,8143.0,357078.0,588981.0,182.0,0.0,114.0,631977.0,1159038.0,219.0,566.0,961498.0,511.0,283.0,404443.0,2740.0,11.0,1213.0,1231.0,3107.0,289024.0,161.0,962906.0,166.0,1131341.0,702697.0,0.0,22.0,76.0,2875.0,242.0,0.0,104.0,49.0,328470.0,364483.0,150.0,1067493.0,233.0	0.806172	3.43908e-10	2.23596e-08	strong	pos
Bifidobacterium breve	K01925 UDP-N-acetylmuramoylalanine--D-glutamate ligase [EC:6.3.2.9]	2144.0,975.0,1437.0,1349.0,1765.0,775.0,593.0,917.0,1781.0,2251.0,1042.0,1071.0,2078.0,1035.0,775.0,1543.0,1345.0,813.0,887.0,985.0,858.0,1341.0,819.0,1921.0,1421.0,2137.0,1683.0,1341.0,803.0,1707.0,818.0,1218.0,687.0,1085.0,1820.0,1234.0,1304.0,852.0,2023.0,70.0	728706.0,803.0,8143.0,357078.0,588981.0,182.0,0.0,114.0,631977.0,1159038.0,219.0,566.0,961498.0,511.0,283.0,404443.0,2740.0,11.0,1213.0,1231.0,3107.0,289024.0,161.0,962906.0,166.0,1131341.0,702697.0,0.0,22.0,76.0,2875.0,242.0,0.0,104.0,49.0,328470.0,364483.0,150.0,1067493.0,233.0	0.805786	3.55865e-10	2.3114e-08	strong	pos
Bifidobacterium breve	K01873 valyl-tRNA synthetase [EC:6.1.1.9]	4323.0,1872.0,2884.0,2577.0,3849.0,1921.0,1646.0,1358.0,3963.0,4773.0,2256.0,2387.0,4293.0,2005.0,1489.0,3441.0,3119.0,1617.0,1717.0,2168.0,1940.0,2980.0,1872.0,4176.0,3068.0,4639.0,3371.0,2852.0,1260.0,3612.0,1586.0,2578.0,1237.0,2018.0,4035.0,2715.0,2567.0,1792.0,4875.0,255.0	728706.0,803.0,8143.0,357078.0,588981.0,182.0,0.0,114.0,631977.0,1159038.0,219.0,566.0,961498.0,511.0,283.0,404443.0,2740.0,11.0,1213.0,1231.0,3107.0,289024.0,161.0,962906.0,166.0,1131341.0,702697.0,0.0,22.0,76.0,2875.0,242.0,0.0,104.0,49.0,328470.0,364483.0,150.0,1067493.0,233.0	0.803805	4.23572e-10	2.73578e-08	strong	pos
Bifidobacterium breve	ko00194 Photosynthesis proteins	10595.0,5422.0,7317.0,6643.0,9533.0,5757.0,3728.0,5382.0,9890.0,11568.0,5912.0,5713.0,10544.0,6566.0,5097.0,8798.0,7739.0,4921.0,3829.0,5851.0,4026.0,7392.0,5203.0,10593.0,8612.0,11485.0,9141.0,6417.0,4206.0,8434.0,3266.0,6161.0,4308.0,5124.0,10086.0,6752.0,6778.0,4510.0,11418.0,1125.0	728706.0,803.0,8143.0,357078.0,588981.0,182.0,0.0,114.0,631977.0,1159038.0,219.0,566.0,961498.0,511.0,283.0,404443.0,2740.0,11.0,1213.0,1231.0,3107.0,289024.0,161.0,962906.0,166.0,1131341.0,702697.0,0.0,22.0,76.0,2875.0,242.0,0.0,104.0,49.0,328470.0,364483.0,150.0,1067493.0,233.0	0.803484	4.35633e-10	2.80999e-08	strong	pos
Bifidobacterium breve	ko00195 Photosynthesis	10595.0,5422.0,7317.0,6643.0,9533.0,5757.0,3728.0,5382.0,9890.0,11567.0,5912.0,5713.0,10544.0,6566.0,5097.0,8798.0,7739.0,4921.0,3829.0,5851.0,4026.0,7392.0,5203.0,10593.0,8612.0,11485.0,9141.0,6417.0,4206.0,8434.0,3266.0,6161.0,4308.0,5124.0,10086.0,6752.0,6777.0,4510.0,11418.0,1124.0	728706.0,803.0,8143.0,357078.0,588981.0,182.0,0.0,114.0,631977.0,1159038.0,219.0,566.0,961498.0,511.0,283.0,404443.0,2740.0,11.0,1213.0,1231.0,3107.0,289024.0,161.0,962906.0,166.0,1131341.0,702697.0,0.0,22.0,76.0,2875.0,242.0,0.0,104.0,49.0,328470.0,364483.0,150.0,1067493.0,233.0	0.80346	4.36563e-10	2.81506e-08	strong	pos
Bifidobacterium breve	K01703 3-isopropylmalate/(R)-2-methylmalate dehydratase large subunit [EC:4.2.1.33 4.2.1.35]	2346.0,1161.0,1573.0,1730.0,2068.0,715.0,592.0,860.0,1951.0,2650.0,1015.0,1238.0,2410.0,797.0,1084.0,1723.0,1439.0,1059.0,965.0,1238.0,977.0,1491.0,722.0,2320.0,1283.0,2450.0,1924.0,37.0,796.0,4.0,813.0,2133.0,1348.0,972.0,1973.0,1446.0,1481.0,1230.0,2503.0,209.0	728706.0,803.0,8143.0,357078.0,588981.0,182.0,0.0,114.0,631977.0,1159038.0,219.0,566.0,961498.0,511.0,283.0,404443.0,2740.0,11.0,1213.0,1231.0,3107.0,289024.0,161.0,962906.0,166.0,1131341.0,702697.0,0.0,22.0,76.0,2875.0,242.0,0.0,104.0,49.0,328470.0,364483.0,150.0,1067493.0,233.0	0.802943	4.56682e-10	2.93899e-08	strong	pos
Bifidobacterium breve	ko00966 Glucosinolate biosynthesis	2346.0,1161.0,1573.0,1730.0,2068.0,715.0,592.0,860.0,1951.0,2650.0,1015.0,1238.0,2410.0,797.0,1084.0,1723.0,1439.0,1059.0,965.0,1238.0,977.0,1491.0,722.0,2320.0,1283.0,2450.0,1924.0,37.0,796.0,4.0,813.0,2133.0,1348.0,972.0,1973.0,1446.0,1481.0,1230.0,2503.0,209.0	728706.0,803.0,8143.0,357078.0,588981.0,182.0,0.0,114.0,631977.0,1159038.0,219.0,566.0,961498.0,511.0,283.0,404443.0,2740.0,11.0,1213.0,1231.0,3107.0,289024.0,161.0,962906.0,166.0,1131341.0,702697.0,0.0,22.0,76.0,2875.0,242.0,0.0,104.0,49.0,328470.0,364483.0,150.0,1067493.0,233.0	0.802943	4.56682e-10	2.93899e-08	strong	pos
Bifidobacterium breve	K03648 uracil-DNA glycosylase [EC:3.2.2.27]	1101.0,521.0,724.0,740.0,992.0,462.0,247.0,540.0,902.0,1195.0,567.0,635.0,1062.0,573.0,553.0,809.0,700.0,420.0,591.0,647.0,458.0,752.0,676.0,1020.0,627.0,1070.0,937.0,775.0,402.0,1005.0,582.0,592.0,345.0,602.0,785.0,662.0,728.0,501.0,1191.0,40.0	728706.0,803.0,8143.0,357078.0,588981.0,182.0,0.0,114.0,631977.0,1159038.0,219.0,566.0,961498.0,511.0,283.0,404443.0,2740.0,11.0,1213.0,1231.0,3107.0,289024.0,161.0,962906.0,166.0,1131341.0,702697.0,0.0,22.0,76.0,2875.0,242.0,0.0,104.0,49.0,328470.0,364483.0,150.0,1067493.0,233.0	0.802404	4.78581e-10	3.07388e-08	strong	pos
Bifidobacterium breve	K00928 aspartate kinase [EC:2.7.2.4]	2720.0,1029.0,1884.0,1691.0,1979.0,827.0,762.0,1061.0,2262.0,2751.0,1209.0,1355.0,2421.0,1164.0,954.0,2067.0,1670.0,982.0,1176.0,1366.0,918.0,1685.0,770.0,2402.0,1753.0,2670.0,1871.0,1401.0,959.0,1940.0,1147.0,1428.0,936.0,1362.0,2393.0,1589.0,1530.0,995.0,2739.0,67.0	728706.0,803.0,8143.0,357078.0,588981.0,182.0,0.0,114.0,631977.0,1159038.0,219.0,566.0,961498.0,511.0,283.0,404443.0,2740.0,11.0,1213.0,1231.0,3107.0,289024.0,161.0,962906.0,166.0,1131341.0,702697.0,0.0,22.0,76.0,2875.0,242.0,0.0,104.0,49.0,328470.0,364483.0,150.0,1067493.0,233.0	0.800161	5.80698e-10	3.69231e-08	strong	pos
Bifidobacterium breve	K02563 UDP-N-acetylglucosamine--N-acetylmuramyl-(pentapeptide) pyrophosphoryl-undecaprenol N-acetylglucosamine transferase [EC:2.4.1.227]	1738.0,760.0,1131.0,1042.0,1446.0,580.0,441.0,714.0,1487.0,1756.0,774.0,873.0,1669.0,795.0,657.0,1313.0,1091.0,677.0,743.0,828.0,696.0,1072.0,595.0,1537.0,1074.0,1743.0,1335.0,1096.0,694.0,1476.0,677.0,976.0,535.0,814.0,1447.0,962.0,982.0,630.0,1655.0,77.0	728706.0,803.0,8143.0,357078.0,588981.0,182.0,0.0,114.0,631977.0,1159038.0,219.0,566.0,961498.0,511.0,283.0,404443.0,2740.0,11.0,1213.0,1231.0,3107.0,289024.0,161.0,962906.0,166.0,1131341.0,702697.0,0.0,22.0,76.0,2875.0,242.0,0.0,104.0,49.0,328470.0,364483.0,150.0,1067493.0,233.0	0.799832	5.97258e-10	3.79334e-08	fairly_strong	pos
Bifidobacterium breve	ko00400 Phenylalanine, tyrosine and tryptophan biosynthesis	28394.0,12340.0,17716.0,18952.0,24183.0,11242.0,10640.0,11683.0,24961.0,29055.0,19398.0,18844.0,27280.0,15638.0,13720.0,22753.0,22187.0,12896.0,11758.0,15282.0,11290.0,21840.0,13166.0,25787.0,18080.0,29407.0,22597.0,7376.0,10169.0,8814.0,11003.0,20624.0,8478.0,16856.0,24871.0,19486.0,19038.0,15848.0,30223.0,3435.0	728706.0,803.0,8143.0,357078.0,588981.0,182.0,0.0,114.0,631977.0,1159038.0,219.0,566.0,961498.0,511.0,283.0,404443.0,2740.0,11.0,1213.0,1231.0,3107.0,289024.0,161.0,962906.0,166.0,1131341.0,702697.0,0.0,22.0,76.0,2875.0,242.0,0.0,104.0,49.0,328470.0,364483.0,150.0,1067493.0,233.0	0.79983	5.9736e-10	3.79334e-08	fairly_strong	pos
Bifidobacterium breve	K02342 DNA polymerase III subunit epsilon [EC:2.7.7.7]	1174.0,342.0,722.0,810.0,953.0,377.0,363.0,579.0,1000.0,1242.0,604.0,587.0,1108.0,604.0,475.0,871.0,879.0,434.0,606.0,586.0,530.0,782.0,518.0,1030.0,751.0,1181.0,914.0,610.0,378.0,784.0,618.0,670.0,248.0,614.0,1044.0,716.0,695.0,502.0,1089.0,93.0	728706.0,803.0,8143.0,357078.0,588981.0,182.0,0.0,114.0,631977.0,1159038.0,219.0,566.0,961498.0,511.0,283.0,404443.0,2740.0,11.0,1213.0,1231.0,3107.0,289024.0,161.0,962906.0,166.0,1131341.0,702697.0,0.0,22.0,76.0,2875.0,242.0,0.0,104.0,49.0,328470.0,364483.0,150.0,1067493.0,233.0	0.799268	6.2672e-10	3.97079e-08	fairly_strong	pos
Bifidobacterium breve	K03046 DNA-directed RNA polymerase subunit beta' [EC:2.7.7.6]	6470.0,3394.0,4629.0,3818.0,5520.0,2887.0,2595.0,3119.0,5572.0,6796.0,3312.0,3404.0,6158.0,3728.0,2617.0,4986.0,4529.0,3100.0,2929.0,3371.0,3038.0,4230.0,2535.0,6174.0,5219.0,6856.0,5379.0,4232.0,2556.0,4987.0,2694.0,3593.0,2556.0,3053.0,6311.0,3974.0,4132.0,2523.0,6700.0,1119.0	728706.0,803.0,8143.0,357078.0,588981.0,182.0,0.0,114.0,631977.0,1159038.0,219.0,566.0,961498.0,511.0,283.0,404443.0,2740.0,11.0,1213.0,1231.0,3107.0,289024.0,161.0,962906.0,166.0,1131341.0,702697.0,0.0,22.0,76.0,2875.0,242.0,0.0,104.0,49.0,328470.0,364483.0,150.0,1067493.0,233.0	0.798936	6.44743e-10	4.07315e-08	fairly_strong	pos
Bifidobacterium breve	ko03029 Mitochondrial biogenesis	35376.0,13068.0,21510.0,19111.0,28406.0,12606.0,11181.0,10956.0,30310.0,35671.0,14231.0,15953.0,33268.0,14123.0,10600.0,26387.0,21465.0,11981.0,12838.0,14590.0,12719.0,20209.0,12117.0,31313.0,27786.0,36399.0,25448.0,21050.0,10094.0,28314.0,11819.0,17560.0,8842.0,15531.0,32514.0,18949.0,18930.0,11355.0,35555.0,6137.0	728706.0,803.0,8143.0,357078.0,588981.0,182.0,0.0,114.0,631977.0,1159038.0,219.0,566.0,961498.0,511.0,283.0,404443.0,2740.0,11.0,1213.0,1231.0,3107.0,289024.0,161.0,962906.0,166.0,1131341.0,702697.0,0.0,22.0,76.0,2875.0,242.0,0.0,104.0,49.0,328470.0,364483.0,150.0,1067493.0,233.0	0.798224	6.84897e-10	4.32265e-08	fairly_strong	pos
Bifidobacterium breve	K01810 glucose-6-phosphate isomerase [EC:5.3.1.9]	2743.0,1018.0,1856.0,1674.0,2348.0,1199.0,854.0,889.0,2595.0,2985.0,1443.0,1565.0,2745.0,1223.0,982.0,2252.0,1979.0,981.0,958.0,1399.0,990.0,1871.0,1252.0,2681.0,2235.0,3027.0,2163.0,1378.0,661.0,1813.0,873.0,1624.0,569.0,1369.0,2703.0,1735.0,1642.0,1143.0,2838.0,187.0	728706.0,803.0,8143.0,357078.0,588981.0,182.0,0.0,114.0,631977.0,1159038.0,219.0,566.0,961498.0,511.0,283.0,404443.0,2740.0,11.0,1213.0,1231.0,3107.0,289024.0,161.0,962906.0,166.0,1131341.0,702697.0,0.0,22.0,76.0,2875.0,242.0,0.0,104.0,49.0,328470.0,364483.0,150.0,1067493.0,233.0	0.797732	7.14039e-10	4.49934e-08	fairly_strong	pos
Bifidobacterium breve	K01491 methylenetetrahydrofolate dehydrogenase (NADP+) / methenyltetrahydrofolate cyclohydrolase [EC:1.5.1.5 3.5.4.9]	1369.0,598.0,869.0,801.0,1200.0,523.0,387.0,622.0,1196.0,1420.0,677.0,697.0,1349.0,651.0,551.0,1047.0,902.0,569.0,538.0,651.0,543.0,829.0,592.0,1228.0,982.0,1392.0,1076.0,874.0,540.0,1207.0,470.0,732.0,407.0,615.0,1179.0,770.0,858.0,517.0,1376.0,83.0	728706.0,803.0,8143.0,357078.0,588981.0,182.0,0.0,114.0,631977.0,1159038.0,219.0,566.0,961498.0,511.0,283.0,404443.0,2740.0,11.0,1213.0,1231.0,3107.0,289024.0,161.0,962906.0,166.0,1131341.0,702697.0,0.0,22.0,76.0,2875.0,242.0,0.0,104.0,49.0,328470.0,364483.0,150.0,1067493.0,233.0	0.797271	7.42393e-10	4.66751e-08	fairly_strong	pos
Bifidobacterium breve	ko00970 Aminoacyl-tRNA biosynthesis	65714.0,27991.0,43451.0,39842.0,55909.0,24814.0,22307.0,24921.0,58115.0,69873.0,33641.0,35734.0,64621.0,33170.0,23734.0,51476.0,44911.0,26322.0,26231.0,31423.0,26705.0,43372.0,28277.0,62071.0,49319.0,71681.0,51096.0,49053.0,21890.0,58241.0,23584.0,37505.0,19730.0,33985.0,57085.0,38889.0,39989.0,26318.0,70183.0,6733.0	728706.0,803.0,8143.0,357078.0,588981.0,182.0,0.0,114.0,631977.0,1159038.0,219.0,566.0,961498.0,511.0,283.0,404443.0,2740.0,11.0,1213.0,1231.0,3107.0,289024.0,161.0,962906.0,166.0,1131341.0,702697.0,0.0,22.0,76.0,2875.0,242.0,0.0,104.0,49.0,328470.0,364483.0,150.0,1067493.0,233.0	0.796932	7.63895e-10	4.79963e-08	fairly_strong	pos
Bifidobacterium breve	Nervous system	4159.0,2639.0,2935.0,3028.0,3912.0,3099.0,1002.0,3096.0,3521.0,4457.0,1806.0,2710.0,4231.0,2101.0,2573.0,2766.0,2384.0,2205.0,3630.0,2947.0,3374.0,2473.0,2544.0,4331.0,2531.0,4685.0,3845.0,1361.0,2373.0,1689.0,3276.0,1983.0,2037.0,2342.0,2814.0,2247.0,3508.0,1697.0,4358.0,1617.0	728706.0,803.0,8143.0,357078.0,588981.0,182.0,0.0,114.0,631977.0,1159038.0,219.0,566.0,961498.0,511.0,283.0,404443.0,2740.0,11.0,1213.0,1231.0,3107.0,289024.0,161.0,962906.0,166.0,1131341.0,702697.0,0.0,22.0,76.0,2875.0,242.0,0.0,104.0,49.0,328470.0,364483.0,150.0,1067493.0,233.0	0.796727	7.77136e-10	4.87502e-08	fairly_strong	pos
Bifidobacterium breve	K02108 F-type H+-transporting ATPase subunit a	1417.0,809.0,979.0,984.0,1347.0,812.0,466.0,799.0,1337.0,1538.0,859.0,825.0,1425.0,943.0,776.0,1187.0,1074.0,735.0,609.0,847.0,572.0,1005.0,752.0,1423.0,1077.0,1536.0,1299.0,840.0,636.0,1100.0,526.0,897.0,523.0,688.0,1327.0,934.0,954.0,696.0,1495.0,49.0	728706.0,803.0,8143.0,357078.0,588981.0,182.0,0.0,114.0,631977.0,1159038.0,219.0,566.0,961498.0,511.0,283.0,404443.0,2740.0,11.0,1213.0,1231.0,3107.0,289024.0,161.0,962906.0,166.0,1131341.0,702697.0,0.0,22.0,76.0,2875.0,242.0,0.0,104.0,49.0,328470.0,364483.0,150.0,1067493.0,233.0	0.795623	8.52488e-10	5.33747e-08	fairly_strong	pos
Bifidobacterium breve	K14260 alanine-synthesizing transaminase [EC:2.6.1.66 2.6.1.2]	2125.0,878.0,1044.0,1209.0,1880.0,884.0,551.0,618.0,1947.0,2233.0,982.0,1051.0,2154.0,1032.0,817.0,1596.0,1367.0,853.0,317.0,808.0,463.0,1307.0,626.0,2082.0,1760.0,2563.0,1566.0,1234.0,533.0,1575.0,244.0,1117.0,631.0,736.0,2134.0,1175.0,1374.0,800.0,2235.0,20.0	728706.0,803.0,8143.0,357078.0,588981.0,182.0,0.0,114.0,631977.0,1159038.0,219.0,566.0,961498.0,511.0,283.0,404443.0,2740.0,11.0,1213.0,1231.0,3107.0,289024.0,161.0,962906.0,166.0,1131341.0,702697.0,0.0,22.0,76.0,2875.0,242.0,0.0,104.0,49.0,328470.0,364483.0,150.0,1067493.0,233.0	0.795555	8.57323e-10	5.3609e-08	fairly_strong	pos
Bifidobacterium breve	K03703 excinuclease ABC subunit C	3174.0,922.0,1758.0,1683.0,2622.0,528.0,714.0,729.0,2588.0,3407.0,1255.0,1437.0,3164.0,1290.0,826.0,2119.0,1603.0,812.0,1182.0,1167.0,1209.0,1698.0,1290.0,2869.0,1506.0,3692.0,2331.0,2716.0,815.0,3614.0,1135.0,1314.0,810.0,1326.0,1940.0,1532.0,1762.0,901.0,3462.0,132.0	728706.0,803.0,8143.0,357078.0,588981.0,182.0,0.0,114.0,631977.0,1159038.0,219.0,566.0,961498.0,511.0,283.0,404443.0,2740.0,11.0,1213.0,1231.0,3107.0,289024.0,161.0,962906.0,166.0,1131341.0,702697.0,0.0,22.0,76.0,2875.0,242.0,0.0,104.0,49.0,328470.0,364483.0,150.0,1067493.0,233.0	0.794498	9.36212e-10	5.83376e-08	fairly_strong	pos
Bifidobacterium breve	K08483 phosphotransferase system, enzyme I, PtsI [EC:2.7.3.9]	2755.0,1257.0,1979.0,1654.0,2426.0,1224.0,796.0,1095.0,2545.0,3006.0,1361.0,1503.0,2723.0,1223.0,1034.0,2135.0,1840.0,1090.0,428.0,1274.0,714.0,1813.0,1319.0,2762.0,1927.0,3022.0,2215.0,2068.0,923.0,2448.0,383.0,1520.0,752.0,1429.0,2219.0,1648.0,1684.0,1058.0,3142.0,93.0	728706.0,803.0,8143.0,357078.0,588981.0,182.0,0.0,114.0,631977.0,1159038.0,219.0,566.0,961498.0,511.0,283.0,404443.0,2740.0,11.0,1213.0,1231.0,3107.0,289024.0,161.0,962906.0,166.0,1131341.0,702697.0,0.0,22.0,76.0,2875.0,242.0,0.0,104.0,49.0,328470.0,364483.0,150.0,1067493.0,233.0	0.793945	9.80109e-10	6.08412e-08	fairly_strong	pos
Bifidobacterium breve	ko03032 DNA replication proteins	40858.0,16017.0,27010.0,24943.0,33887.0,15800.0,13668.0,16237.0,38832.0,45667.0,21867.0,23609.0,41639.0,21048.0,16855.0,34397.0,28704.0,16045.0,15309.0,21441.0,15637.0,28115.0,17544.0,41003.0,30903.0,46687.0,34790.0,27371.0,20876.0,36904.0,14547.0,25581.0,12261.0,21330.0,40877.0,26762.0,25879.0,18457.0,40277.0,7264.0	728706.0,803.0,8143.0,357078.0,588981.0,182.0,0.0,114.0,631977.0,1159038.0,219.0,566.0,961498.0,511.0,283.0,404443.0,2740.0,11.0,1213.0,1231.0,3107.0,289024.0,161.0,962906.0,166.0,1131341.0,702697.0,0.0,22.0,76.0,2875.0,242.0,0.0,104.0,49.0,328470.0,364483.0,150.0,1067493.0,233.0	0.793753	9.95842e-10	6.17982e-08	fairly_strong	pos
Bifidobacterium breve	K00262 glutamate dehydrogenase (NADP+) [EC:1.4.1.4]	2375.0,1021.0,1388.0,1486.0,2102.0,766.0,627.0,519.0,2174.0,2665.0,953.0,1187.0,2370.0,946.0,628.0,1899.0,1460.0,851.0,1421.0,1470.0,1421.0,1476.0,736.0,2306.0,1836.0,2506.0,1860.0,1293.0,474.0,1753.0,1333.0,1155.0,587.0,820.0,2344.0,1466.0,1288.0,695.0,2717.0,74.0	728706.0,803.0,8143.0,357078.0,588981.0,182.0,0.0,114.0,631977.0,1159038.0,219.0,566.0,961498.0,511.0,283.0,404443.0,2740.0,11.0,1213.0,1231.0,3107.0,289024.0,161.0,962906.0,166.0,1131341.0,702697.0,0.0,22.0,76.0,2875.0,242.0,0.0,104.0,49.0,328470.0,364483.0,150.0,1067493.0,233.0	0.793322	1.03198e-09	6.39599e-08	fairly_strong	pos
Bifidobacterium breve	K00266 glutamate synthase (NADPH/NADH) small chain [EC:1.4.1.13 1.4.1.14]	1728.0,936.0,1450.0,1374.0,1802.0,702.0,589.0,1017.0,1451.0,2130.0,932.0,1139.0,2019.0,924.0,786.0,1083.0,975.0,731.0,1475.0,1157.0,1237.0,1175.0,893.0,1933.0,138.0,2228.0,1663.0,1562.0,862.0,1367.0,1293.0,743.0,898.0,1603.0,205.0,1157.0,1344.0,891.0,2190.0,1140.0	728706.0,803.0,8143.0,357078.0,588981.0,182.0,0.0,114.0,631977.0,1159038.0,219.0,566.0,961498.0,511.0,283.0,404443.0,2740.0,11.0,1213.0,1231.0,3107.0,289024.0,161.0,962906.0,166.0,1131341.0,702697.0,0.0,22.0,76.0,2875.0,242.0,0.0,104.0,49.0,328470.0,364483.0,150.0,1067493.0,233.0	0.793214	1.04117e-09	6.45095e-08	fairly_strong	pos
Bifidobacterium breve	ko00525 Acarbose and validamycin biosynthesis	2098.0,1940.0,1728.0,2184.0,3528.0,1492.0,870.0,1056.0,2918.0,3676.0,1594.0,1592.0,3264.0,1510.0,1931.0,2555.0,2573.0,1742.0,2327.0,2508.0,1824.0,2156.0,1561.0,3372.0,2299.0,3409.0,2844.0,2004.0,798.0,2445.0,2069.0,1705.0,675.0,1237.0,2675.0,2532.0,2817.0,1342.0,4866.0,921.0	728706.0,803.0,8143.0,357078.0,588981.0,182.0,0.0,114.0,631977.0,1159038.0,219.0,566.0,961498.0,511.0,283.0,404443.0,2740.0,11.0,1213.0,1231.0,3107.0,289024.0,161.0,962906.0,166.0,1131341.0,702697.0,0.0,22.0,76.0,2875.0,242.0,0.0,104.0,49.0,328470.0,364483.0,150.0,1067493.0,233.0	0.793061	1.05434e-09	6.53047e-08	fairly_strong	pos
Bifidobacterium breve	ko04727 GABAergic synapse	3821.0,2639.0,2932.0,3028.0,3912.0,3099.0,1000.0,3096.0,3519.0,4457.0,1805.0,2707.0,4230.0,2101.0,2573.0,2766.0,2384.0,2205.0,3630.0,2946.0,3374.0,2472.0,2544.0,4330.0,2529.0,4685.0,3845.0,1361.0,2373.0,1689.0,3276.0,1983.0,2036.0,2171.0,2814.0,2247.0,3508.0,1697.0,4358.0,1498.0	728706.0,803.0,8143.0,357078.0,588981.0,182.0,0.0,114.0,631977.0,1159038.0,219.0,566.0,961498.0,511.0,283.0,404443.0,2740.0,11.0,1213.0,1231.0,3107.0,289024.0,161.0,962906.0,166.0,1131341.0,702697.0,0.0,22.0,76.0,2875.0,242.0,0.0,104.0,49.0,328470.0,364483.0,150.0,1067493.0,233.0	0.79299	1.0606e-09	6.56715e-08	fairly_strong	pos
Bifidobacterium breve	K01000 phospho-N-acetylmuramoyl-pentapeptide-transferase [EC:2.7.8.13]	1738.0,791.0,1042.0,1061.0,1409.0,650.0,592.0,709.0,1452.0,1768.0,891.0,870.0,1655.0,966.0,710.0,1389.0,1150.0,766.0,779.0,852.0,753.0,1140.0,750.0,1617.0,1228.0,1768.0,1334.0,1092.0,673.0,1360.0,688.0,1048.0,543.0,787.0,1694.0,1040.0,1037.0,690.0,1698.0,206.0	728706.0,803.0,8143.0,357078.0,588981.0,182.0,0.0,114.0,631977.0,1159038.0,219.0,566.0,961498.0,511.0,283.0,404443.0,2740.0,11.0,1213.0,1231.0,3107.0,289024.0,161.0,962906.0,166.0,1131341.0,702697.0,0.0,22.0,76.0,2875.0,242.0,0.0,104.0,49.0,328470.0,364483.0,150.0,1067493.0,233.0	0.792765	1.08041e-09	6.68352e-08	fairly_strong	pos
Bifidobacterium breve	K04517 prephenate dehydrogenase [EC:1.3.1.12]	1495.0,309.0,783.0,573.0,1125.0,139.0,320.0,68.0,1145.0,1482.0,177.0,366.0,1339.0,213.0,86.0,889.0,573.0,229.0,129.0,338.0,227.0,537.0,47.0,1209.0,959.0,1488.0,873.0,897.0,185.0,968.0,119.0,431.0,217.0,268.0,1362.0,538.0,543.0,3.0,1413.0,58.0	728706.0,803.0,8143.0,357078.0,588981.0,182.0,0.0,114.0,631977.0,1159038.0,219.0,566.0,961498.0,511.0,283.0,404443.0,2740.0,11.0,1213.0,1231.0,3107.0,289024.0,161.0,962906.0,166.0,1131341.0,702697.0,0.0,22.0,76.0,2875.0,242.0,0.0,104.0,49.0,328470.0,364483.0,150.0,1067493.0,233.0	0.792557	1.099e-09	6.79637e-08	fairly_strong	pos
Bifidobacterium breve	ko03019 Messenger RNA Biogenesis	31790.0,14854.0,21426.0,21256.0,26982.0,14840.0,11389.0,15569.0,28951.0,33186.0,19533.0,19159.0,30424.0,17993.0,14843.0,26285.0,24544.0,14932.0,14780.0,17447.0,14134.0,23389.0,16489.0,30167.0,23880.0,33518.0,25772.0,19660.0,12953.0,25236.0,12982.0,21228.0,10186.0,17766.0,30427.0,20976.0,20705.0,15441.0,33343.0,5725.0	728706.0,803.0,8143.0,357078.0,588981.0,182.0,0.0,114.0,631977.0,1159038.0,219.0,566.0,961498.0,511.0,283.0,404443.0,2740.0,11.0,1213.0,1231.0,3107.0,289024.0,161.0,962906.0,166.0,1131341.0,702697.0,0.0,22.0,76.0,2875.0,242.0,0.0,104.0,49.0,328470.0,364483.0,150.0,1067493.0,233.0	0.791963	1.15393e-09	7.12707e-08	fairly_strong	pos
Bifidobacterium breve	K00949 thiamine pyrophosphokinase [EC:2.7.6.2]	1198.0,259.0,585.0,530.0,877.0,118.0,210.0,90.0,889.0,1180.0,126.0,256.0,1141.0,147.0,61.0,719.0,446.0,175.0,312.0,316.0,299.0,416.0,174.0,1018.0,851.0,1210.0,741.0,720.0,115.0,876.0,273.0,319.0,149.0,191.0,1079.0,457.0,443.0,3.0,1150.0,6.0	728706.0,803.0,8143.0,357078.0,588981.0,182.0,0.0,114.0,631977.0,1159038.0,219.0,566.0,961498.0,511.0,283.0,404443.0,2740.0,11.0,1213.0,1231.0,3107.0,289024.0,161.0,962906.0,166.0,1131341.0,702697.0,0.0,22.0,76.0,2875.0,242.0,0.0,104.0,49.0,328470.0,364483.0,150.0,1067493.0,233.0	0.791362	1.21203e-09	7.46946e-08	fairly_strong	pos
Bifidobacterium breve	K00240 succinate dehydrogenase / fumarate reductase, iron-sulfur subunit [EC:1.3.5.1 1.3.5.4]	1169.0,537.0,808.0,755.0,1182.0,365.0,116.0,454.0,968.0,1433.0,421.0,566.0,1268.0,406.0,466.0,710.0,547.0,307.0,499.0,622.0,581.0,708.0,332.0,1302.0,46.0,1436.0,1080.0,17.0,463.0,3.0,478.0,424.0,187.0,326.0,80.0,674.0,822.0,434.0,1366.0,1703.0	728706.0,803.0,8143.0,357078.0,588981.0,182.0,0.0,114.0,631977.0,1159038.0,219.0,566.0,961498.0,511.0,283.0,404443.0,2740.0,11.0,1213.0,1231.0,3107.0,289024.0,161.0,962906.0,166.0,1131341.0,702697.0,0.0,22.0,76.0,2875.0,242.0,0.0,104.0,49.0,328470.0,364483.0,150.0,1067493.0,233.0	0.791211	1.22705e-09	7.55725e-08	fairly_strong	pos
Bifidobacterium breve	ko00523 Polyketide sugar unit biosynthesis	2683.0,2741.0,2675.0,3452.0,5561.0,2289.0,1252.0,1108.0,5012.0,6449.0,1846.0,2182.0,5699.0,1794.0,2659.0,4040.0,3811.0,2397.0,3913.0,3672.0,2663.0,3130.0,1835.0,5730.0,4331.0,5940.0,4673.0,3527.0,882.0,4276.0,3582.0,2110.0,971.0,1401.0,4219.0,4008.0,4370.0,1395.0,7631.0,2202.0	728706.0,803.0,8143.0,357078.0,588981.0,182.0,0.0,114.0,631977.0,1159038.0,219.0,566.0,961498.0,511.0,283.0,404443.0,2740.0,11.0,1213.0,1231.0,3107.0,289024.0,161.0,962906.0,166.0,1131341.0,702697.0,0.0,22.0,76.0,2875.0,242.0,0.0,104.0,49.0,328470.0,364483.0,150.0,1067493.0,233.0	0.791011	1.24724e-09	7.67047e-08	fairly_strong	pos
Bifidobacterium breve	K00962 polyribonucleotide nucleotidyltransferase [EC:2.7.7.8]	3749.0,1949.0,2614.0,2329.0,3206.0,1856.0,1377.0,1830.0,3348.0,3971.0,1931.0,2102.0,3720.0,1893.0,1622.0,2969.0,2670.0,1718.0,1507.0,1902.0,1621.0,2426.0,1295.0,3529.0,2965.0,4021.0,2954.0,2537.0,1481.0,3288.0,1314.0,2183.0,1152.0,1703.0,3687.0,2286.0,2386.0,1441.0,4063.0,965.0	728706.0,803.0,8143.0,357078.0,588981.0,182.0,0.0,114.0,631977.0,1159038.0,219.0,566.0,961498.0,511.0,283.0,404443.0,2740.0,11.0,1213.0,1231.0,3107.0,289024.0,161.0,962906.0,166.0,1131341.0,702697.0,0.0,22.0,76.0,2875.0,242.0,0.0,104.0,49.0,328470.0,364483.0,150.0,1067493.0,233.0	0.7903	1.32147e-09	8.04536e-08	fairly_strong	pos
Bifidobacterium breve	K01626 3-deoxy-7-phosphoheptulonate synthase [EC:2.5.1.54]	3730.0,1901.0,2159.0,2400.0,3421.0,1422.0,1043.0,1527.0,3566.0,4216.0,2182.0,2397.0,3948.0,1632.0,1724.0,3262.0,2897.0,1710.0,660.0,1928.0,986.0,2861.0,1504.0,3808.0,2653.0,4316.0,3619.0,6.0,1162.0,5.0,492.0,2496.0,1139.0,1800.0,3774.0,2678.0,2632.0,1913.0,4193.0,96.0	728706.0,803.0,8143.0,357078.0,588981.0,182.0,0.0,114.0,631977.0,1159038.0,219.0,566.0,961498.0,511.0,283.0,404443.0,2740.0,11.0,1213.0,1231.0,3107.0,289024.0,161.0,962906.0,166.0,1131341.0,702697.0,0.0,22.0,76.0,2875.0,242.0,0.0,104.0,49.0,328470.0,364483.0,150.0,1067493.0,233.0	0.790206	1.33162e-09	8.10467e-08	fairly_strong	pos
Bifidobacterium breve	K00761 uracil phosphoribosyltransferase [EC:2.4.2.9]	1213.0,648.0,816.0,826.0,1078.0,740.0,493.0,594.0,1137.0,1316.0,702.0,678.0,1186.0,663.0,577.0,1011.0,861.0,571.0,471.0,645.0,520.0,861.0,554.0,1137.0,1149.0,1275.0,995.0,667.0,425.0,934.0,403.0,742.0,418.0,617.0,1194.0,771.0,788.0,553.0,1273.0,379.0	728706.0,803.0,8143.0,357078.0,588981.0,182.0,0.0,114.0,631977.0,1159038.0,219.0,566.0,961498.0,511.0,283.0,404443.0,2740.0,11.0,1213.0,1231.0,3107.0,289024.0,161.0,962906.0,166.0,1131341.0,702697.0,0.0,22.0,76.0,2875.0,242.0,0.0,104.0,49.0,328470.0,364483.0,150.0,1067493.0,233.0	0.789978	1.35644e-09	8.24804e-08	fairly_strong	pos
Bifidobacterium breve	K01955 carbamoyl-phosphate synthase large subunit [EC:6.3.5.5]	5033.0,2252.0,3445.0,3051.0,4250.0,1622.0,1496.0,2061.0,4224.0,5167.0,2274.0,2574.0,4845.0,1970.0,1870.0,3719.0,3204.0,1941.0,3135.0,2795.0,2769.0,2961.0,1590.0,4639.0,4698.0,5277.0,3996.0,2212.0,1752.0,2340.0,3015.0,2607.0,1641.0,2570.0,4362.0,2887.0,2995.0,1850.0,4902.0,341.0	728706.0,803.0,8143.0,357078.0,588981.0,182.0,0.0,114.0,631977.0,1159038.0,219.0,566.0,961498.0,511.0,283.0,404443.0,2740.0,11.0,1213.0,1231.0,3107.0,289024.0,161.0,962906.0,166.0,1131341.0,702697.0,0.0,22.0,76.0,2875.0,242.0,0.0,104.0,49.0,328470.0,364483.0,150.0,1067493.0,233.0	0.789914	1.36343e-09	8.28545e-08	fairly_strong	pos
Bifidobacterium breve	K02996 small subunit ribosomal protein S9	781.0,363.0,451.0,520.0,727.0,462.0,255.0,400.0,747.0,898.0,399.0,398.0,833.0,461.0,380.0,605.0,536.0,339.0,266.0,404.0,337.0,519.0,400.0,771.0,798.0,849.0,710.0,419.0,269.0,603.0,239.0,437.0,176.0,402.0,780.0,462.0,559.0,321.0,898.0,47.0	728706.0,803.0,8143.0,357078.0,588981.0,182.0,0.0,114.0,631977.0,1159038.0,219.0,566.0,961498.0,511.0,283.0,404443.0,2740.0,11.0,1213.0,1231.0,3107.0,289024.0,161.0,962906.0,166.0,1131341.0,702697.0,0.0,22.0,76.0,2875.0,242.0,0.0,104.0,49.0,328470.0,364483.0,150.0,1067493.0,233.0	0.789589	1.39982e-09	8.49607e-08	fairly_strong	pos
Bifidobacterium breve	K02864 large subunit ribosomal protein L10	1020.0,488.0,625.0,648.0,949.0,613.0,319.0,559.0,966.0,1076.0,557.0,552.0,1049.0,649.0,481.0,797.0,701.0,418.0,353.0,558.0,384.0,666.0,520.0,979.0,826.0,1097.0,840.0,493.0,372.0,801.0,314.0,631.0,357.0,514.0,1012.0,637.0,663.0,430.0,1134.0,45.0	728706.0,803.0,8143.0,357078.0,588981.0,182.0,0.0,114.0,631977.0,1159038.0,219.0,566.0,961498.0,511.0,283.0,404443.0,2740.0,11.0,1213.0,1231.0,3107.0,289024.0,161.0,962906.0,166.0,1131341.0,702697.0,0.0,22.0,76.0,2875.0,242.0,0.0,104.0,49.0,328470.0,364483.0,150.0,1067493.0,233.0	0.788755	1.49725e-09	9.05377e-08	fairly_strong	pos
Bifidobacterium breve	K02313 chromosomal replication initiator protein	3026.0,1416.0,2019.0,1889.0,2742.0,1441.0,807.0,1272.0,2797.0,3034.0,1343.0,1512.0,2878.0,1458.0,1129.0,2450.0,2013.0,1220.0,1126.0,1531.0,1168.0,1908.0,1191.0,2818.0,2455.0,3228.0,2390.0,1774.0,921.0,2229.0,980.0,1751.0,875.0,1399.0,2995.0,1879.0,1852.0,1040.0,3155.0,285.0	728706.0,803.0,8143.0,357078.0,588981.0,182.0,0.0,114.0,631977.0,1159038.0,219.0,566.0,961498.0,511.0,283.0,404443.0,2740.0,11.0,1213.0,1231.0,3107.0,289024.0,161.0,962906.0,166.0,1131341.0,702697.0,0.0,22.0,76.0,2875.0,242.0,0.0,104.0,49.0,328470.0,364483.0,150.0,1067493.0,233.0	0.788177	1.56837e-09	9.46348e-08	fairly_strong	pos
Bifidobacterium breve	K01739 cystathionine gamma-synthase [EC:2.5.1.48]	1855.0,819.0,1233.0,1096.0,1466.0,591.0,575.0,614.0,1643.0,1986.0,866.0,911.0,1772.0,630.0,669.0,1377.0,1203.0,825.0,277.0,759.0,424.0,1169.0,514.0,1704.0,1304.0,1939.0,1471.0,42.0,623.0,3.0,204.0,1050.0,315.0,661.0,1811.0,1132.0,1002.0,695.0,1803.0,12.0	728706.0,803.0,8143.0,357078.0,588981.0,182.0,0.0,114.0,631977.0,1159038.0,219.0,566.0,961498.0,511.0,283.0,404443.0,2740.0,11.0,1213.0,1231.0,3107.0,289024.0,161.0,962906.0,166.0,1131341.0,702697.0,0.0,22.0,76.0,2875.0,242.0,0.0,104.0,49.0,328470.0,364483.0,150.0,1067493.0,233.0	0.787849	1.61018e-09	9.70677e-08	fairly_strong	pos
Bifidobacterium breve	K02911 large subunit ribosomal protein L32	718.0,136.0,173.0,420.0,598.0,236.0,74.0,174.0,488.0,558.0,161.0,215.0,640.0,171.0,164.0,397.0,296.0,90.0,123.0,279.0,151.0,252.0,251.0,497.0,549.0,556.0,396.0,43.0,82.0,56.0,131.0,269.0,68.0,186.0,585.0,247.0,410.0,125.0,951.0,340.0	728706.0,803.0,8143.0,357078.0,588981.0,182.0,0.0,114.0,631977.0,1159038.0,219.0,566.0,961498.0,511.0,283.0,404443.0,2740.0,11.0,1213.0,1231.0,3107.0,289024.0,161.0,962906.0,166.0,1131341.0,702697.0,0.0,22.0,76.0,2875.0,242.0,0.0,104.0,49.0,328470.0,364483.0,150.0,1067493.0,233.0	0.786419	1.80481e-09	1.08269e-07	fairly_strong	pos
Bifidobacterium breve	ko03400 DNA repair and recombination proteins	119283.0,48811.0,77600.0,74095.0,98536.0,46846.0,40548.0,51552.0,107821.0,124952.0,66990.0,64478.0,114884.0,64671.0,51317.0,96994.0,85065.0,49970.0,50451.0,57688.0,48866.0,81808.0,53105.0,112050.0,85895.0,128289.0,95038.0,82662.0,42260.0,102523.0,45579.0,76333.0,36635.0,65456.0,113625.0,75691.0,75342.0,55322.0,119368.0,19352.0	728706.0,803.0,8143.0,357078.0,588981.0,182.0,0.0,114.0,631977.0,1159038.0,219.0,566.0,961498.0,511.0,283.0,404443.0,2740.0,11.0,1213.0,1231.0,3107.0,289024.0,161.0,962906.0,166.0,1131341.0,702697.0,0.0,22.0,76.0,2875.0,242.0,0.0,104.0,49.0,328470.0,364483.0,150.0,1067493.0,233.0	0.786214	1.83454e-09	1.09985e-07	fairly_strong	pos
Bifidobacterium breve	ko03009 Ribosome biogenesis	5187.0,3283.0,3711.0,4169.0,5142.0,3093.0,1591.0,3747.0,5271.0,6299.0,4522.0,4350.0,5604.0,4229.0,3682.0,4857.0,4662.0,3045.0,2222.0,3658.0,2186.0,4892.0,3841.0,5899.0,2519.0,6451.0,5314.0,2442.0,3001.0,3229.0,1856.0,4184.0,1720.0,3908.0,3471.0,4518.0,4635.0,4149.0,5986.0,637.0	728706.0,803.0,8143.0,357078.0,588981.0,182.0,0.0,114.0,631977.0,1159038.0,219.0,566.0,961498.0,511.0,283.0,404443.0,2740.0,11.0,1213.0,1231.0,3107.0,289024.0,161.0,962906.0,166.0,1131341.0,702697.0,0.0,22.0,76.0,2875.0,242.0,0.0,104.0,49.0,328470.0,364483.0,150.0,1067493.0,233.0	0.784859	2.04205e-09	1.2183e-07	fairly_strong	pos
Bifidobacterium breve	K00133 aspartate-semialdehyde dehydrogenase [EC:1.2.1.11]	1766.0,884.0,1347.0,1349.0,1665.0,783.0,660.0,756.0,1853.0,2171.0,1465.0,1418.0,1939.0,1007.0,848.0,1692.0,1581.0,849.0,739.0,1160.0,883.0,1625.0,1107.0,1886.0,1148.0,2170.0,1599.0,1027.0,669.0,1338.0,727.0,1421.0,453.0,1281.0,1461.0,1500.0,1218.0,1334.0,2121.0,61.0	728706.0,803.0,8143.0,357078.0,588981.0,182.0,0.0,114.0,631977.0,1159038.0,219.0,566.0,961498.0,511.0,283.0,404443.0,2740.0,11.0,1213.0,1231.0,3107.0,289024.0,161.0,962906.0,166.0,1131341.0,702697.0,0.0,22.0,76.0,2875.0,242.0,0.0,104.0,49.0,328470.0,364483.0,150.0,1067493.0,233.0	0.784805	2.0509e-09	1.22284e-07	fairly_strong	pos
Bifidobacterium breve	K01874 methionyl-tRNA synthetase [EC:6.1.1.10]	3146.0,1230.0,2516.0,2086.0,2645.0,679.0,1011.0,744.0,2620.0,3444.0,1501.0,1676.0,3081.0,1512.0,959.0,2653.0,2215.0,983.0,1454.0,1592.0,1337.0,2041.0,1450.0,3060.0,2265.0,3404.0,2368.0,2415.0,807.0,2987.0,1280.0,1459.0,1217.0,1793.0,1955.0,1927.0,1624.0,1053.0,3548.0,171.0	728706.0,803.0,8143.0,357078.0,588981.0,182.0,0.0,114.0,631977.0,1159038.0,219.0,566.0,961498.0,511.0,283.0,404443.0,2740.0,11.0,1213.0,1231.0,3107.0,289024.0,161.0,962906.0,166.0,1131341.0,702697.0,0.0,22.0,76.0,2875.0,242.0,0.0,104.0,49.0,328470.0,364483.0,150.0,1067493.0,233.0	0.784403	2.11673e-09	1.25941e-07	fairly_strong	pos
Bifidobacterium breve	K00700 1,4-alpha-glucan branching enzyme [EC:2.4.1.18]	3064.0,1342.0,1763.0,1991.0,2800.0,1253.0,1271.0,1086.0,2655.0,3396.0,1705.0,2489.0,3240.0,1514.0,1168.0,2392.0,2153.0,1346.0,1304.0,1491.0,1269.0,2149.0,1137.0,3022.0,2020.0,3309.0,2672.0,13.0,782.0,7.0,1107.0,1790.0,1185.0,1586.0,2849.0,3012.0,2116.0,1389.0,3125.0,86.0	728706.0,803.0,8143.0,357078.0,588981.0,182.0,0.0,114.0,631977.0,1159038.0,219.0,566.0,961498.0,511.0,283.0,404443.0,2740.0,11.0,1213.0,1231.0,3107.0,289024.0,161.0,962906.0,166.0,1131341.0,702697.0,0.0,22.0,76.0,2875.0,242.0,0.0,104.0,49.0,328470.0,364483.0,150.0,1067493.0,233.0	0.783873	2.20669e-09	1.31095e-07	fairly_strong	pos
Bifidobacterium breve	K00609 aspartate carbamoyltransferase catalytic subunit [EC:2.1.3.2]	1548.0,556.0,877.0,911.0,1173.0,723.0,616.0,639.0,1266.0,1422.0,784.0,763.0,1433.0,673.0,598.0,1117.0,990.0,599.0,575.0,722.0,529.0,948.0,741.0,1285.0,1152.0,1621.0,1092.0,915.0,549.0,1216.0,515.0,852.0,472.0,772.0,1466.0,890.0,912.0,628.0,1480.0,357.0	728706.0,803.0,8143.0,357078.0,588981.0,182.0,0.0,114.0,631977.0,1159038.0,219.0,566.0,961498.0,511.0,283.0,404443.0,2740.0,11.0,1213.0,1231.0,3107.0,289024.0,161.0,962906.0,166.0,1131341.0,702697.0,0.0,22.0,76.0,2875.0,242.0,0.0,104.0,49.0,328470.0,364483.0,150.0,1067493.0,233.0	0.782793	2.40126e-09	1.4218e-07	fairly_strong	pos
Bifidobacterium breve	ko04910 Insulin signaling pathway	4306.0,2927.0,3066.0,3716.0,5298.0,2801.0,2448.0,2073.0,5708.0,7271.0,4632.0,5587.0,6351.0,3872.0,2761.0,5556.0,4688.0,2842.0,3262.0,3463.0,3450.0,5217.0,3197.0,6493.0,3275.0,7228.0,5775.0,1030.0,1835.0,1821.0,2943.0,4351.0,1973.0,4117.0,4757.0,4978.0,4310.0,3900.0,6540.0,164.0	728706.0,803.0,8143.0,357078.0,588981.0,182.0,0.0,114.0,631977.0,1159038.0,219.0,566.0,961498.0,511.0,283.0,404443.0,2740.0,11.0,1213.0,1231.0,3107.0,289024.0,161.0,962906.0,166.0,1131341.0,702697.0,0.0,22.0,76.0,2875.0,242.0,0.0,104.0,49.0,328470.0,364483.0,150.0,1067493.0,233.0	0.782223	2.51023e-09	1.48498e-07	fairly_strong	pos
Bifidobacterium breve	K00948 ribose-phosphate pyrophosphokinase [EC:2.7.6.1]	3226.0,1195.0,1803.0,1686.0,2765.0,1180.0,779.0,995.0,2834.0,3414.0,1011.0,1238.0,3227.0,1324.0,823.0,2387.0,1857.0,1065.0,768.0,1191.0,984.0,1620.0,1063.0,3065.0,2828.0,3503.0,2439.0,2075.0,695.0,2844.0,673.0,1445.0,857.0,1140.0,3209.0,1550.0,1653.0,560.0,3426.0,649.0	728706.0,803.0,8143.0,357078.0,588981.0,182.0,0.0,114.0,631977.0,1159038.0,219.0,566.0,961498.0,511.0,283.0,404443.0,2740.0,11.0,1213.0,1231.0,3107.0,289024.0,161.0,962906.0,166.0,1131341.0,702697.0,0.0,22.0,76.0,2875.0,242.0,0.0,104.0,49.0,328470.0,364483.0,150.0,1067493.0,233.0	0.781999	2.5543e-09	1.51014e-07	fairly_strong	pos
Bifidobacterium breve	K03702 excinuclease ABC subunit B	3118.0,1396.0,2108.0,1773.0,2576.0,980.0,1177.0,1018.0,2849.0,3290.0,1536.0,1603.0,3048.0,1483.0,1094.0,2346.0,1997.0,1276.0,1226.0,1374.0,1153.0,1984.0,1216.0,2856.0,2200.0,3523.0,2345.0,2333.0,1122.0,2871.0,1035.0,1787.0,923.0,1493.0,2740.0,1747.0,1891.0,1159.0,3149.0,116.0	728706.0,803.0,8143.0,357078.0,588981.0,182.0,0.0,114.0,631977.0,1159038.0,219.0,566.0,961498.0,511.0,283.0,404443.0,2740.0,11.0,1213.0,1231.0,3107.0,289024.0,161.0,962906.0,166.0,1131341.0,702697.0,0.0,22.0,76.0,2875.0,242.0,0.0,104.0,49.0,328470.0,364483.0,150.0,1067493.0,233.0	0.781994	2.55534e-09	1.5103e-07	fairly_strong	pos
Bifidobacterium breve	K04066 primosomal protein N' (replication factor Y) (superfamily II helicase) [EC:3.6.4.-]	3667.0,1084.0,2109.0,2169.0,2909.0,1077.0,1182.0,1259.0,3055.0,3706.0,2013.0,1925.0,3499.0,1807.0,1179.0,2729.0,2436.0,1211.0,1467.0,1635.0,1468.0,2424.0,1443.0,3302.0,2225.0,3812.0,2743.0,2794.0,1147.0,3110.0,1259.0,2139.0,825.0,1776.0,3225.0,2250.0,2140.0,1556.0,3701.0,261.0	728706.0,803.0,8143.0,357078.0,588981.0,182.0,0.0,114.0,631977.0,1159038.0,219.0,566.0,961498.0,511.0,283.0,404443.0,2740.0,11.0,1213.0,1231.0,3107.0,289024.0,161.0,962906.0,166.0,1131341.0,702697.0,0.0,22.0,76.0,2875.0,242.0,0.0,104.0,49.0,328470.0,364483.0,150.0,1067493.0,233.0	0.781987	2.55683e-09	1.51073e-07	fairly_strong	pos
Bifidobacterium breve	K00941 hydroxymethylpyrimidine/phosphomethylpyrimidine kinase [EC:2.7.1.49 2.7.4.7]	1196.0,473.0,790.0,708.0,1128.0,330.0,137.0,478.0,947.0,1390.0,422.0,547.0,1239.0,529.0,398.0,763.0,531.0,313.0,481.0,593.0,493.0,619.0,510.0,1242.0,174.0,1367.0,1032.0,918.0,422.0,1188.0,437.0,468.0,310.0,541.0,465.0,579.0,794.0,459.0,1384.0,1428.0	728706.0,803.0,8143.0,357078.0,588981.0,182.0,0.0,114.0,631977.0,1159038.0,219.0,566.0,961498.0,511.0,283.0,404443.0,2740.0,11.0,1213.0,1231.0,3107.0,289024.0,161.0,962906.0,166.0,1131341.0,702697.0,0.0,22.0,76.0,2875.0,242.0,0.0,104.0,49.0,328470.0,364483.0,150.0,1067493.0,233.0	0.781289	2.69883e-09	1.5908e-07	fairly_strong	pos
Bifidobacterium breve	K01956 carbamoyl-phosphate synthase small subunit [EC:6.3.5.5]	1940.0,791.0,1200.0,1098.0,1641.0,665.0,672.0,673.0,1666.0,1988.0,980.0,1094.0,1827.0,921.0,701.0,1464.0,1345.0,781.0,695.0,981.0,700.0,1274.0,796.0,1771.0,1814.0,1929.0,1521.0,915.0,451.0,876.0,606.0,1219.0,550.0,1000.0,1749.0,1184.0,1209.0,838.0,1859.0,140.0	728706.0,803.0,8143.0,357078.0,588981.0,182.0,0.0,114.0,631977.0,1159038.0,219.0,566.0,961498.0,511.0,283.0,404443.0,2740.0,11.0,1213.0,1231.0,3107.0,289024.0,161.0,962906.0,166.0,1131341.0,702697.0,0.0,22.0,76.0,2875.0,242.0,0.0,104.0,49.0,328470.0,364483.0,150.0,1067493.0,233.0	0.780666	2.8321e-09	1.66237e-07	fairly_strong	pos
Bifidobacterium breve	K01736 chorismate synthase [EC:4.2.3.5]	1651.0,816.0,1017.0,994.0,1333.0,599.0,520.0,690.0,1282.0,1592.0,808.0,846.0,1465.0,909.0,691.0,1178.0,1010.0,813.0,669.0,760.0,576.0,952.0,690.0,1422.0,1130.0,1562.0,1224.0,905.0,676.0,1207.0,608.0,858.0,480.0,809.0,1456.0,920.0,1015.0,588.0,1422.0,99.0	728706.0,803.0,8143.0,357078.0,588981.0,182.0,0.0,114.0,631977.0,1159038.0,219.0,566.0,961498.0,511.0,283.0,404443.0,2740.0,11.0,1213.0,1231.0,3107.0,289024.0,161.0,962906.0,166.0,1131341.0,702697.0,0.0,22.0,76.0,2875.0,242.0,0.0,104.0,49.0,328470.0,364483.0,150.0,1067493.0,233.0	0.779447	3.11022e-09	1.81638e-07	fairly_strong	pos
Bifidobacterium breve	ko00220 Arginine biosynthesis	24406.0,11250.0,17139.0,16128.0,20785.0,13798.0,10344.0,11900.0,21538.0,23842.0,14826.0,17784.0,22876.0,15137.0,12211.0,19827.0,18282.0,11735.0,11249.0,13628.0,11580.0,17536.0,12391.0,21627.0,20048.0,24528.0,19410.0,11264.0,10427.0,14079.0,10224.0,17109.0,9597.0,14247.0,24066.0,16335.0,17615.0,12651.0,23165.0,14022.0	728706.0,803.0,8143.0,357078.0,588981.0,182.0,0.0,114.0,631977.0,1159038.0,219.0,566.0,961498.0,511.0,283.0,404443.0,2740.0,11.0,1213.0,1231.0,3107.0,289024.0,161.0,962906.0,166.0,1131341.0,702697.0,0.0,22.0,76.0,2875.0,242.0,0.0,104.0,49.0,328470.0,364483.0,150.0,1067493.0,233.0	0.779279	3.15069e-09	1.83947e-07	fairly_strong	pos
Bifidobacterium breve	Aging	12131.0,5898.0,8701.0,8148.0,10582.0,5569.0,4961.0,5526.0,11337.0,12939.0,7933.0,7987.0,11884.0,7843.0,5945.0,10265.0,9460.0,5588.0,5513.0,6782.0,5180.0,9257.0,6820.0,11752.0,9034.0,13070.0,9704.0,9062.0,5231.0,11807.0,4981.0,8172.0,4109.0,7168.0,11224.0,8281.0,7996.0,6396.0,13161.0,5579.0	728706.0,803.0,8143.0,357078.0,588981.0,182.0,0.0,114.0,631977.0,1159038.0,219.0,566.0,961498.0,511.0,283.0,404443.0,2740.0,11.0,1213.0,1231.0,3107.0,289024.0,161.0,962906.0,166.0,1131341.0,702697.0,0.0,22.0,76.0,2875.0,242.0,0.0,104.0,49.0,328470.0,364483.0,150.0,1067493.0,233.0	0.779089	3.19684e-09	1.86419e-07	fairly_strong	pos
Bifidobacterium breve	K01489 cytidine deaminase [EC:3.5.4.5]	650.0,264.0,241.0,540.0,577.0,453.0,210.0,520.0,684.0,812.0,546.0,406.0,755.0,551.0,470.0,645.0,465.0,372.0,272.0,267.0,215.0,564.0,417.0,732.0,436.0,873.0,672.0,445.0,418.0,624.0,184.0,503.0,340.0,500.0,504.0,482.0,693.0,448.0,731.0,50.0	728706.0,803.0,8143.0,357078.0,588981.0,182.0,0.0,114.0,631977.0,1159038.0,219.0,566.0,961498.0,511.0,283.0,404443.0,2740.0,11.0,1213.0,1231.0,3107.0,289024.0,161.0,962906.0,166.0,1131341.0,702697.0,0.0,22.0,76.0,2875.0,242.0,0.0,104.0,49.0,328470.0,364483.0,150.0,1067493.0,233.0	0.779022	3.21317e-09	1.87261e-07	fairly_strong	pos
Bifidobacterium breve	ko03030 DNA replication	37592.0,14006.0,23787.0,22152.0,30533.0,13263.0,11980.0,13441.0,32557.0,38023.0,17468.0,18876.0,35301.0,17506.0,14051.0,29393.0,25157.0,13507.0,13416.0,17435.0,13239.0,24017.0,14137.0,34137.0,27797.0,38471.0,28573.0,24849.0,11839.0,31574.0,12760.0,21685.0,9664.0,18730.0,35707.0,22016.0,22117.0,15484.0,37122.0,5605.0	728706.0,803.0,8143.0,357078.0,588981.0,182.0,0.0,114.0,631977.0,1159038.0,219.0,566.0,961498.0,511.0,283.0,404443.0,2740.0,11.0,1213.0,1231.0,3107.0,289024.0,161.0,962906.0,166.0,1131341.0,702697.0,0.0,22.0,76.0,2875.0,242.0,0.0,104.0,49.0,328470.0,364483.0,150.0,1067493.0,233.0	0.778758	3.27873e-09	1.91025e-07	fairly_strong	pos
Bifidobacterium breve	Replication and repair	144878.0,61267.0,94650.0,92518.0,120670.0,60365.0,50404.0,64256.0,132142.0,151591.0,85343.0,83635.0,140837.0,82214.0,65099.0,119715.0,106034.0,63447.0,64744.0,75120.0,62568.0,102844.0,68552.0,136521.0,105640.0,155394.0,116621.0,99579.0,59859.0,127133.0,58812.0,96685.0,45069.0,81804.0,139793.0,94702.0,94177.0,70769.0,144869.0,23281.0	728706.0,803.0,8143.0,357078.0,588981.0,182.0,0.0,114.0,631977.0,1159038.0,219.0,566.0,961498.0,511.0,283.0,404443.0,2740.0,11.0,1213.0,1231.0,3107.0,289024.0,161.0,962906.0,166.0,1131341.0,702697.0,0.0,22.0,76.0,2875.0,242.0,0.0,104.0,49.0,328470.0,364483.0,150.0,1067493.0,233.0	0.777143	3.70719e-09	2.1446e-07	fairly_strong	pos
Bifidobacterium breve	K01243 adenosylhomocysteine nucleosidase [EC:3.2.2.9]	1194.0,580.0,759.0,750.0,1116.0,397.0,294.0,591.0,1092.0,1318.0,623.0,643.0,1264.0,779.0,508.0,955.0,779.0,505.0,400.0,658.0,454.0,794.0,570.0,1232.0,754.0,1365.0,1040.0,1431.0,418.0,954.0,369.0,643.0,384.0,619.0,893.0,784.0,760.0,481.0,1359.0,31.0	728706.0,803.0,8143.0,357078.0,588981.0,182.0,0.0,114.0,631977.0,1159038.0,219.0,566.0,961498.0,511.0,283.0,404443.0,2740.0,11.0,1213.0,1231.0,3107.0,289024.0,161.0,962906.0,166.0,1131341.0,702697.0,0.0,22.0,76.0,2875.0,242.0,0.0,104.0,49.0,328470.0,364483.0,150.0,1067493.0,233.0	0.776901	3.7758e-09	2.18365e-07	fairly_strong	pos
Bifidobacterium breve	K00852 ribokinase [EC:2.7.1.15]	2460.0,746.0,1581.0,3068.0,5213.0,579.0,308.0,713.0,2163.0,3272.0,1164.0,940.0,3004.0,1211.0,749.0,1592.0,1051.0,518.0,559.0,1072.0,1157.0,1314.0,1205.0,3158.0,198.0,3319.0,2596.0,2402.0,683.0,1999.0,317.0,950.0,484.0,973.0,236.0,1340.0,3500.0,1078.0,7587.0,1457.0	728706.0,803.0,8143.0,357078.0,588981.0,182.0,0.0,114.0,631977.0,1159038.0,219.0,566.0,961498.0,511.0,283.0,404443.0,2740.0,11.0,1213.0,1231.0,3107.0,289024.0,161.0,962906.0,166.0,1131341.0,702697.0,0.0,22.0,76.0,2875.0,242.0,0.0,104.0,49.0,328470.0,364483.0,150.0,1067493.0,233.0	0.776662	3.84455e-09	2.22144e-07	fairly_strong	pos
Bifidobacterium breve	K00527 ribonucleoside-triphosphate reductase (thioredoxin) [EC:1.17.4.2]	3896.0,1690.0,2513.0,2317.0,3283.0,1181.0,1231.0,1378.0,3427.0,4019.0,1815.0,1902.0,3677.0,1769.0,1185.0,3126.0,2671.0,1542.0,1852.0,1843.0,1898.0,2471.0,1321.0,3537.0,3029.0,3935.0,2816.0,2292.0,1219.0,2554.0,1512.0,2235.0,1671.0,1908.0,4249.0,2283.0,2197.0,1372.0,4040.0,2324.0	728706.0,803.0,8143.0,357078.0,588981.0,182.0,0.0,114.0,631977.0,1159038.0,219.0,566.0,961498.0,511.0,283.0,404443.0,2740.0,11.0,1213.0,1231.0,3107.0,289024.0,161.0,962906.0,166.0,1131341.0,702697.0,0.0,22.0,76.0,2875.0,242.0,0.0,104.0,49.0,328470.0,364483.0,150.0,1067493.0,233.0	0.776346	3.93747e-09	2.27246e-07	fairly_strong	pos
Bifidobacterium breve	K01586 diaminopimelate decarboxylase [EC:4.1.1.20]	2633.0,921.0,1545.0,1425.0,2174.0,655.0,781.0,661.0,2371.0,2954.0,1036.0,1250.0,2602.0,911.0,663.0,2030.0,1554.0,724.0,750.0,1113.0,841.0,1588.0,618.0,2599.0,1663.0,2964.0,2048.0,1062.0,522.0,1131.0,866.0,1233.0,845.0,1053.0,2313.0,1526.0,1499.0,768.0,2978.0,3486.0	728706.0,803.0,8143.0,357078.0,588981.0,182.0,0.0,114.0,631977.0,1159038.0,219.0,566.0,961498.0,511.0,283.0,404443.0,2740.0,11.0,1213.0,1231.0,3107.0,289024.0,161.0,962906.0,166.0,1131341.0,702697.0,0.0,22.0,76.0,2875.0,242.0,0.0,104.0,49.0,328470.0,364483.0,150.0,1067493.0,233.0	0.774886	4.39415e-09	2.52267e-07	fairly_strong	pos
Bifidobacterium breve	ko00500 Starch and sucrose metabolism	67592.0,36514.0,46494.0,60554.0,62647.0,28798.0,25126.0,29206.0,70435.0,88386.0,62247.0,64978.0,80226.0,45207.0,36775.0,66186.0,65723.0,34763.0,30102.0,49537.0,29371.0,68282.0,54226.0,79012.0,43719.0,87449.0,66625.0,44677.0,23701.0,54776.0,26852.0,56723.0,25989.0,56733.0,51401.0,63101.0,50596.0,54577.0,78941.0,14071.0	728706.0,803.0,8143.0,357078.0,588981.0,182.0,0.0,114.0,631977.0,1159038.0,219.0,566.0,961498.0,511.0,283.0,404443.0,2740.0,11.0,1213.0,1231.0,3107.0,289024.0,161.0,962906.0,166.0,1131341.0,702697.0,0.0,22.0,76.0,2875.0,242.0,0.0,104.0,49.0,328470.0,364483.0,150.0,1067493.0,233.0	0.774713	4.45133e-09	2.55475e-07	fairly_strong	pos
Bifidobacterium breve	K00525 ribonucleoside-diphosphate reductase alpha chain [EC:1.17.4.1]	3603.0,1820.0,2729.0,2753.0,3517.0,1855.0,1321.0,2037.0,3611.0,4014.0,2621.0,1937.0,3680.0,2702.0,2235.0,3433.0,3116.0,2158.0,2598.0,2045.0,2184.0,3296.0,2408.0,3832.0,2423.0,4089.0,3270.0,2749.0,1722.0,3215.0,2278.0,2867.0,1174.0,2552.0,3216.0,2842.0,3012.0,2448.0,4083.0,642.0	728706.0,803.0,8143.0,357078.0,588981.0,182.0,0.0,114.0,631977.0,1159038.0,219.0,566.0,961498.0,511.0,283.0,404443.0,2740.0,11.0,1213.0,1231.0,3107.0,289024.0,161.0,962906.0,166.0,1131341.0,702697.0,0.0,22.0,76.0,2875.0,242.0,0.0,104.0,49.0,328470.0,364483.0,150.0,1067493.0,233.0	0.774159	4.63961e-09	2.66048e-07	fairly_strong	pos
Bifidobacterium breve	K01892 histidyl-tRNA synthetase [EC:6.1.1.21]	2351.0,733.0,1319.0,1353.0,1807.0,589.0,858.0,751.0,2031.0,2369.0,1077.0,1170.0,2251.0,1714.0,773.0,1833.0,1534.0,831.0,869.0,950.0,772.0,1430.0,871.0,2112.0,1792.0,2678.0,1657.0,1289.0,572.0,1684.0,810.0,1363.0,575.0,1193.0,2377.0,1271.0,1268.0,740.0,2393.0,354.0	728706.0,803.0,8143.0,357078.0,588981.0,182.0,0.0,114.0,631977.0,1159038.0,219.0,566.0,961498.0,511.0,283.0,404443.0,2740.0,11.0,1213.0,1231.0,3107.0,289024.0,161.0,962906.0,166.0,1131341.0,702697.0,0.0,22.0,76.0,2875.0,242.0,0.0,104.0,49.0,328470.0,364483.0,150.0,1067493.0,233.0	0.774077	4.668e-09	2.67519e-07	fairly_strong	pos
Bifidobacterium breve	K01649 2-isopropylmalate synthase [EC:2.3.3.13]	3015.0,1316.0,2201.0,2015.0,2620.0,793.0,981.0,820.0,2887.0,3583.0,2243.0,2171.0,3084.0,1484.0,1191.0,2712.0,2584.0,1307.0,1182.0,1735.0,1283.0,2567.0,1288.0,3120.0,1587.0,3366.0,2464.0,42.0,856.0,6.0,1068.0,2168.0,505.0,1934.0,2250.0,2367.0,1756.0,1947.0,3433.0,95.0	728706.0,803.0,8143.0,357078.0,588981.0,182.0,0.0,114.0,631977.0,1159038.0,219.0,566.0,961498.0,511.0,283.0,404443.0,2740.0,11.0,1213.0,1231.0,3107.0,289024.0,161.0,962906.0,166.0,1131341.0,702697.0,0.0,22.0,76.0,2875.0,242.0,0.0,104.0,49.0,328470.0,364483.0,150.0,1067493.0,233.0	0.77354	4.8586e-09	2.77875e-07	fairly_strong	pos
Bifidobacterium breve	K03060 DNA-directed RNA polymerase subunit omega [EC:2.7.7.6]	477.0,174.0,211.0,303.0,415.0,294.0,105.0,237.0,416.0,493.0,226.0,240.0,478.0,283.0,209.0,370.0,314.0,153.0,52.0,208.0,83.0,288.0,247.0,435.0,436.0,501.0,404.0,158.0,130.0,352.0,45.0,259.0,86.0,196.0,441.0,263.0,313.0,193.0,503.0,115.0	728706.0,803.0,8143.0,357078.0,588981.0,182.0,0.0,114.0,631977.0,1159038.0,219.0,566.0,961498.0,511.0,283.0,404443.0,2740.0,11.0,1213.0,1231.0,3107.0,289024.0,161.0,962906.0,166.0,1131341.0,702697.0,0.0,22.0,76.0,2875.0,242.0,0.0,104.0,49.0,328470.0,364483.0,150.0,1067493.0,233.0	0.772142	5.38893e-09	3.06686e-07	fairly_strong	pos
Bifidobacterium breve	ko03021 Transcription machinery	17128.0,8582.0,11728.0,10937.0,14599.0,7963.0,6193.0,8674.0,15363.0,18161.0,10643.0,10446.0,16594.0,11029.0,7742.0,14187.0,13166.0,8517.0,7947.0,9561.0,8296.0,12331.0,8938.0,16353.0,13157.0,18004.0,14002.0,12170.0,7264.0,15143.0,7346.0,11135.0,6388.0,9893.0,16576.0,11642.0,11243.0,8443.0,18139.0,3133.0	728706.0,803.0,8143.0,357078.0,588981.0,182.0,0.0,114.0,631977.0,1159038.0,219.0,566.0,961498.0,511.0,283.0,404443.0,2740.0,11.0,1213.0,1231.0,3107.0,289024.0,161.0,962906.0,166.0,1131341.0,702697.0,0.0,22.0,76.0,2875.0,242.0,0.0,104.0,49.0,328470.0,364483.0,150.0,1067493.0,233.0	0.771874	5.49659e-09	3.12541e-07	fairly_strong	pos
Bifidobacterium breve	K00981 phosphatidate cytidylyltransferase [EC:2.7.7.41]	1400.0,884.0,928.0,1023.0,1159.0,628.0,430.0,961.0,1226.0,1394.0,680.0,614.0,1354.0,818.0,812.0,1065.0,887.0,815.0,742.0,631.0,515.0,844.0,628.0,1337.0,1192.0,1468.0,1254.0,777.0,867.0,997.0,724.0,731.0,477.0,617.0,1217.0,792.0,882.0,549.0,1313.0,50.0	728706.0,803.0,8143.0,357078.0,588981.0,182.0,0.0,114.0,631977.0,1159038.0,219.0,566.0,961498.0,511.0,283.0,404443.0,2740.0,11.0,1213.0,1231.0,3107.0,289024.0,161.0,962906.0,166.0,1131341.0,702697.0,0.0,22.0,76.0,2875.0,242.0,0.0,104.0,49.0,328470.0,364483.0,150.0,1067493.0,233.0	0.771083	5.82627e-09	3.30235e-07	fairly_strong	pos
Bifidobacterium breve	K02769 PTS system, fructose-specific IIB component [EC:2.7.1.202]	311.0,176.0,23.0,238.0,330.0,190.0,3.0,1.0,336.0,492.0,132.0,57.0,279.0,320.0,33.0,224.0,111.0,71.0,6.0,46.0,38.0,214.0,360.0,390.0,44.0,497.0,377.0,0.0,11.0,489.0,7.0,126.0,29.0,116.0,28.0,191.0,370.0,137.0,498.0,0.0	728706.0,803.0,8143.0,357078.0,588981.0,182.0,0.0,114.0,631977.0,1159038.0,219.0,566.0,961498.0,511.0,283.0,404443.0,2740.0,11.0,1213.0,1231.0,3107.0,289024.0,161.0,962906.0,166.0,1131341.0,702697.0,0.0,22.0,76.0,2875.0,242.0,0.0,104.0,49.0,328470.0,364483.0,150.0,1067493.0,233.0	0.767014	7.83245e-09	4.37627e-07	fairly_strong	pos
Bifidobacterium breve	K00610 aspartate carbamoyltransferase regulatory subunit	372.0,266.0,267.0,358.0,461.0,249.0,75.0,324.0,373.0,520.0,322.0,310.0,489.0,305.0,294.0,323.0,308.0,213.0,250.0,296.0,222.0,362.0,255.0,471.0,49.0,582.0,456.0,0.0,249.0,0.0,241.0,266.0,171.0,273.0,68.0,320.0,451.0,322.0,507.0,1.0	728706.0,803.0,8143.0,357078.0,588981.0,182.0,0.0,114.0,631977.0,1159038.0,219.0,566.0,961498.0,511.0,283.0,404443.0,2740.0,11.0,1213.0,1231.0,3107.0,289024.0,161.0,962906.0,166.0,1131341.0,702697.0,0.0,22.0,76.0,2875.0,242.0,0.0,104.0,49.0,328470.0,364483.0,150.0,1067493.0,233.0	0.766567	8.08865e-09	4.51428e-07	fairly_strong	pos
Bifidobacterium breve	K02115 F-type H+-transporting ATPase subunit gamma	1533.0,772.0,1075.0,934.0,1374.0,904.0,487.0,687.0,1400.0,1718.0,807.0,823.0,1470.0,883.0,720.0,1283.0,1128.0,733.0,527.0,792.0,611.0,1069.0,804.0,1500.0,1403.0,1630.0,1310.0,969.0,559.0,1261.0,442.0,877.0,700.0,747.0,1522.0,989.0,967.0,660.0,1734.0,53.0	728706.0,803.0,8143.0,357078.0,588981.0,182.0,0.0,114.0,631977.0,1159038.0,219.0,566.0,961498.0,511.0,283.0,404443.0,2740.0,11.0,1213.0,1231.0,3107.0,289024.0,161.0,962906.0,166.0,1131341.0,702697.0,0.0,22.0,76.0,2875.0,242.0,0.0,104.0,49.0,328470.0,364483.0,150.0,1067493.0,233.0	0.766384	8.19557e-09	4.56746e-07	fairly_strong	pos
Bifidobacterium breve	K02619 4-amino-4-deoxychorismate lyase [EC:4.1.3.38]	634.0,289.0,286.0,744.0,897.0,338.0,124.0,512.0,610.0,777.0,468.0,631.0,676.0,399.0,494.0,510.0,337.0,291.0,298.0,293.0,204.0,566.0,352.0,783.0,62.0,757.0,631.0,17.0,448.0,1.0,290.0,380.0,200.0,436.0,90.0,457.0,788.0,468.0,1402.0,35.0	728706.0,803.0,8143.0,357078.0,588981.0,182.0,0.0,114.0,631977.0,1159038.0,219.0,566.0,961498.0,511.0,283.0,404443.0,2740.0,11.0,1213.0,1231.0,3107.0,289024.0,161.0,962906.0,166.0,1131341.0,702697.0,0.0,22.0,76.0,2875.0,242.0,0.0,104.0,49.0,328470.0,364483.0,150.0,1067493.0,233.0	0.766094	8.36797e-09	4.65825e-07	fairly_strong	pos
Bifidobacterium breve	ko01007 Amino acid related enzymes	75529.0,35094.0,52061.0,50340.0,63835.0,33084.0,28808.0,33870.0,68228.0,77358.0,49384.0,49103.0,73147.0,44622.0,34674.0,62663.0,59140.0,35701.0,35390.0,41195.0,34875.0,56893.0,38239.0,70042.0,58193.0,80314.0,60040.0,50761.0,29547.0,59107.0,32106.0,53828.0,25755.0,46838.0,70534.0,50300.0,49764.0,40587.0,78338.0,9851.0	728706.0,803.0,8143.0,357078.0,588981.0,182.0,0.0,114.0,631977.0,1159038.0,219.0,566.0,961498.0,511.0,283.0,404443.0,2740.0,11.0,1213.0,1231.0,3107.0,289024.0,161.0,962906.0,166.0,1131341.0,702697.0,0.0,22.0,76.0,2875.0,242.0,0.0,104.0,49.0,328470.0,364483.0,150.0,1067493.0,233.0	0.765939	8.46134e-09	4.70755e-07	fairly_strong	pos
Bifidobacterium breve	K00969 nicotinate-nucleotide adenylyltransferase [EC:2.7.7.18]	1105.0,471.0,637.0,650.0,927.0,395.0,281.0,388.0,943.0,1076.0,482.0,517.0,1051.0,439.0,401.0,808.0,722.0,496.0,394.0,461.0,407.0,653.0,392.0,948.0,808.0,1050.0,866.0,757.0,381.0,945.0,355.0,586.0,263.0,469.0,964.0,606.0,631.0,403.0,998.0,40.0	728706.0,803.0,8143.0,357078.0,588981.0,182.0,0.0,114.0,631977.0,1159038.0,219.0,566.0,961498.0,511.0,283.0,404443.0,2740.0,11.0,1213.0,1231.0,3107.0,289024.0,161.0,962906.0,166.0,1131341.0,702697.0,0.0,22.0,76.0,2875.0,242.0,0.0,104.0,49.0,328470.0,364483.0,150.0,1067493.0,233.0	0.76393	9.76384e-09	5.41227e-07	fairly_strong	pos
Bifidobacterium breve	Genetic Information Processing	337947.0,154995.0,222775.0,224120.0,288719.0,163100.0,121844.0,165815.0,307492.0,345616.0,208007.0,201728.0,326198.0,204418.0,163805.0,280525.0,254939.0,157629.0,156084.0,180889.0,149136.0,244106.0,174155.0,314022.0,267299.0,353661.0,271741.0,229079.0,144358.0,294880.0,140180.0,231545.0,110499.0,197892.0,327699.0,220481.0,225757.0,172411.0,345862.0,57631.0	728706.0,803.0,8143.0,357078.0,588981.0,182.0,0.0,114.0,631977.0,1159038.0,219.0,566.0,961498.0,511.0,283.0,404443.0,2740.0,11.0,1213.0,1231.0,3107.0,289024.0,161.0,962906.0,166.0,1131341.0,702697.0,0.0,22.0,76.0,2875.0,242.0,0.0,104.0,49.0,328470.0,364483.0,150.0,1067493.0,233.0	0.761202	1.1833e-08	6.50595e-07	fairly_strong	pos
Bifidobacterium breve	K00759 adenine phosphoribosyltransferase [EC:2.4.2.7]	910.0,491.0,539.0,532.0,749.0,549.0,251.0,476.0,781.0,853.0,490.0,526.0,823.0,560.0,465.0,682.0,591.0,435.0,360.0,419.0,359.0,555.0,463.0,788.0,718.0,894.0,673.0,512.0,354.0,639.0,317.0,518.0,280.0,466.0,752.0,482.0,617.0,393.0,880.0,30.0	728706.0,803.0,8143.0,357078.0,588981.0,182.0,0.0,114.0,631977.0,1159038.0,219.0,566.0,961498.0,511.0,283.0,404443.0,2740.0,11.0,1213.0,1231.0,3107.0,289024.0,161.0,962906.0,166.0,1131341.0,702697.0,0.0,22.0,76.0,2875.0,242.0,0.0,104.0,49.0,328470.0,364483.0,150.0,1067493.0,233.0	0.761146	1.18794e-08	6.52966e-07	fairly_strong	pos
Bifidobacterium breve	ko03018 RNA degradation	30922.0,14800.0,22323.0,21075.0,26409.0,14975.0,11478.0,16977.0,28199.0,32079.0,19595.0,19171.0,29395.0,18273.0,15559.0,25672.0,24501.0,15104.0,16876.0,18216.0,15732.0,23181.0,16543.0,29115.0,23427.0,32344.0,24991.0,21201.0,13217.0,27197.0,15068.0,21229.0,10410.0,18422.0,29790.0,20832.0,20311.0,15600.0,32167.0,5758.0	728706.0,803.0,8143.0,357078.0,588981.0,182.0,0.0,114.0,631977.0,1159038.0,219.0,566.0,961498.0,511.0,283.0,404443.0,2740.0,11.0,1213.0,1231.0,3107.0,289024.0,161.0,962906.0,166.0,1131341.0,702697.0,0.0,22.0,76.0,2875.0,242.0,0.0,104.0,49.0,328470.0,364483.0,150.0,1067493.0,233.0	0.75924	1.35652e-08	7.41681e-07	fairly_strong	pos
Bifidobacterium breve	K02916 large subunit ribosomal protein L35	331.0,79.0,130.0,138.0,222.0,122.0,118.0,54.0,265.0,309.0,53.0,89.0,266.0,60.0,37.0,206.0,128.0,72.0,83.0,137.0,77.0,120.0,100.0,248.0,324.0,291.0,193.0,18.0,26.0,35.0,70.0,107.0,41.0,85.0,298.0,110.0,138.0,17.0,309.0,14.0	728706.0,803.0,8143.0,357078.0,588981.0,182.0,0.0,114.0,631977.0,1159038.0,219.0,566.0,961498.0,511.0,283.0,404443.0,2740.0,11.0,1213.0,1231.0,3107.0,289024.0,161.0,962906.0,166.0,1131341.0,702697.0,0.0,22.0,76.0,2875.0,242.0,0.0,104.0,49.0,328470.0,364483.0,150.0,1067493.0,233.0	0.75876	1.40238e-08	7.65407e-07	fairly_strong	pos
Bifidobacterium breve	K01921 D-alanine-D-alanine ligase [EC:6.3.2.4]	1950.0,963.0,1369.0,1439.0,1801.0,833.0,625.0,1023.0,1738.0,2168.0,1492.0,1363.0,1911.0,1324.0,1069.0,1758.0,1684.0,858.0,768.0,1168.0,836.0,1664.0,1061.0,1947.0,1089.0,2101.0,1656.0,1183.0,853.0,1554.0,706.0,1455.0,635.0,1324.0,1692.0,1459.0,1471.0,1303.0,2089.0,80.0	728706.0,803.0,8143.0,357078.0,588981.0,182.0,0.0,114.0,631977.0,1159038.0,219.0,566.0,961498.0,511.0,283.0,404443.0,2740.0,11.0,1213.0,1231.0,3107.0,289024.0,161.0,962906.0,166.0,1131341.0,702697.0,0.0,22.0,76.0,2875.0,242.0,0.0,104.0,49.0,328470.0,364483.0,150.0,1067493.0,233.0	0.758757	1.40265e-08	7.65407e-07	fairly_strong	pos
Bifidobacterium breve	K01770 2-C-methyl-D-erythritol 2,4-cyclodiphosphate synthase [EC:4.6.1.12]	415.0,262.0,321.0,359.0,595.0,209.0,90.0,333.0,438.0,626.0,270.0,302.0,568.0,442.0,265.0,297.0,271.0,202.0,283.0,379.0,290.0,354.0,215.0,574.0,44.0,664.0,507.0,385.0,226.0,615.0,283.0,218.0,185.0,344.0,64.0,342.0,447.0,272.0,589.0,21.0	728706.0,803.0,8143.0,357078.0,588981.0,182.0,0.0,114.0,631977.0,1159038.0,219.0,566.0,961498.0,511.0,283.0,404443.0,2740.0,11.0,1213.0,1231.0,3107.0,289024.0,161.0,962906.0,166.0,1131341.0,702697.0,0.0,22.0,76.0,2875.0,242.0,0.0,104.0,49.0,328470.0,364483.0,150.0,1067493.0,233.0	0.75782	1.49636e-08	8.1383e-07	fairly_strong	pos
Bifidobacterium breve	K00763 nicotinate phosphoribosyltransferase [EC:6.3.4.21]	2452.0,900.0,1587.0,1412.0,1916.0,710.0,1018.0,690.0,2057.0,2465.0,952.0,1127.0,2329.0,860.0,720.0,1772.0,1515.0,841.0,585.0,999.0,548.0,1435.0,801.0,2240.0,1859.0,2426.0,1759.0,1768.0,643.0,2122.0,581.0,1244.0,809.0,1020.0,2343.0,1256.0,1316.0,664.0,2397.0,309.0	728706.0,803.0,8143.0,357078.0,588981.0,182.0,0.0,114.0,631977.0,1159038.0,219.0,566.0,961498.0,511.0,283.0,404443.0,2740.0,11.0,1213.0,1231.0,3107.0,289024.0,161.0,962906.0,166.0,1131341.0,702697.0,0.0,22.0,76.0,2875.0,242.0,0.0,104.0,49.0,328470.0,364483.0,150.0,1067493.0,233.0	0.757109	1.57136e-08	8.52495e-07	fairly_strong	pos
Bifidobacterium breve	K01733 threonine synthase [EC:4.2.3.1]	2441.0,877.0,1324.0,1396.0,1843.0,859.0,739.0,768.0,2135.0,2439.0,1109.0,1185.0,2277.0,1060.0,850.0,1953.0,1632.0,907.0,865.0,1032.0,890.0,1510.0,667.0,2166.0,2029.0,2507.0,1754.0,852.0,734.0,1284.0,814.0,1392.0,715.0,1058.0,2841.0,1413.0,1452.0,832.0,2271.0,240.0	728706.0,803.0,8143.0,357078.0,588981.0,182.0,0.0,114.0,631977.0,1159038.0,219.0,566.0,961498.0,511.0,283.0,404443.0,2740.0,11.0,1213.0,1231.0,3107.0,289024.0,161.0,962906.0,166.0,1131341.0,702697.0,0.0,22.0,76.0,2875.0,242.0,0.0,104.0,49.0,328470.0,364483.0,150.0,1067493.0,233.0	0.75679	1.60608e-08	8.68928e-07	fairly_strong	pos
Bifidobacterium breve	K01647 citrate synthase [EC:2.3.3.1]	2022.0,927.0,1371.0,1485.0,1811.0,689.0,678.0,743.0,1897.0,2339.0,1635.0,1501.0,2092.0,630.0,1035.0,1774.0,1755.0,961.0,857.0,1191.0,893.0,1822.0,1028.0,2125.0,1101.0,2278.0,1642.0,20.0,716.0,9.0,861.0,1763.0,1076.0,1239.0,1555.0,1507.0,1324.0,1448.0,2235.0,304.0	728706.0,803.0,8143.0,357078.0,588981.0,182.0,0.0,114.0,631977.0,1159038.0,219.0,566.0,961498.0,511.0,283.0,404443.0,2740.0,11.0,1213.0,1231.0,3107.0,289024.0,161.0,962906.0,166.0,1131341.0,702697.0,0.0,22.0,76.0,2875.0,242.0,0.0,104.0,49.0,328470.0,364483.0,150.0,1067493.0,233.0	0.756563	1.63131e-08	8.80398e-07	fairly_strong	pos
Bifidobacterium breve	K01740 O-acetylhomoserine (thiol)-lyase [EC:2.5.1.49]	1854.0,760.0,1340.0,1506.0,2678.0,107.0,406.0,26.0,1425.0,2093.0,190.0,818.0,1863.0,242.0,88.0,1125.0,851.0,198.0,1403.0,1456.0,1288.0,641.0,81.0,1794.0,1047.0,2050.0,1220.0,9.0,6.0,3.0,1459.0,388.0,438.0,549.0,1339.0,692.0,1382.0,2.0,3903.0,12.0	728706.0,803.0,8143.0,357078.0,588981.0,182.0,0.0,114.0,631977.0,1159038.0,219.0,566.0,961498.0,511.0,283.0,404443.0,2740.0,11.0,1213.0,1231.0,3107.0,289024.0,161.0,962906.0,166.0,1131341.0,702697.0,0.0,22.0,76.0,2875.0,242.0,0.0,104.0,49.0,328470.0,364483.0,150.0,1067493.0,233.0	0.755127	1.7991e-08	9.67759e-07	fairly_strong	pos
Bifidobacterium breve	Folding, sorting and degradation	82095.0,40120.0,56142.0,57943.0,73199.0,42314.0,29511.0,45407.0,74568.0,82728.0,53154.0,49769.0,79475.0,51745.0,44483.0,68262.0,63940.0,40776.0,47709.0,46392.0,41546.0,61108.0,44953.0,76048.0,65352.0,84631.0,66379.0,55937.0,38441.0,72247.0,42381.0,59422.0,28108.0,49904.0,77917.0,54498.0,56286.0,45422.0,86813.0,15262.0	728706.0,803.0,8143.0,357078.0,588981.0,182.0,0.0,114.0,631977.0,1159038.0,219.0,566.0,961498.0,511.0,283.0,404443.0,2740.0,11.0,1213.0,1231.0,3107.0,289024.0,161.0,962906.0,166.0,1131341.0,702697.0,0.0,22.0,76.0,2875.0,242.0,0.0,104.0,49.0,328470.0,364483.0,150.0,1067493.0,233.0	0.754932	1.82317e-08	9.80168e-07	fairly_strong	pos
Bifidobacterium breve	ko01055 Biosynthesis of vancomycin group antibiotics	1726.0,1121.0,1090.0,1128.0,1873.0,865.0,521.0,569.0,1514.0,1865.0,936.0,850.0,1664.0,820.0,1068.0,1337.0,1468.0,931.0,1072.0,1540.0,1137.0,1130.0,883.0,1672.0,1274.0,1675.0,1529.0,1130.0,441.0,1285.0,1094.0,973.0,357.0,693.0,1506.0,1358.0,1502.0,741.0,1885.0,763.0	728706.0,803.0,8143.0,357078.0,588981.0,182.0,0.0,114.0,631977.0,1159038.0,219.0,566.0,961498.0,511.0,283.0,404443.0,2740.0,11.0,1213.0,1231.0,3107.0,289024.0,161.0,962906.0,166.0,1131341.0,702697.0,0.0,22.0,76.0,2875.0,242.0,0.0,104.0,49.0,328470.0,364483.0,150.0,1067493.0,233.0	0.754924	1.8241e-08	9.804e-07	fairly_strong	pos
Bifidobacterium breve	ko03440 Homologous recombination	49178.0,18892.0,31060.0,30684.0,40316.0,19402.0,17122.0,20153.0,43308.0,49136.0,26900.0,25609.0,45729.0,26352.0,20357.0,40229.0,35563.0,19371.0,17911.0,22723.0,18173.0,33312.0,20699.0,44674.0,36786.0,49604.0,37858.0,32663.0,17042.0,40631.0,16631.0,30743.0,14150.0,26734.0,48700.0,30721.0,30754.0,23048.0,48202.0,5691.0	728706.0,803.0,8143.0,357078.0,588981.0,182.0,0.0,114.0,631977.0,1159038.0,219.0,566.0,961498.0,511.0,283.0,404443.0,2740.0,11.0,1213.0,1231.0,3107.0,289024.0,161.0,962906.0,166.0,1131341.0,702697.0,0.0,22.0,76.0,2875.0,242.0,0.0,104.0,49.0,328470.0,364483.0,150.0,1067493.0,233.0	0.754869	1.83095e-08	9.83809e-07	fairly_strong	pos
Bifidobacterium breve	K00973 glucose-1-phosphate thymidylyltransferase [EC:2.7.7.24]	372.0,819.0,638.0,1056.0,1655.0,627.0,349.0,487.0,1404.0,1811.0,658.0,742.0,1600.0,690.0,863.0,1218.0,1105.0,811.0,1255.0,975.0,687.0,1026.0,678.0,1700.0,1025.0,1734.0,1315.0,874.0,357.0,1160.0,975.0,732.0,318.0,544.0,1169.0,1174.0,1315.0,601.0,2981.0,273.0	728706.0,803.0,8143.0,357078.0,588981.0,182.0,0.0,114.0,631977.0,1159038.0,219.0,566.0,961498.0,511.0,283.0,404443.0,2740.0,11.0,1213.0,1231.0,3107.0,289024.0,161.0,962906.0,166.0,1131341.0,702697.0,0.0,22.0,76.0,2875.0,242.0,0.0,104.0,49.0,328470.0,364483.0,150.0,1067493.0,233.0	0.754275	1.90626e-08	1.0226e-06	fairly_strong	pos
Bifidobacterium breve	K01710 dTDP-glucose 4,6-dehydratase [EC:4.2.1.46]	1726.0,1121.0,1090.0,1128.0,1873.0,865.0,521.0,569.0,1514.0,1865.0,936.0,850.0,1664.0,820.0,1068.0,1337.0,1468.0,931.0,1072.0,1533.0,1137.0,1130.0,883.0,1672.0,1274.0,1675.0,1529.0,1130.0,441.0,1285.0,1094.0,973.0,357.0,693.0,1506.0,1358.0,1502.0,741.0,1885.0,648.0	728706.0,803.0,8143.0,357078.0,588981.0,182.0,0.0,114.0,631977.0,1159038.0,219.0,566.0,961498.0,511.0,283.0,404443.0,2740.0,11.0,1213.0,1231.0,3107.0,289024.0,161.0,962906.0,166.0,1131341.0,702697.0,0.0,22.0,76.0,2875.0,242.0,0.0,104.0,49.0,328470.0,364483.0,150.0,1067493.0,233.0	0.753869	1.95922e-08	1.04986e-06	fairly_strong	pos
Bifidobacterium breve	K02939 large subunit ribosomal protein L9	871.0,308.0,477.0,543.0,762.0,410.0,180.0,393.0,805.0,950.0,438.0,424.0,862.0,489.0,350.0,693.0,586.0,231.0,282.0,451.0,287.0,562.0,414.0,837.0,841.0,886.0,712.0,482.0,219.0,825.0,267.0,452.0,197.0,449.0,874.0,503.0,542.0,316.0,949.0,516.0	728706.0,803.0,8143.0,357078.0,588981.0,182.0,0.0,114.0,631977.0,1159038.0,219.0,566.0,961498.0,511.0,283.0,404443.0,2740.0,11.0,1213.0,1231.0,3107.0,289024.0,161.0,962906.0,166.0,1131341.0,702697.0,0.0,22.0,76.0,2875.0,242.0,0.0,104.0,49.0,328470.0,364483.0,150.0,1067493.0,233.0	0.753016	2.07532e-08	1.10905e-06	fairly_strong	pos
Bifidobacterium breve	K03587 cell division protein FtsI (penicillin-binding protein 3) [EC:3.4.16.4]	1911.0,1102.0,1266.0,1716.0,2256.0,754.0,424.0,740.0,2016.0,2792.0,1918.0,1945.0,2487.0,1333.0,1154.0,1818.0,1777.0,949.0,1460.0,1502.0,1230.0,2010.0,1489.0,2441.0,153.0,2790.0,2067.0,2.0,633.0,6.0,1149.0,1592.0,390.0,1473.0,356.0,1818.0,1738.0,1851.0,2559.0,81.0	728706.0,803.0,8143.0,357078.0,588981.0,182.0,0.0,114.0,631977.0,1159038.0,219.0,566.0,961498.0,511.0,283.0,404443.0,2740.0,11.0,1213.0,1231.0,3107.0,289024.0,161.0,962906.0,166.0,1131341.0,702697.0,0.0,22.0,76.0,2875.0,242.0,0.0,104.0,49.0,328470.0,364483.0,150.0,1067493.0,233.0	0.752871	2.09565e-08	1.11961e-06	fairly_strong	pos
Bifidobacterium breve	K01945 phosphoribosylamine---glycine ligase [EC:6.3.4.13]	2109.0,902.0,1352.0,1329.0,1775.0,1267.0,642.0,821.0,1860.0,2179.0,1151.0,1068.0,2100.0,1077.0,878.0,1657.0,1567.0,913.0,887.0,1079.0,1011.0,1400.0,772.0,1846.0,2203.0,2259.0,1742.0,1085.0,822.0,660.0,848.0,1204.0,590.0,1030.0,2136.0,1314.0,1303.0,911.0,2145.0,81.0	728706.0,803.0,8143.0,357078.0,588981.0,182.0,0.0,114.0,631977.0,1159038.0,219.0,566.0,961498.0,511.0,283.0,404443.0,2740.0,11.0,1213.0,1231.0,3107.0,289024.0,161.0,962906.0,166.0,1131341.0,702697.0,0.0,22.0,76.0,2875.0,242.0,0.0,104.0,49.0,328470.0,364483.0,150.0,1067493.0,233.0	0.750118	2.51897e-08	1.33558e-06	fairly_strong	pos
Bifidobacterium breve	K01876 aspartyl-tRNA synthetase [EC:6.1.1.12]	2985.0,1008.0,1789.0,1641.0,2268.0,832.0,1002.0,807.0,2777.0,2962.0,1301.0,1511.0,2885.0,1145.0,812.0,2378.0,1972.0,1018.0,1063.0,1238.0,989.0,1769.0,1266.0,2586.0,2602.0,3313.0,2147.0,1891.0,794.0,2095.0,937.0,1781.0,705.0,1293.0,3283.0,1619.0,1651.0,954.0,2986.0,545.0	728706.0,803.0,8143.0,357078.0,588981.0,182.0,0.0,114.0,631977.0,1159038.0,219.0,566.0,961498.0,511.0,283.0,404443.0,2740.0,11.0,1213.0,1231.0,3107.0,289024.0,161.0,962906.0,166.0,1131341.0,702697.0,0.0,22.0,76.0,2875.0,242.0,0.0,104.0,49.0,328470.0,364483.0,150.0,1067493.0,233.0	0.749923	2.55176e-08	1.35114e-06	fairly_strong	pos
Bifidobacterium breve	K02335 DNA polymerase I [EC:2.7.7.7]	4433.0,1790.0,2833.0,2756.0,3654.0,1656.0,1446.0,1590.0,3750.0,4324.0,2324.0,2273.0,4154.0,2562.0,1757.0,3349.0,3098.0,1814.0,1902.0,1941.0,1856.0,2888.0,1855.0,3910.0,3171.0,4356.0,3359.0,3027.0,1649.0,3520.0,1679.0,2767.0,1017.0,2082.0,4409.0,2589.0,2844.0,1852.0,4188.0,529.0	728706.0,803.0,8143.0,357078.0,588981.0,182.0,0.0,114.0,631977.0,1159038.0,219.0,566.0,961498.0,511.0,283.0,404443.0,2740.0,11.0,1213.0,1231.0,3107.0,289024.0,161.0,962906.0,166.0,1131341.0,702697.0,0.0,22.0,76.0,2875.0,242.0,0.0,104.0,49.0,328470.0,364483.0,150.0,1067493.0,233.0	0.74963	2.6019e-08	1.37621e-06	fairly_strong	pos
Bifidobacterium breve	K01524 exopolyphosphatase / guanosine-5'-triphosphate,3'-diphosphate pyrophosphatase [EC:3.6.1.11 3.6.1.40]	2337.0,1682.0,1979.0,2095.0,2754.0,1417.0,532.0,1766.0,2332.0,3286.0,2121.0,2032.0,2975.0,1858.0,1715.0,1958.0,2345.0,1401.0,875.0,1721.0,970.0,2203.0,1520.0,2971.0,255.0,3122.0,2601.0,38.0,1569.0,7.0,753.0,1759.0,958.0,1500.0,379.0,2075.0,2456.0,1990.0,3020.0,41.0	728706.0,803.0,8143.0,357078.0,588981.0,182.0,0.0,114.0,631977.0,1159038.0,219.0,566.0,961498.0,511.0,283.0,404443.0,2740.0,11.0,1213.0,1231.0,3107.0,289024.0,161.0,962906.0,166.0,1131341.0,702697.0,0.0,22.0,76.0,2875.0,242.0,0.0,104.0,49.0,328470.0,364483.0,150.0,1067493.0,233.0	0.749135	2.68855e-08	1.41898e-06	fairly_strong	pos
Bifidobacterium breve	K01923 phosphoribosylaminoimidazole-succinocarboxamide synthase [EC:6.3.2.6]	1246.0,493.0,736.0,753.0,1071.0,549.0,520.0,443.0,1177.0,1347.0,585.0,699.0,1270.0,482.0,446.0,1027.0,927.0,467.0,592.0,629.0,544.0,886.0,430.0,1153.0,1285.0,1419.0,948.0,711.0,316.0,961.0,517.0,755.0,293.0,591.0,1336.0,730.0,724.0,497.0,1305.0,150.0	728706.0,803.0,8143.0,357078.0,588981.0,182.0,0.0,114.0,631977.0,1159038.0,219.0,566.0,961498.0,511.0,283.0,404443.0,2740.0,11.0,1213.0,1231.0,3107.0,289024.0,161.0,962906.0,166.0,1131341.0,702697.0,0.0,22.0,76.0,2875.0,242.0,0.0,104.0,49.0,328470.0,364483.0,150.0,1067493.0,233.0	0.748894	2.73166e-08	1.44057e-06	fairly_strong	pos
Bifidobacterium breve	K01512 acylphosphatase [EC:3.6.1.7]	629.0,212.0,216.0,348.0,499.0,288.0,117.0,251.0,557.0,574.0,236.0,170.0,592.0,275.0,268.0,455.0,341.0,260.0,61.0,113.0,104.0,358.0,191.0,573.0,558.0,679.0,486.0,226.0,270.0,520.0,30.0,270.0,145.0,224.0,612.0,300.0,377.0,196.0,545.0,8.0	728706.0,803.0,8143.0,357078.0,588981.0,182.0,0.0,114.0,631977.0,1159038.0,219.0,566.0,961498.0,511.0,283.0,404443.0,2740.0,11.0,1213.0,1231.0,3107.0,289024.0,161.0,962906.0,166.0,1131341.0,702697.0,0.0,22.0,76.0,2875.0,242.0,0.0,104.0,49.0,328470.0,364483.0,150.0,1067493.0,233.0	0.747971	2.90297e-08	1.52559e-06	fairly_strong	pos
Bifidobacterium breve	K02040 phosphate transport system substrate-binding protein	1669.0,729.0,1384.0,1232.0,1711.0,565.0,385.0,1169.0,1579.0,2120.0,923.0,928.0,1740.0,917.0,998.0,1350.0,1118.0,1384.0,959.0,1124.0,786.0,1120.0,937.0,1906.0,986.0,1966.0,1413.0,1601.0,913.0,2112.0,722.0,908.0,616.0,767.0,1104.0,1152.0,1558.0,870.0,2069.0,74.0	728706.0,803.0,8143.0,357078.0,588981.0,182.0,0.0,114.0,631977.0,1159038.0,219.0,566.0,961498.0,511.0,283.0,404443.0,2740.0,11.0,1213.0,1231.0,3107.0,289024.0,161.0,962906.0,166.0,1131341.0,702697.0,0.0,22.0,76.0,2875.0,242.0,0.0,104.0,49.0,328470.0,364483.0,150.0,1067493.0,233.0	0.747588	2.97677e-08	1.56144e-06	fairly_strong	pos
Bifidobacterium breve	K03707 thiaminase (transcriptional activator TenA) [EC:3.5.99.2]	904.0,204.0,766.0,572.0,650.0,34.0,142.0,97.0,820.0,1191.0,658.0,805.0,1073.0,270.0,175.0,587.0,438.0,152.0,92.0,704.0,17.0,452.0,572.0,987.0,14.0,1204.0,697.0,724.0,119.0,947.0,68.0,523.0,60.0,581.0,111.0,435.0,520.0,573.0,1217.0,4.0	728706.0,803.0,8143.0,357078.0,588981.0,182.0,0.0,114.0,631977.0,1159038.0,219.0,566.0,961498.0,511.0,283.0,404443.0,2740.0,11.0,1213.0,1231.0,3107.0,289024.0,161.0,962906.0,166.0,1131341.0,702697.0,0.0,22.0,76.0,2875.0,242.0,0.0,104.0,49.0,328470.0,364483.0,150.0,1067493.0,233.0	0.746767	3.14127e-08	1.64422e-06	fairly_strong	pos
Bifidobacterium breve	K00057 glycerol-3-phosphate dehydrogenase (NAD(P)+) [EC:1.1.1.94]	1764.0,764.0,1141.0,1053.0,1447.0,567.0,573.0,598.0,1487.0,1861.0,928.0,988.0,1588.0,847.0,635.0,1378.0,1266.0,765.0,662.0,859.0,710.0,1168.0,745.0,1568.0,1336.0,1613.0,1268.0,928.0,563.0,1176.0,603.0,1006.0,474.0,793.0,1849.0,1180.0,920.0,699.0,1788.0,34.0	728706.0,803.0,8143.0,357078.0,588981.0,182.0,0.0,114.0,631977.0,1159038.0,219.0,566.0,961498.0,511.0,283.0,404443.0,2740.0,11.0,1213.0,1231.0,3107.0,289024.0,161.0,962906.0,166.0,1131341.0,702697.0,0.0,22.0,76.0,2875.0,242.0,0.0,104.0,49.0,328470.0,364483.0,150.0,1067493.0,233.0	0.746725	3.14989e-08	1.64785e-06	fairly_strong	pos
Bifidobacterium breve	K00145 N-acetyl-gamma-glutamyl-phosphate reductase [EC:1.2.1.38]	1655.0,715.0,994.0,998.0,1346.0,668.0,531.0,515.0,1364.0,1577.0,865.0,900.0,1534.0,709.0,700.0,1293.0,1164.0,715.0,667.0,807.0,694.0,1074.0,720.0,1443.0,1283.0,1510.0,1354.0,16.0,509.0,3.0,621.0,1026.0,500.0,823.0,1593.0,1034.0,1053.0,714.0,1513.0,482.0	728706.0,803.0,8143.0,357078.0,588981.0,182.0,0.0,114.0,631977.0,1159038.0,219.0,566.0,961498.0,511.0,283.0,404443.0,2740.0,11.0,1213.0,1231.0,3107.0,289024.0,161.0,962906.0,166.0,1131341.0,702697.0,0.0,22.0,76.0,2875.0,242.0,0.0,104.0,49.0,328470.0,364483.0,150.0,1067493.0,233.0	0.746128	3.27523e-08	1.7066e-06	fairly_strong	pos
Bifidobacterium breve	K04072 acetaldehyde dehydrogenase / alcohol dehydrogenase [EC:1.2.1.10 1.1.1.1]	4517.0,1798.0,2839.0,2401.0,3702.0,1276.0,1227.0,1473.0,3760.0,4491.0,1734.0,2152.0,4142.0,1608.0,1396.0,3455.0,2810.0,1613.0,680.0,1764.0,1063.0,2511.0,1399.0,3975.0,3663.0,4360.0,3295.0,2618.0,1413.0,3415.0,585.0,2271.0,1367.0,1521.0,4693.0,2376.0,2344.0,1251.0,4592.0,18.0	728706.0,803.0,8143.0,357078.0,588981.0,182.0,0.0,114.0,631977.0,1159038.0,219.0,566.0,961498.0,511.0,283.0,404443.0,2740.0,11.0,1213.0,1231.0,3107.0,289024.0,161.0,962906.0,166.0,1131341.0,702697.0,0.0,22.0,76.0,2875.0,242.0,0.0,104.0,49.0,328470.0,364483.0,150.0,1067493.0,233.0	0.745046	3.51403e-08	1.82569e-06	fairly_strong	pos
Bifidobacterium breve	K00016 L-lactate dehydrogenase [EC:1.1.1.27]	2886.0,843.0,1495.0,1251.0,2372.0,1085.0,538.0,246.0,2332.0,2907.0,739.0,740.0,2767.0,820.0,271.0,1841.0,1384.0,736.0,319.0,1089.0,572.0,1266.0,684.0,2485.0,2167.0,3066.0,2138.0,2159.0,243.0,3025.0,276.0,1076.0,375.0,1047.0,2527.0,1162.0,1610.0,442.0,2867.0,121.0	728706.0,803.0,8143.0,357078.0,588981.0,182.0,0.0,114.0,631977.0,1159038.0,219.0,566.0,961498.0,511.0,283.0,404443.0,2740.0,11.0,1213.0,1231.0,3107.0,289024.0,161.0,962906.0,166.0,1131341.0,702697.0,0.0,22.0,76.0,2875.0,242.0,0.0,104.0,49.0,328470.0,364483.0,150.0,1067493.0,233.0	0.744817	3.56643e-08	1.85096e-06	fairly_strong	pos
Bifidobacterium breve	K02982 small subunit ribosomal protein S3	1231.0,658.0,765.0,777.0,1102.0,813.0,406.0,628.0,1178.0,1246.0,689.0,653.0,1202.0,719.0,546.0,1008.0,869.0,616.0,508.0,657.0,616.0,825.0,649.0,1170.0,1204.0,1342.0,1025.0,783.0,454.0,1036.0,439.0,789.0,404.0,619.0,1302.0,719.0,823.0,487.0,1293.0,316.0	728706.0,803.0,8143.0,357078.0,588981.0,182.0,0.0,114.0,631977.0,1159038.0,219.0,566.0,961498.0,511.0,283.0,404443.0,2740.0,11.0,1213.0,1231.0,3107.0,289024.0,161.0,962906.0,166.0,1131341.0,702697.0,0.0,22.0,76.0,2875.0,242.0,0.0,104.0,49.0,328470.0,364483.0,150.0,1067493.0,233.0	0.743814	3.80531e-08	1.96558e-06	fairly_strong	pos
Bifidobacterium breve	K01939 adenylosuccinate synthase [EC:6.3.4.4]	2365.0,963.0,1625.0,1402.0,1893.0,723.0,731.0,877.0,2205.0,2367.0,1235.0,1313.0,2171.0,1194.0,892.0,1929.0,1727.0,881.0,881.0,1313.0,969.0,1601.0,1058.0,2229.0,1810.0,2579.0,1752.0,1686.0,694.0,2019.0,784.0,1406.0,600.0,1203.0,2522.0,1448.0,1331.0,909.0,2548.0,540.0	728706.0,803.0,8143.0,357078.0,588981.0,182.0,0.0,114.0,631977.0,1159038.0,219.0,566.0,961498.0,511.0,283.0,404443.0,2740.0,11.0,1213.0,1231.0,3107.0,289024.0,161.0,962906.0,166.0,1131341.0,702697.0,0.0,22.0,76.0,2875.0,242.0,0.0,104.0,49.0,328470.0,364483.0,150.0,1067493.0,233.0	0.743083	3.9888e-08	2.05874e-06	fairly_strong	pos
Bifidobacterium breve	K02988 small subunit ribosomal protein S5	885.0,430.0,483.0,584.0,844.0,642.0,313.0,494.0,851.0,937.0,537.0,459.0,910.0,547.0,443.0,731.0,691.0,435.0,341.0,460.0,361.0,626.0,453.0,809.0,835.0,884.0,779.0,473.0,358.0,610.0,315.0,554.0,273.0,455.0,947.0,560.0,620.0,412.0,947.0,58.0	728706.0,803.0,8143.0,357078.0,588981.0,182.0,0.0,114.0,631977.0,1159038.0,219.0,566.0,961498.0,511.0,283.0,404443.0,2740.0,11.0,1213.0,1231.0,3107.0,289024.0,161.0,962906.0,166.0,1131341.0,702697.0,0.0,22.0,76.0,2875.0,242.0,0.0,104.0,49.0,328470.0,364483.0,150.0,1067493.0,233.0	0.743066	3.99304e-08	2.06038e-06	fairly_strong	pos
Bifidobacterium breve	K04567 lysyl-tRNA synthetase, class II [EC:6.1.1.6]	2602.0,1673.0,2080.0,1946.0,2489.0,1759.0,1032.0,1729.0,2453.0,2789.0,2084.0,1947.0,2670.0,1898.0,1121.0,2277.0,2224.0,1752.0,1296.0,1635.0,1278.0,2248.0,1690.0,2628.0,2157.0,2628.0,2412.0,1851.0,1511.0,2207.0,1091.0,2166.0,1070.0,1932.0,2372.0,1946.0,2061.0,1777.0,2685.0,1189.0	728706.0,803.0,8143.0,357078.0,588981.0,182.0,0.0,114.0,631977.0,1159038.0,219.0,566.0,961498.0,511.0,283.0,404443.0,2740.0,11.0,1213.0,1231.0,3107.0,289024.0,161.0,962906.0,166.0,1131341.0,702697.0,0.0,22.0,76.0,2875.0,242.0,0.0,104.0,49.0,328470.0,364483.0,150.0,1067493.0,233.0	0.742165	4.23085e-08	2.17224e-06	fairly_strong	pos
Bifidobacterium breve	K01079 phosphoserine phosphatase [EC:3.1.3.3]	1993.0,558.0,612.0,1204.0,1833.0,524.0,323.0,523.0,1047.0,1214.0,710.0,747.0,1113.0,658.0,635.0,973.0,866.0,518.0,604.0,710.0,536.0,893.0,463.0,1106.0,725.0,1234.0,1016.0,4.0,363.0,4.0,543.0,827.0,255.0,530.0,1074.0,851.0,1293.0,636.0,2458.0,94.0	728706.0,803.0,8143.0,357078.0,588981.0,182.0,0.0,114.0,631977.0,1159038.0,219.0,566.0,961498.0,511.0,283.0,404443.0,2740.0,11.0,1213.0,1231.0,3107.0,289024.0,161.0,962906.0,166.0,1131341.0,702697.0,0.0,22.0,76.0,2875.0,242.0,0.0,104.0,49.0,328470.0,364483.0,150.0,1067493.0,233.0	0.742048	4.26257e-08	2.18738e-06	fairly_strong	pos
Bifidobacterium breve	ko03430 Mismatch repair	41156.0,15713.0,26498.0,24512.0,32334.0,15748.0,14240.0,17399.0,38152.0,43187.0,22693.0,23037.0,38798.0,20843.0,17220.0,34639.0,29346.0,16363.0,16225.0,19602.0,15159.0,27621.0,17517.0,38588.0,31678.0,44413.0,32898.0,30168.0,14318.0,37350.0,14652.0,25750.0,12953.0,23496.0,42123.0,26280.0,24622.0,18619.0,38175.0,6212.0	728706.0,803.0,8143.0,357078.0,588981.0,182.0,0.0,114.0,631977.0,1159038.0,219.0,566.0,961498.0,511.0,283.0,404443.0,2740.0,11.0,1213.0,1231.0,3107.0,289024.0,161.0,962906.0,166.0,1131341.0,702697.0,0.0,22.0,76.0,2875.0,242.0,0.0,104.0,49.0,328470.0,364483.0,150.0,1067493.0,233.0	0.741289	4.47438e-08	2.28949e-06	fairly_strong	pos
Bifidobacterium breve	K00764 amidophosphoribosyltransferase [EC:2.4.2.14]	2492.0,1275.0,1663.0,1568.0,2031.0,1240.0,936.0,1112.0,2309.0,2537.0,1147.0,1292.0,2423.0,981.0,988.0,1977.0,1639.0,1232.0,1617.0,1374.0,1478.0,1553.0,886.0,2315.0,2476.0,2697.0,1837.0,1303.0,865.0,1457.0,1494.0,1403.0,725.0,1141.0,2636.0,1409.0,1492.0,922.0,2700.0,122.0	728706.0,803.0,8143.0,357078.0,588981.0,182.0,0.0,114.0,631977.0,1159038.0,219.0,566.0,961498.0,511.0,283.0,404443.0,2740.0,11.0,1213.0,1231.0,3107.0,289024.0,161.0,962906.0,166.0,1131341.0,702697.0,0.0,22.0,76.0,2875.0,242.0,0.0,104.0,49.0,328470.0,364483.0,150.0,1067493.0,233.0	0.741196	4.50087e-08	2.30244e-06	fairly_strong	pos
Bifidobacterium breve	Translation	149965.0,69581.0,97780.0,97094.0,126232.0,76866.0,55708.0,73609.0,134710.0,149738.0,89182.0,88035.0,141507.0,89298.0,69889.0,122907.0,111980.0,69523.0,63940.0,78536.0,63000.0,105360.0,77339.0,136144.0,126511.0,152505.0,117716.0,100196.0,59745.0,131355.0,57777.0,98502.0,49059.0,85628.0,148200.0,94521.0,97784.0,71611.0,152516.0,25666.0	728706.0,803.0,8143.0,357078.0,588981.0,182.0,0.0,114.0,631977.0,1159038.0,219.0,566.0,961498.0,511.0,283.0,404443.0,2740.0,11.0,1213.0,1231.0,3107.0,289024.0,161.0,962906.0,166.0,1131341.0,702697.0,0.0,22.0,76.0,2875.0,242.0,0.0,104.0,49.0,328470.0,364483.0,150.0,1067493.0,233.0	0.739304	5.07526e-08	2.58148e-06	fairly_strong	pos
Bifidobacterium breve	K10117 raffinose/stachyose/melibiose transport system substrate-binding protein	5206.0,3220.0,5151.0,3446.0,5818.0,44.0,6.0,155.0,2865.0,4925.0,3.0,4102.0,10559.0,8.0,5.0,1931.0,1898.0,69.0,1091.0,5239.0,2860.0,1338.0,3.0,4553.0,2.0,4830.0,2940.0,3.0,5.0,6.0,826.0,1.0,498.0,276.0,1.0,1419.0,1733.0,1.0,7708.0,17.0	728706.0,803.0,8143.0,357078.0,588981.0,182.0,0.0,114.0,631977.0,1159038.0,219.0,566.0,961498.0,511.0,283.0,404443.0,2740.0,11.0,1213.0,1231.0,3107.0,289024.0,161.0,962906.0,166.0,1131341.0,702697.0,0.0,22.0,76.0,2875.0,242.0,0.0,104.0,49.0,328470.0,364483.0,150.0,1067493.0,233.0	0.738942	5.19262e-08	2.63504e-06	fairly_strong	pos
Bifidobacterium breve	K01776 glutamate racemase [EC:5.1.1.3]	1411.0,628.0,888.0,893.0,1169.0,1121.0,431.0,663.0,1205.0,1341.0,778.0,697.0,1337.0,699.0,641.0,1042.0,984.0,596.0,551.0,698.0,592.0,955.0,544.0,1322.0,1055.0,1397.0,1113.0,857.0,580.0,1092.0,532.0,867.0,452.0,762.0,1421.0,901.0,891.0,648.0,1427.0,59.0	728706.0,803.0,8143.0,357078.0,588981.0,182.0,0.0,114.0,631977.0,1159038.0,219.0,566.0,961498.0,511.0,283.0,404443.0,2740.0,11.0,1213.0,1231.0,3107.0,289024.0,161.0,962906.0,166.0,1131341.0,702697.0,0.0,22.0,76.0,2875.0,242.0,0.0,104.0,49.0,328470.0,364483.0,150.0,1067493.0,233.0	0.737821	5.57203e-08	2.81301e-06	fairly_strong	pos
Bifidobacterium breve	K02990 small subunit ribosomal protein S6	633.0,303.0,364.0,404.0,554.0,404.0,254.0,327.0,550.0,646.0,337.0,381.0,600.0,404.0,307.0,509.0,430.0,260.0,241.0,326.0,226.0,417.0,363.0,630.0,582.0,631.0,534.0,339.0,232.0,548.0,209.0,368.0,175.0,333.0,632.0,402.0,421.0,285.0,676.0,15.0	728706.0,803.0,8143.0,357078.0,588981.0,182.0,0.0,114.0,631977.0,1159038.0,219.0,566.0,961498.0,511.0,283.0,404443.0,2740.0,11.0,1213.0,1231.0,3107.0,289024.0,161.0,962906.0,166.0,1131341.0,702697.0,0.0,22.0,76.0,2875.0,242.0,0.0,104.0,49.0,328470.0,364483.0,150.0,1067493.0,233.0	0.737614	5.64492e-08	2.84762e-06	fairly_strong	pos
Bifidobacterium breve	K02340 DNA polymerase III subunit delta [EC:2.7.7.7]	1510.0,554.0,920.0,868.0,1218.0,500.0,418.0,580.0,1211.0,1424.0,765.0,734.0,1324.0,732.0,570.0,1090.0,1028.0,583.0,591.0,598.0,511.0,933.0,470.0,1240.0,1088.0,1547.0,1090.0,1121.0,524.0,1397.0,480.0,877.0,334.0,755.0,1325.0,797.0,929.0,588.0,1384.0,746.0	728706.0,803.0,8143.0,357078.0,588981.0,182.0,0.0,114.0,631977.0,1159038.0,219.0,566.0,961498.0,511.0,283.0,404443.0,2740.0,11.0,1213.0,1231.0,3107.0,289024.0,161.0,962906.0,166.0,1131341.0,702697.0,0.0,22.0,76.0,2875.0,242.0,0.0,104.0,49.0,328470.0,364483.0,150.0,1067493.0,233.0	0.737382	5.72769e-08	2.88344e-06	fairly_strong	pos
Bifidobacterium breve	K11717 cysteine desulfurase / selenocysteine lyase [EC:2.8.1.7 4.4.1.16]	2034.0,702.0,1127.0,1044.0,1548.0,520.0,1128.0,423.0,1571.0,1905.0,777.0,811.0,1832.0,650.0,663.0,1478.0,1200.0,746.0,807.0,850.0,713.0,1058.0,622.0,1656.0,1473.0,1940.0,1340.0,1229.0,695.0,1469.0,696.0,1001.0,385.0,647.0,2075.0,932.0,1069.0,558.0,1881.0,63.0	728706.0,803.0,8143.0,357078.0,588981.0,182.0,0.0,114.0,631977.0,1159038.0,219.0,566.0,961498.0,511.0,283.0,404443.0,2740.0,11.0,1213.0,1231.0,3107.0,289024.0,161.0,962906.0,166.0,1131341.0,702697.0,0.0,22.0,76.0,2875.0,242.0,0.0,104.0,49.0,328470.0,364483.0,150.0,1067493.0,233.0	0.735901	6.28279e-08	3.14514e-06	fairly_strong	pos
Bifidobacterium breve	ko00405 Phenazine biosynthesis	2613.0,778.0,1502.0,1372.0,1851.0,976.0,794.0,706.0,2140.0,2337.0,1026.0,1110.0,2297.0,977.0,961.0,1853.0,1498.0,863.0,1026.0,1002.0,975.0,1363.0,719.0,2071.0,2037.0,2464.0,1716.0,60.0,688.0,8.0,927.0,1407.0,425.0,1019.0,2632.0,1261.0,1346.0,791.0,2233.0,28.0	728706.0,803.0,8143.0,357078.0,588981.0,182.0,0.0,114.0,631977.0,1159038.0,219.0,566.0,961498.0,511.0,283.0,404443.0,2740.0,11.0,1213.0,1231.0,3107.0,289024.0,161.0,962906.0,166.0,1131341.0,702697.0,0.0,22.0,76.0,2875.0,242.0,0.0,104.0,49.0,328470.0,364483.0,150.0,1067493.0,233.0	0.734595	6.81303e-08	3.39327e-06	fairly_strong	pos
Bifidobacterium breve	K02926 large subunit ribosomal protein L4	1148.0,572.0,720.0,716.0,1038.0,794.0,495.0,528.0,1092.0,1206.0,626.0,605.0,1076.0,674.0,508.0,919.0,837.0,566.0,418.0,590.0,504.0,732.0,484.0,1066.0,1150.0,1194.0,905.0,594.0,415.0,818.0,396.0,657.0,368.0,554.0,1259.0,670.0,715.0,440.0,1238.0,144.0	728706.0,803.0,8143.0,357078.0,588981.0,182.0,0.0,114.0,631977.0,1159038.0,219.0,566.0,961498.0,511.0,283.0,404443.0,2740.0,11.0,1213.0,1231.0,3107.0,289024.0,161.0,962906.0,166.0,1131341.0,702697.0,0.0,22.0,76.0,2875.0,242.0,0.0,104.0,49.0,328470.0,364483.0,150.0,1067493.0,233.0	0.733924	7.10154e-08	3.53249e-06	fairly_strong	pos
Bifidobacterium breve	ko03011 Ribosome	39619.0,17917.0,22269.0,25361.0,34268.0,25613.0,13980.0,20520.0,35228.0,38937.0,21299.0,21085.0,37220.0,23549.0,18502.0,31246.0,27402.0,16959.0,14360.0,20771.0,15723.0,25355.0,20513.0,35342.0,37676.0,38964.0,30976.0,20346.0,14022.0,32606.0,13233.0,24035.0,11663.0,20068.0,41364.0,23077.0,25874.0,16082.0,41304.0,11343.0	728706.0,803.0,8143.0,357078.0,588981.0,182.0,0.0,114.0,631977.0,1159038.0,219.0,566.0,961498.0,511.0,283.0,404443.0,2740.0,11.0,1213.0,1231.0,3107.0,289024.0,161.0,962906.0,166.0,1131341.0,702697.0,0.0,22.0,76.0,2875.0,242.0,0.0,104.0,49.0,328470.0,364483.0,150.0,1067493.0,233.0	0.733628	7.23243e-08	3.59304e-06	fairly_strong	pos
Bifidobacterium breve	ko03010 Ribosome	39619.0,17917.0,22269.0,25361.0,34268.0,25613.0,13980.0,20520.0,35228.0,38937.0,21299.0,21085.0,37220.0,23549.0,18502.0,31246.0,27402.0,16959.0,14360.0,20771.0,15723.0,25355.0,20513.0,35342.0,37676.0,38964.0,30976.0,20346.0,14022.0,32606.0,13233.0,24035.0,11663.0,20068.0,41364.0,23077.0,25874.0,16082.0,41304.0,11343.0	728706.0,803.0,8143.0,357078.0,588981.0,182.0,0.0,114.0,631977.0,1159038.0,219.0,566.0,961498.0,511.0,283.0,404443.0,2740.0,11.0,1213.0,1231.0,3107.0,289024.0,161.0,962906.0,166.0,1131341.0,702697.0,0.0,22.0,76.0,2875.0,242.0,0.0,104.0,49.0,328470.0,364483.0,150.0,1067493.0,233.0	0.733628	7.23243e-08	3.59304e-06	fairly_strong	pos
Bifidobacterium breve	K02109 F-type H+-transporting ATPase subunit b	808.0,359.0,523.0,528.0,696.0,445.0,241.0,428.0,755.0,866.0,484.0,463.0,805.0,554.0,427.0,687.0,621.0,307.0,257.0,487.0,275.0,600.0,436.0,809.0,714.0,919.0,692.0,555.0,320.0,754.0,231.0,524.0,288.0,402.0,829.0,527.0,560.0,356.0,878.0,18.0	728706.0,803.0,8143.0,357078.0,588981.0,182.0,0.0,114.0,631977.0,1159038.0,219.0,566.0,961498.0,511.0,283.0,404443.0,2740.0,11.0,1213.0,1231.0,3107.0,289024.0,161.0,962906.0,166.0,1131341.0,702697.0,0.0,22.0,76.0,2875.0,242.0,0.0,104.0,49.0,328470.0,364483.0,150.0,1067493.0,233.0	0.733331	7.36563e-08	3.65459e-06	fairly_strong	pos
Bifidobacterium breve	K00147 glutamate-5-semialdehyde dehydrogenase [EC:1.2.1.41]	1791.0,718.0,988.0,1176.0,1570.0,647.0,825.0,764.0,1555.0,1823.0,1026.0,1012.0,1775.0,1026.0,741.0,1425.0,1380.0,794.0,740.0,811.0,759.0,1239.0,711.0,1648.0,1477.0,1895.0,1397.0,1375.0,557.0,1588.0,724.0,1142.0,566.0,993.0,2001.0,1105.0,1195.0,788.0,1769.0,694.0	728706.0,803.0,8143.0,357078.0,588981.0,182.0,0.0,114.0,631977.0,1159038.0,219.0,566.0,961498.0,511.0,283.0,404443.0,2740.0,11.0,1213.0,1231.0,3107.0,289024.0,161.0,962906.0,166.0,1131341.0,702697.0,0.0,22.0,76.0,2875.0,242.0,0.0,104.0,49.0,328470.0,364483.0,150.0,1067493.0,233.0	0.732287	7.85313e-08	3.88707e-06	fairly_strong	pos
Bifidobacterium breve	K02314 replicative DNA helicase [EC:3.6.4.12]	2710.0,1341.0,1877.0,1793.0,2374.0,1346.0,960.0,1361.0,2370.0,2818.0,1247.0,1591.0,2659.0,1573.0,1710.0,2188.0,1915.0,1564.0,1116.0,1852.0,1117.0,2277.0,1202.0,2510.0,2423.0,2694.0,2205.0,1572.0,1004.0,2052.0,1322.0,2266.0,842.0,1377.0,2917.0,1672.0,1721.0,1330.0,2948.0,926.0	728706.0,803.0,8143.0,357078.0,588981.0,182.0,0.0,114.0,631977.0,1159038.0,219.0,566.0,961498.0,511.0,283.0,404443.0,2740.0,11.0,1213.0,1231.0,3107.0,289024.0,161.0,962906.0,166.0,1131341.0,702697.0,0.0,22.0,76.0,2875.0,242.0,0.0,104.0,49.0,328470.0,364483.0,150.0,1067493.0,233.0	0.732007	7.98928e-08	3.94905e-06	fairly_strong	pos
Bifidobacterium breve	Digestive system	5550.0,1923.0,2742.0,3247.0,4080.0,1624.0,996.0,1351.0,3902.0,5159.0,2543.0,2558.0,4529.0,1870.0,1971.0,3511.0,3398.0,1532.0,3407.0,5590.0,3083.0,3351.0,1595.0,4543.0,1856.0,4807.0,3858.0,20.0,1027.0,11.0,2991.0,2514.0,743.0,2594.0,2432.0,2911.0,2785.0,2312.0,5123.0,46.0	728706.0,803.0,8143.0,357078.0,588981.0,182.0,0.0,114.0,631977.0,1159038.0,219.0,566.0,961498.0,511.0,283.0,404443.0,2740.0,11.0,1213.0,1231.0,3107.0,289024.0,161.0,962906.0,166.0,1131341.0,702697.0,0.0,22.0,76.0,2875.0,242.0,0.0,104.0,49.0,328470.0,364483.0,150.0,1067493.0,233.0	0.7309	8.54752e-08	4.21437e-06	fairly_strong	pos
Bifidobacterium breve	K00033 6-phosphogluconate dehydrogenase [EC:1.1.1.44 1.1.1.343]	1903.0,995.0,1451.0,1389.0,2041.0,506.0,215.0,499.0,1763.0,2740.0,1011.0,1431.0,2285.0,869.0,716.0,1348.0,1011.0,390.0,792.0,921.0,918.0,1348.0,1058.0,2498.0,133.0,2676.0,1884.0,2478.0,648.0,3404.0,685.0,763.0,356.0,795.0,192.0,1244.0,1557.0,830.0,5029.0,774.0	728706.0,803.0,8143.0,357078.0,588981.0,182.0,0.0,114.0,631977.0,1159038.0,219.0,566.0,961498.0,511.0,283.0,404443.0,2740.0,11.0,1213.0,1231.0,3107.0,289024.0,161.0,962906.0,166.0,1131341.0,702697.0,0.0,22.0,76.0,2875.0,242.0,0.0,104.0,49.0,328470.0,364483.0,150.0,1067493.0,233.0	0.730379	8.8226e-08	4.34128e-06	fairly_strong	pos
Bifidobacterium breve	K03629 DNA replication and repair protein RecF	2071.0,772.0,1542.0,1344.0,1937.0,628.0,641.0,751.0,2019.0,2236.0,1060.0,1152.0,2017.0,1011.0,781.0,1868.0,1614.0,700.0,768.0,1146.0,773.0,1468.0,998.0,2019.0,1787.0,2223.0,1696.0,1482.0,605.0,1615.0,679.0,1352.0,634.0,1117.0,2395.0,1454.0,1224.0,837.0,2330.0,69.0	728706.0,803.0,8143.0,357078.0,588981.0,182.0,0.0,114.0,631977.0,1159038.0,219.0,566.0,961498.0,511.0,283.0,404443.0,2740.0,11.0,1213.0,1231.0,3107.0,289024.0,161.0,962906.0,166.0,1131341.0,702697.0,0.0,22.0,76.0,2875.0,242.0,0.0,104.0,49.0,328470.0,364483.0,150.0,1067493.0,233.0	0.729888	9.0894e-08	4.46026e-06	fairly_strong	pos
Bifidobacterium breve	ko00900 Terpenoid backbone biosynthesis	15317.0,7230.0,11355.0,10354.0,13177.0,6562.0,4925.0,7916.0,13635.0,15711.0,9823.0,9553.0,14637.0,9665.0,7685.0,12322.0,10906.0,7327.0,7694.0,8858.0,6878.0,11326.0,8800.0,14439.0,8620.0,15810.0,12676.0,12829.0,7624.0,16462.0,6899.0,10272.0,5317.0,10267.0,12118.0,10738.0,10720.0,8712.0,15376.0,1868.0	728706.0,803.0,8143.0,357078.0,588981.0,182.0,0.0,114.0,631977.0,1159038.0,219.0,566.0,961498.0,511.0,283.0,404443.0,2740.0,11.0,1213.0,1231.0,3107.0,289024.0,161.0,962906.0,166.0,1131341.0,702697.0,0.0,22.0,76.0,2875.0,242.0,0.0,104.0,49.0,328470.0,364483.0,150.0,1067493.0,233.0	0.729305	9.41625e-08	4.60224e-06	fairly_strong	pos
Bifidobacterium breve	ko05230 Central carbon metabolism in cancer	9291.0,4454.0,6912.0,6683.0,7774.0,4911.0,3329.0,5654.0,8254.0,9244.0,5788.0,5628.0,8919.0,5433.0,5234.0,7246.0,7567.0,4733.0,5046.0,5217.0,5177.0,7236.0,6319.0,8679.0,7598.0,9772.0,7381.0,7495.0,5109.0,9534.0,4554.0,7072.0,3765.0,6252.0,6890.0,6223.0,6688.0,5494.0,9160.0,2894.0	728706.0,803.0,8143.0,357078.0,588981.0,182.0,0.0,114.0,631977.0,1159038.0,219.0,566.0,961498.0,511.0,283.0,404443.0,2740.0,11.0,1213.0,1231.0,3107.0,289024.0,161.0,962906.0,166.0,1131341.0,702697.0,0.0,22.0,76.0,2875.0,242.0,0.0,104.0,49.0,328470.0,364483.0,150.0,1067493.0,233.0	0.728836	9.68671e-08	4.72619e-06	fairly_strong	pos
Bifidobacterium breve	ko00471 D-Glutamine and D-glutamate metabolism	5963.0,3143.0,4075.0,4213.0,4981.0,3331.0,2068.0,3242.0,5271.0,5905.0,4081.0,3901.0,5670.0,3565.0,3106.0,4818.0,4632.0,3082.0,2984.0,3353.0,2944.0,4548.0,3283.0,5442.0,4507.0,5825.0,4799.0,3566.0,2773.0,4565.0,2789.0,4539.0,2188.0,3921.0,5861.0,4044.0,4041.0,3484.0,5582.0,957.0	728706.0,803.0,8143.0,357078.0,588981.0,182.0,0.0,114.0,631977.0,1159038.0,219.0,566.0,961498.0,511.0,283.0,404443.0,2740.0,11.0,1213.0,1231.0,3107.0,289024.0,161.0,962906.0,166.0,1131341.0,702697.0,0.0,22.0,76.0,2875.0,242.0,0.0,104.0,49.0,328470.0,364483.0,150.0,1067493.0,233.0	0.728276	1.00192e-07	4.87628e-06	fairly_strong	pos
Bifidobacterium breve	K02863 large subunit ribosomal protein L1	1284.0,609.0,878.0,892.0,1171.0,774.0,720.0,691.0,1239.0,1352.0,733.0,744.0,1318.0,769.0,632.0,1058.0,965.0,581.0,502.0,703.0,544.0,930.0,690.0,1282.0,1304.0,1350.0,1096.0,762.0,484.0,1072.0,485.0,851.0,533.0,673.0,1461.0,867.0,807.0,488.0,1310.0,268.0	728706.0,803.0,8143.0,357078.0,588981.0,182.0,0.0,114.0,631977.0,1159038.0,219.0,566.0,961498.0,511.0,283.0,404443.0,2740.0,11.0,1213.0,1231.0,3107.0,289024.0,161.0,962906.0,166.0,1131341.0,702697.0,0.0,22.0,76.0,2875.0,242.0,0.0,104.0,49.0,328470.0,364483.0,150.0,1067493.0,233.0	0.72812	1.01135e-07	4.91852e-06	fairly_strong	pos
Bifidobacterium breve	ko00511 Other glycan degradation	19978.0,4632.0,8136.0,17878.0,20737.0,3475.0,2065.0,2627.0,14115.0,24690.0,1443.0,5068.0,24653.0,4303.0,2839.0,10655.0,5663.0,2392.0,30652.0,14161.0,20793.0,9958.0,4456.0,21562.0,4999.0,24515.0,16509.0,7103.0,2773.0,6517.0,24016.0,3471.0,2452.0,3446.0,2497.0,8853.0,10143.0,4081.0,31399.0,874.0	728706.0,803.0,8143.0,357078.0,588981.0,182.0,0.0,114.0,631977.0,1159038.0,219.0,566.0,961498.0,511.0,283.0,404443.0,2740.0,11.0,1213.0,1231.0,3107.0,289024.0,161.0,962906.0,166.0,1131341.0,702697.0,0.0,22.0,76.0,2875.0,242.0,0.0,104.0,49.0,328470.0,364483.0,150.0,1067493.0,233.0	0.726425	1.11943e-07	5.40664e-06	fairly_strong	pos
Bifidobacterium breve	ko00670 One carbon pool by folate	15487.0,8695.0,11525.0,11514.0,13899.0,9317.0,6044.0,8840.0,15116.0,15810.0,11701.0,11055.0,15208.0,10613.0,8948.0,13665.0,13291.0,8348.0,9320.0,10441.0,8319.0,12817.0,9629.0,14355.0,11379.0,15433.0,13080.0,8321.0,7365.0,9606.0,8507.0,12293.0,5797.0,10938.0,14490.0,11405.0,11710.0,10804.0,15300.0,1922.0	728706.0,803.0,8143.0,357078.0,588981.0,182.0,0.0,114.0,631977.0,1159038.0,219.0,566.0,961498.0,511.0,283.0,404443.0,2740.0,11.0,1213.0,1231.0,3107.0,289024.0,161.0,962906.0,166.0,1131341.0,702697.0,0.0,22.0,76.0,2875.0,242.0,0.0,104.0,49.0,328470.0,364483.0,150.0,1067493.0,233.0	0.723828	1.30605e-07	6.22226e-06	fairly_strong	pos
Bifidobacterium breve	K02931 large subunit ribosomal protein L5	967.0,522.0,634.0,634.0,875.0,653.0,643.0,513.0,904.0,999.0,554.0,530.0,933.0,572.0,459.0,780.0,734.0,478.0,426.0,559.0,447.0,656.0,530.0,963.0,950.0,1047.0,766.0,601.0,396.0,811.0,357.0,611.0,268.0,497.0,978.0,588.0,652.0,409.0,1056.0,37.0	728706.0,803.0,8143.0,357078.0,588981.0,182.0,0.0,114.0,631977.0,1159038.0,219.0,566.0,961498.0,511.0,283.0,404443.0,2740.0,11.0,1213.0,1231.0,3107.0,289024.0,161.0,962906.0,166.0,1131341.0,702697.0,0.0,22.0,76.0,2875.0,242.0,0.0,104.0,49.0,328470.0,364483.0,150.0,1067493.0,233.0	0.723608	1.32314e-07	6.29601e-06	fairly_strong	pos
Bifidobacterium breve	K01924 UDP-N-acetylmuramate--alanine ligase [EC:6.3.2.8]	2400.0,1025.0,1475.0,1376.0,1841.0,808.0,770.0,774.0,1991.0,2303.0,1201.0,1243.0,2171.0,1068.0,819.0,1787.0,1552.0,984.0,908.0,1095.0,885.0,1522.0,965.0,2027.0,1917.0,2291.0,1659.0,1368.0,766.0,1765.0,873.0,1479.0,669.0,1211.0,2411.0,1416.0,1230.0,890.0,2132.0,67.0	728706.0,803.0,8143.0,357078.0,588981.0,182.0,0.0,114.0,631977.0,1159038.0,219.0,566.0,961498.0,511.0,283.0,404443.0,2740.0,11.0,1213.0,1231.0,3107.0,289024.0,161.0,962906.0,166.0,1131341.0,702697.0,0.0,22.0,76.0,2875.0,242.0,0.0,104.0,49.0,328470.0,364483.0,150.0,1067493.0,233.0	0.723234	1.35262e-07	6.43162e-06	fairly_strong	pos
Bifidobacterium breve	ko03020 RNA polymerase	14752.0,6697.0,9696.0,8335.0,11684.0,6109.0,5426.0,5696.0,12777.0,14863.0,7895.0,7975.0,13567.0,7946.0,5382.0,11767.0,10791.0,6598.0,6272.0,7358.0,6799.0,9680.0,6239.0,13131.0,12762.0,14802.0,10876.0,9423.0,4741.0,11725.0,5861.0,8998.0,5020.0,7426.0,16036.0,9043.0,8325.0,5866.0,14663.0,2851.0	728706.0,803.0,8143.0,357078.0,588981.0,182.0,0.0,114.0,631977.0,1159038.0,219.0,566.0,961498.0,511.0,283.0,404443.0,2740.0,11.0,1213.0,1231.0,3107.0,289024.0,161.0,962906.0,166.0,1131341.0,702697.0,0.0,22.0,76.0,2875.0,242.0,0.0,104.0,49.0,328470.0,364483.0,150.0,1067493.0,233.0	0.722884	1.38074e-07	6.54475e-06	fairly_strong	pos
Bifidobacterium breve	K01689 enolase [EC:4.2.1.11]	2117.0,1091.0,1417.0,1400.0,1767.0,1133.0,1205.0,971.0,1947.0,2207.0,1197.0,1170.0,1998.0,1076.0,973.0,1687.0,2016.0,1179.0,1095.0,1156.0,1015.0,1408.0,1678.0,1960.0,1879.0,2288.0,1805.0,1390.0,872.0,1829.0,860.0,1297.0,873.0,1268.0,1976.0,1349.0,1378.0,909.0,2086.0,318.0	728706.0,803.0,8143.0,357078.0,588981.0,182.0,0.0,114.0,631977.0,1159038.0,219.0,566.0,961498.0,511.0,283.0,404443.0,2740.0,11.0,1213.0,1231.0,3107.0,289024.0,161.0,962906.0,166.0,1131341.0,702697.0,0.0,22.0,76.0,2875.0,242.0,0.0,104.0,49.0,328470.0,364483.0,150.0,1067493.0,233.0	0.720123	1.62264e-07	7.6123e-06	fairly_strong	pos
Bifidobacterium breve	ko00660 C5-Branched dibasic acid metabolism	13503.0,7176.0,9088.0,10609.0,12467.0,7456.0,4825.0,6572.0,12598.0,14567.0,11339.0,10430.0,13580.0,9471.0,8029.0,11918.0,12225.0,8241.0,5785.0,8150.0,5610.0,12416.0,7835.0,13519.0,8624.0,14049.0,12425.0,2613.0,5754.0,3152.0,5058.0,12675.0,4830.0,9391.0,12163.0,10509.0,10723.0,10091.0,13838.0,4179.0	728706.0,803.0,8143.0,357078.0,588981.0,182.0,0.0,114.0,631977.0,1159038.0,219.0,566.0,961498.0,511.0,283.0,404443.0,2740.0,11.0,1213.0,1231.0,3107.0,289024.0,161.0,962906.0,166.0,1131341.0,702697.0,0.0,22.0,76.0,2875.0,242.0,0.0,104.0,49.0,328470.0,364483.0,150.0,1067493.0,233.0	0.717701	1.86644e-07	8.669e-06	fairly_strong	pos
Bifidobacterium breve	K01520 dUTP pyrophosphatase [EC:3.6.1.23]	745.0,346.0,356.0,499.0,688.0,370.0,229.0,489.0,650.0,806.0,413.0,450.0,791.0,554.0,380.0,610.0,562.0,332.0,288.0,429.0,285.0,559.0,335.0,720.0,676.0,865.0,623.0,559.0,267.0,757.0,264.0,499.0,245.0,406.0,800.0,462.0,534.0,341.0,835.0,23.0	728706.0,803.0,8143.0,357078.0,588981.0,182.0,0.0,114.0,631977.0,1159038.0,219.0,566.0,961498.0,511.0,283.0,404443.0,2740.0,11.0,1213.0,1231.0,3107.0,289024.0,161.0,962906.0,166.0,1131341.0,702697.0,0.0,22.0,76.0,2875.0,242.0,0.0,104.0,49.0,328470.0,364483.0,150.0,1067493.0,233.0	0.717436	1.89518e-07	8.80042e-06	fairly_strong	pos
Bifidobacterium breve	K02902 large subunit ribosomal protein L28	801.0,180.0,215.0,511.0,671.0,329.0,171.0,313.0,469.0,525.0,280.0,333.0,650.0,378.0,264.0,431.0,394.0,182.0,162.0,268.0,151.0,363.0,293.0,484.0,560.0,507.0,452.0,154.0,153.0,419.0,124.0,361.0,106.0,275.0,608.0,364.0,507.0,223.0,925.0,58.0	728706.0,803.0,8143.0,357078.0,588981.0,182.0,0.0,114.0,631977.0,1159038.0,219.0,566.0,961498.0,511.0,283.0,404443.0,2740.0,11.0,1213.0,1231.0,3107.0,289024.0,161.0,962906.0,166.0,1131341.0,702697.0,0.0,22.0,76.0,2875.0,242.0,0.0,104.0,49.0,328470.0,364483.0,150.0,1067493.0,233.0	0.716483	2.00155e-07	8.90607e-06	fairly_strong	pos
Bifidobacterium breve	K02892 large subunit ribosomal protein L23	561.0,206.0,290.0,312.0,476.0,320.0,231.0,263.0,504.0,569.0,270.0,290.0,495.0,275.0,211.0,414.0,372.0,189.0,185.0,279.0,207.0,332.0,267.0,495.0,528.0,590.0,404.0,269.0,146.0,466.0,173.0,277.0,129.0,277.0,635.0,311.0,325.0,176.0,609.0,20.0	728706.0,803.0,8143.0,357078.0,588981.0,182.0,0.0,114.0,631977.0,1159038.0,219.0,566.0,961498.0,511.0,283.0,404443.0,2740.0,11.0,1213.0,1231.0,3107.0,289024.0,161.0,962906.0,166.0,1131341.0,702697.0,0.0,22.0,76.0,2875.0,242.0,0.0,104.0,49.0,328470.0,364483.0,150.0,1067493.0,233.0	0.714556	2.23387e-07	9.36509e-06	fairly_strong	pos
Bifidobacterium breve	Nucleotide metabolism	142861.0,76607.0,100107.0,99648.0,124334.0,80351.0,56703.0,82860.0,133076.0,145843.0,99398.0,96711.0,139022.0,96386.0,79294.0,123491.0,118180.0,77413.0,67449.0,82671.0,65551.0,113633.0,81318.0,134771.0,121236.0,149001.0,120492.0,110829.0,68636.0,132711.0,60551.0,106306.0,55593.0,94841.0,144105.0,100035.0,106724.0,85139.0,142591.0,41874.0	728706.0,803.0,8143.0,357078.0,588981.0,182.0,0.0,114.0,631977.0,1159038.0,219.0,566.0,961498.0,511.0,283.0,404443.0,2740.0,11.0,1213.0,1231.0,3107.0,289024.0,161.0,962906.0,166.0,1131341.0,702697.0,0.0,22.0,76.0,2875.0,242.0,0.0,104.0,49.0,328470.0,364483.0,150.0,1067493.0,233.0	0.714494	2.24172e-07	9.39597e-06	fairly_strong	pos
Bifidobacterium breve	ko00120 Primary bile acid biosynthesis	1188.0,239.0,744.0,529.0,1342.0,56.0,29.0,229.0,893.0,1472.0,97.0,248.0,1293.0,436.0,29.0,479.0,207.0,48.0,688.0,524.0,647.0,347.0,341.0,1181.0,9.0,1574.0,899.0,1339.0,288.0,1642.0,969.0,48.0,659.0,272.0,1.0,403.0,820.0,2.0,1463.0,6.0	728706.0,803.0,8143.0,357078.0,588981.0,182.0,0.0,114.0,631977.0,1159038.0,219.0,566.0,961498.0,511.0,283.0,404443.0,2740.0,11.0,1213.0,1231.0,3107.0,289024.0,161.0,962906.0,166.0,1131341.0,702697.0,0.0,22.0,76.0,2875.0,242.0,0.0,104.0,49.0,328470.0,364483.0,150.0,1067493.0,233.0	0.713385	2.38706e-07	9.97746e-06	fairly_strong	pos
Bifidobacterium breve	Lipid metabolism	71062.0,37752.0,54674.0,59563.0,66162.0,41087.0,27281.0,41379.0,70161.0,79471.0,67096.0,59397.0,74042.0,56164.0,50108.0,66576.0,66019.0,44698.0,44186.0,52316.0,38842.0,69824.0,54892.0,73044.0,44806.0,79935.0,67140.0,49049.0,38557.0,63049.0,37632.0,65144.0,27028.0,57650.0,58113.0,62004.0,58210.0,60009.0,81503.0,15675.0	728706.0,803.0,8143.0,357078.0,588981.0,182.0,0.0,114.0,631977.0,1159038.0,219.0,566.0,961498.0,511.0,283.0,404443.0,2740.0,11.0,1213.0,1231.0,3107.0,289024.0,161.0,962906.0,166.0,1131341.0,702697.0,0.0,22.0,76.0,2875.0,242.0,0.0,104.0,49.0,328470.0,364483.0,150.0,1067493.0,233.0	0.713338	2.3934e-07	9.9997e-06	fairly_strong	pos
Bifidobacterium breve	ko00121 Secondary bile acid biosynthesis	1185.0,239.0,744.0,529.0,1342.0,56.0,29.0,229.0,893.0,1472.0,97.0,248.0,1293.0,436.0,29.0,479.0,207.0,48.0,688.0,524.0,647.0,347.0,341.0,1181.0,9.0,1574.0,899.0,1339.0,288.0,1642.0,969.0,48.0,659.0,272.0,1.0,403.0,820.0,2.0,1463.0,4.0	728706.0,803.0,8143.0,357078.0,588981.0,182.0,0.0,114.0,631977.0,1159038.0,219.0,566.0,961498.0,511.0,283.0,404443.0,2740.0,11.0,1213.0,1231.0,3107.0,289024.0,161.0,962906.0,166.0,1131341.0,702697.0,0.0,22.0,76.0,2875.0,242.0,0.0,104.0,49.0,328470.0,364483.0,150.0,1067493.0,233.0	0.713299	2.39858e-07	1.00171e-05	fairly_strong	pos
Bifidobacterium breve	K01442 choloylglycine hydrolase [EC:3.5.1.24]	1185.0,239.0,744.0,529.0,1342.0,56.0,29.0,229.0,893.0,1472.0,97.0,248.0,1293.0,436.0,29.0,479.0,207.0,48.0,688.0,524.0,647.0,347.0,341.0,1181.0,9.0,1574.0,899.0,1339.0,288.0,1642.0,969.0,48.0,659.0,272.0,1.0,403.0,820.0,2.0,1463.0,4.0	728706.0,803.0,8143.0,357078.0,588981.0,182.0,0.0,114.0,631977.0,1159038.0,219.0,566.0,961498.0,511.0,283.0,404443.0,2740.0,11.0,1213.0,1231.0,3107.0,289024.0,161.0,962906.0,166.0,1131341.0,702697.0,0.0,22.0,76.0,2875.0,242.0,0.0,104.0,49.0,328470.0,364483.0,150.0,1067493.0,233.0	0.713299	2.39858e-07	1.00171e-05	fairly_strong	pos
Bifidobacterium breve	K04077 chaperonin GroEL	2596.0,914.0,1587.0,1529.0,2114.0,935.0,1117.0,1033.0,2247.0,2628.0,1519.0,1471.0,2384.0,1446.0,997.0,2035.0,1918.0,985.0,1099.0,1258.0,1070.0,1822.0,1141.0,2241.0,2126.0,2529.0,1816.0,1578.0,840.0,2189.0,928.0,1676.0,804.0,1394.0,2828.0,1621.0,1382.0,1089.0,2497.0,1126.0	728706.0,803.0,8143.0,357078.0,588981.0,182.0,0.0,114.0,631977.0,1159038.0,219.0,566.0,961498.0,511.0,283.0,404443.0,2740.0,11.0,1213.0,1231.0,3107.0,289024.0,161.0,962906.0,166.0,1131341.0,702697.0,0.0,22.0,76.0,2875.0,242.0,0.0,104.0,49.0,328470.0,364483.0,150.0,1067493.0,233.0	0.712273	2.54138e-07	1.0573e-05	fairly_strong	pos
Bifidobacterium breve	K02871 large subunit ribosomal protein L13	900.0,434.0,535.0,594.0,780.0,548.0,277.0,489.0,781.0,904.0,464.0,482.0,839.0,531.0,472.0,788.0,642.0,425.0,325.0,470.0,355.0,597.0,435.0,848.0,880.0,935.0,714.0,580.0,352.0,849.0,296.0,578.0,281.0,495.0,946.0,592.0,594.0,406.0,916.0,254.0	728706.0,803.0,8143.0,357078.0,588981.0,182.0,0.0,114.0,631977.0,1159038.0,219.0,566.0,961498.0,511.0,283.0,404443.0,2740.0,11.0,1213.0,1231.0,3107.0,289024.0,161.0,962906.0,166.0,1131341.0,702697.0,0.0,22.0,76.0,2875.0,242.0,0.0,104.0,49.0,328470.0,364483.0,150.0,1067493.0,233.0	0.712255	2.54396e-07	1.05815e-05	fairly_strong	pos
Bifidobacterium breve	K00854 xylulokinase [EC:2.7.1.17]	206.0,941.0,1687.0,1684.0,2511.0,770.0,413.0,875.0,1941.0,2816.0,1786.0,1555.0,2387.0,1576.0,884.0,1626.0,1720.0,802.0,997.0,1299.0,1232.0,2008.0,1053.0,2489.0,150.0,2557.0,2151.0,27.0,513.0,8.0,861.0,1279.0,540.0,1497.0,312.0,1768.0,1373.0,1610.0,2731.0,877.0	728706.0,803.0,8143.0,357078.0,588981.0,182.0,0.0,114.0,631977.0,1159038.0,219.0,566.0,961498.0,511.0,283.0,404443.0,2740.0,11.0,1213.0,1231.0,3107.0,289024.0,161.0,962906.0,166.0,1131341.0,702697.0,0.0,22.0,76.0,2875.0,242.0,0.0,104.0,49.0,328470.0,364483.0,150.0,1067493.0,233.0	0.708138	3.20006e-07	1.30968e-05	fairly_strong	pos
Bifidobacterium breve	ko00230 Purine metabolism	112295.0,58691.0,79277.0,77418.0,97553.0,62091.0,44415.0,63305.0,103725.0,113279.0,76947.0,75614.0,108169.0,75141.0,60356.0,96477.0,92712.0,60284.0,52274.0,63118.0,51479.0,87225.0,61459.0,105094.0,95766.0,115595.0,92846.0,88605.0,53083.0,104861.0,46865.0,82551.0,43217.0,72753.0,114973.0,77787.0,81103.0,65420.0,112982.0,35442.0	728706.0,803.0,8143.0,357078.0,588981.0,182.0,0.0,114.0,631977.0,1159038.0,219.0,566.0,961498.0,511.0,283.0,404443.0,2740.0,11.0,1213.0,1231.0,3107.0,289024.0,161.0,962906.0,166.0,1131341.0,702697.0,0.0,22.0,76.0,2875.0,242.0,0.0,104.0,49.0,328470.0,364483.0,150.0,1067493.0,233.0	0.70618	3.56416e-07	1.44962e-05	fairly_strong	pos
Bifidobacterium breve	ko00750 Vitamin B6 metabolism	8487.0,4275.0,5516.0,6403.0,7394.0,4316.0,3012.0,4475.0,8093.0,8662.0,6035.0,6257.0,8377.0,5335.0,5127.0,7885.0,7221.0,4575.0,4235.0,5265.0,3711.0,6729.0,4600.0,7896.0,6409.0,8976.0,7482.0,2227.0,3757.0,2704.0,3731.0,7410.0,2694.0,6158.0,9211.0,6167.0,7010.0,6008.0,8156.0,2670.0	728706.0,803.0,8143.0,357078.0,588981.0,182.0,0.0,114.0,631977.0,1159038.0,219.0,566.0,961498.0,511.0,283.0,404443.0,2740.0,11.0,1213.0,1231.0,3107.0,289024.0,161.0,962906.0,166.0,1131341.0,702697.0,0.0,22.0,76.0,2875.0,242.0,0.0,104.0,49.0,328470.0,364483.0,150.0,1067493.0,233.0	0.706099	3.58001e-07	1.45547e-05	fairly_strong	pos
Bifidobacterium breve	K01868 threonyl-tRNA synthetase [EC:6.1.1.3]	2645.0,1149.0,1743.0,1475.0,2180.0,983.0,886.0,1076.0,2381.0,2784.0,1416.0,1552.0,2579.0,1350.0,1012.0,1782.0,1825.0,1175.0,1162.0,1203.0,1118.0,1659.0,1435.0,2366.0,2158.0,2960.0,1848.0,2395.0,967.0,2850.0,952.0,1486.0,958.0,1631.0,2209.0,1437.0,1657.0,1031.0,2670.0,143.0	728706.0,803.0,8143.0,357078.0,588981.0,182.0,0.0,114.0,631977.0,1159038.0,219.0,566.0,961498.0,511.0,283.0,404443.0,2740.0,11.0,1213.0,1231.0,3107.0,289024.0,161.0,962906.0,166.0,1131341.0,702697.0,0.0,22.0,76.0,2875.0,242.0,0.0,104.0,49.0,328470.0,364483.0,150.0,1067493.0,233.0	0.705151	3.77067e-07	1.5276e-05	fairly_strong	pos
Bifidobacterium breve	K02899 large subunit ribosomal protein L27	534.0,252.0,298.0,337.0,477.0,345.0,148.0,314.0,503.0,554.0,283.0,297.0,527.0,342.0,269.0,447.0,369.0,228.0,165.0,292.0,195.0,367.0,291.0,522.0,537.0,552.0,426.0,228.0,192.0,487.0,163.0,318.0,139.0,289.0,608.0,369.0,327.0,206.0,557.0,104.0	728706.0,803.0,8143.0,357078.0,588981.0,182.0,0.0,114.0,631977.0,1159038.0,219.0,566.0,961498.0,511.0,283.0,404443.0,2740.0,11.0,1213.0,1231.0,3107.0,289024.0,161.0,962906.0,166.0,1131341.0,702697.0,0.0,22.0,76.0,2875.0,242.0,0.0,104.0,49.0,328470.0,364483.0,150.0,1067493.0,233.0	0.704843	3.83443e-07	1.55055e-05	fairly_strong	pos
Bifidobacterium breve	ko00290 Valine, leucine and isoleucine biosynthesis	26122.0,12986.0,17522.0,18371.0,22768.0,12234.0,9648.0,11002.0,24275.0,27400.0,19053.0,18011.0,25231.0,15933.0,13282.0,23011.0,22656.0,13846.0,9848.0,15112.0,10791.0,21691.0,12358.0,24751.0,20422.0,26715.0,21420.0,4288.0,9561.0,5062.0,8487.0,21257.0,8405.0,15836.0,27509.0,19260.0,17583.0,16212.0,26501.0,2522.0	728706.0,803.0,8143.0,357078.0,588981.0,182.0,0.0,114.0,631977.0,1159038.0,219.0,566.0,961498.0,511.0,283.0,404443.0,2740.0,11.0,1213.0,1231.0,3107.0,289024.0,161.0,962906.0,166.0,1131341.0,702697.0,0.0,22.0,76.0,2875.0,242.0,0.0,104.0,49.0,328470.0,364483.0,150.0,1067493.0,233.0	0.704125	3.98728e-07	1.61083e-05	fairly_strong	pos
Bifidobacterium breve	ko00450 Selenocompound metabolism	18284.0,11844.0,15610.0,15786.0,18341.0,11098.0,7621.0,11131.0,17551.0,20078.0,15698.0,15082.0,19353.0,15998.0,12757.0,17183.0,17230.0,11752.0,8499.0,12658.0,7807.0,16954.0,13519.0,19055.0,12415.0,20211.0,18349.0,16435.0,10875.0,18000.0,7500.0,16224.0,8912.0,14324.0,14621.0,15342.0,16134.0,14632.0,20319.0,5684.0	728706.0,803.0,8143.0,357078.0,588981.0,182.0,0.0,114.0,631977.0,1159038.0,219.0,566.0,961498.0,511.0,283.0,404443.0,2740.0,11.0,1213.0,1231.0,3107.0,289024.0,161.0,962906.0,166.0,1131341.0,702697.0,0.0,22.0,76.0,2875.0,242.0,0.0,104.0,49.0,328470.0,364483.0,150.0,1067493.0,233.0	0.703285	4.17321e-07	1.68235e-05	fairly_strong	pos
Bifidobacterium breve	K03723 transcription-repair coupling factor (superfamily II helicase) [EC:3.6.4.-]	5504.0,1673.0,3321.0,2876.0,4205.0,1595.0,1846.0,1417.0,4819.0,5243.0,2438.0,2675.0,5096.0,2322.0,1601.0,4177.0,3545.0,1781.0,2019.0,2148.0,1922.0,3204.0,1756.0,4673.0,4549.0,5638.0,3778.0,4002.0,1349.0,4710.0,1685.0,3109.0,1392.0,2644.0,6148.0,2837.0,2947.0,1745.0,5262.0,2283.0	728706.0,803.0,8143.0,357078.0,588981.0,182.0,0.0,114.0,631977.0,1159038.0,219.0,566.0,961498.0,511.0,283.0,404443.0,2740.0,11.0,1213.0,1231.0,3107.0,289024.0,161.0,962906.0,166.0,1131341.0,702697.0,0.0,22.0,76.0,2875.0,242.0,0.0,104.0,49.0,328470.0,364483.0,150.0,1067493.0,233.0	0.703113	4.21235e-07	1.69743e-05	fairly_strong	pos
Bifidobacterium breve	K01872 alanyl-tRNA synthetase [EC:6.1.1.7]	4174.0,1398.0,2376.0,2277.0,3062.0,1348.0,1312.0,1563.0,3403.0,3793.0,2036.0,2121.0,3647.0,1779.0,1524.0,3124.0,2828.0,1555.0,1585.0,1821.0,1628.0,2512.0,1549.0,3342.0,3153.0,4037.0,2881.0,2465.0,1275.0,3207.0,1474.0,2462.0,1080.0,2149.0,4273.0,2275.0,2314.0,1597.0,3561.0,120.0	728706.0,803.0,8143.0,357078.0,588981.0,182.0,0.0,114.0,631977.0,1159038.0,219.0,566.0,961498.0,511.0,283.0,404443.0,2740.0,11.0,1213.0,1231.0,3107.0,289024.0,161.0,962906.0,166.0,1131341.0,702697.0,0.0,22.0,76.0,2875.0,242.0,0.0,104.0,49.0,328470.0,364483.0,150.0,1067493.0,233.0	0.70285	4.27281e-07	1.72144e-05	fairly_strong	pos
Bifidobacterium breve	K01190 beta-galactosidase [EC:3.2.1.23]	7701.0,2318.0,2572.0,6216.0,7975.0,1389.0,1815.0,745.0,6803.0,11307.0,1203.0,3223.0,9380.0,1432.0,1860.0,5952.0,2943.0,1291.0,13333.0,7364.0,9485.0,6828.0,3832.0,9575.0,2059.0,10992.0,7589.0,50.0,1040.0,12.0,9866.0,3425.0,1297.0,3100.0,2463.0,5140.0,4691.0,3994.0,11271.0,185.0	728706.0,803.0,8143.0,357078.0,588981.0,182.0,0.0,114.0,631977.0,1159038.0,219.0,566.0,961498.0,511.0,283.0,404443.0,2740.0,11.0,1213.0,1231.0,3107.0,289024.0,161.0,962906.0,166.0,1131341.0,702697.0,0.0,22.0,76.0,2875.0,242.0,0.0,104.0,49.0,328470.0,364483.0,150.0,1067493.0,233.0	0.702253	4.41262e-07	1.77412e-05	fairly_strong	pos
Bifidobacterium breve	K00655 1-acyl-sn-glycerol-3-phosphate acyltransferase [EC:2.3.1.51]	1165.0,512.0,662.0,690.0,931.0,579.0,373.0,609.0,1043.0,1075.0,630.0,667.0,1063.0,610.0,569.0,933.0,816.0,531.0,446.0,570.0,438.0,741.0,592.0,966.0,1061.0,1141.0,874.0,564.0,509.0,913.0,441.0,827.0,521.0,709.0,1172.0,725.0,786.0,525.0,1096.0,106.0	728706.0,803.0,8143.0,357078.0,588981.0,182.0,0.0,114.0,631977.0,1159038.0,219.0,566.0,961498.0,511.0,283.0,404443.0,2740.0,11.0,1213.0,1231.0,3107.0,289024.0,161.0,962906.0,166.0,1131341.0,702697.0,0.0,22.0,76.0,2875.0,242.0,0.0,104.0,49.0,328470.0,364483.0,150.0,1067493.0,233.0	0.700228	4.9199e-07	1.90698e-05	fairly_strong	pos
Bifidobacterium breve	ko00240 Pyrimidine metabolism	82663.0,41965.0,56320.0,55577.0,69239.0,41642.0,32470.0,45443.0,76017.0,82806.0,54131.0,50979.0,78108.0,53109.0,43170.0,71566.0,67130.0,42420.0,39106.0,46449.0,37233.0,64265.0,45200.0,75757.0,70886.0,83987.0,66989.0,60435.0,36442.0,74299.0,34949.0,60276.0,30615.0,53662.0,88386.0,55949.0,58886.0,45973.0,79813.0,22506.0	728706.0,803.0,8143.0,357078.0,588981.0,182.0,0.0,114.0,631977.0,1159038.0,219.0,566.0,961498.0,511.0,283.0,404443.0,2740.0,11.0,1213.0,1231.0,3107.0,289024.0,161.0,962906.0,166.0,1131341.0,702697.0,0.0,22.0,76.0,2875.0,242.0,0.0,104.0,49.0,328470.0,364483.0,150.0,1067493.0,233.0	0.695487	6.32529e-07	2.26187e-05	fairly_strong	pos
Bifidobacterium breve	K03575 A/G-specific adenine glycosylase [EC:3.2.2.-]	1759.0,749.0,1068.0,1154.0,1318.0,697.0,613.0,730.0,1570.0,1693.0,1024.0,979.0,1634.0,1094.0,766.0,1454.0,1367.0,775.0,592.0,846.0,579.0,1244.0,772.0,1520.0,1457.0,1798.0,1327.0,1032.0,606.0,1086.0,521.0,1347.0,497.0,804.0,1948.0,1137.0,992.0,855.0,1685.0,59.0	728706.0,803.0,8143.0,357078.0,588981.0,182.0,0.0,114.0,631977.0,1159038.0,219.0,566.0,961498.0,511.0,283.0,404443.0,2740.0,11.0,1213.0,1231.0,3107.0,289024.0,161.0,962906.0,166.0,1131341.0,702697.0,0.0,22.0,76.0,2875.0,242.0,0.0,104.0,49.0,328470.0,364483.0,150.0,1067493.0,233.0	0.695183	6.42675e-07	2.29233e-05	fairly_strong	pos
Bifidobacterium breve	K02881 large subunit ribosomal protein L18	691.0,292.0,347.0,387.0,601.0,446.0,222.0,317.0,618.0,696.0,324.0,336.0,692.0,365.0,273.0,541.0,453.0,273.0,216.0,324.0,281.0,424.0,316.0,650.0,743.0,646.0,565.0,337.0,192.0,573.0,189.0,421.0,172.0,304.0,780.0,386.0,425.0,226.0,672.0,117.0	728706.0,803.0,8143.0,357078.0,588981.0,182.0,0.0,114.0,631977.0,1159038.0,219.0,566.0,961498.0,511.0,283.0,404443.0,2740.0,11.0,1213.0,1231.0,3107.0,289024.0,161.0,962906.0,166.0,1131341.0,702697.0,0.0,22.0,76.0,2875.0,242.0,0.0,104.0,49.0,328470.0,364483.0,150.0,1067493.0,233.0	0.695049	6.47229e-07	2.30773e-05	fairly_strong	pos
Bifidobacterium breve	K00925 acetate kinase [EC:2.7.2.1]	2039.0,768.0,1221.0,1199.0,1524.0,738.0,908.0,1019.0,1712.0,1875.0,985.0,1005.0,1825.0,857.0,767.0,1564.0,1344.0,822.0,819.0,878.0,801.0,1211.0,1017.0,1683.0,1749.0,1963.0,1483.0,1175.0,749.0,1607.0,700.0,1214.0,620.0,957.0,2207.0,1130.0,1164.0,709.0,1824.0,170.0	728706.0,803.0,8143.0,357078.0,588981.0,182.0,0.0,114.0,631977.0,1159038.0,219.0,566.0,961498.0,511.0,283.0,404443.0,2740.0,11.0,1213.0,1231.0,3107.0,289024.0,161.0,962906.0,166.0,1131341.0,702697.0,0.0,22.0,76.0,2875.0,242.0,0.0,104.0,49.0,328470.0,364483.0,150.0,1067493.0,233.0	0.69498	6.49557e-07	2.31309e-05	fairly_strong	pos
Bifidobacterium breve	ko05152 Tuberculosis	8077.0,3070.0,5164.0,4771.0,6597.0,2989.0,2942.0,3330.0,7311.0,8123.0,4129.0,4263.0,7346.0,3780.0,3125.0,6598.0,5922.0,3928.0,3359.0,4012.0,3160.0,5373.0,3392.0,7261.0,7632.0,8054.0,5582.0,4885.0,2586.0,6654.0,2740.0,4961.0,2353.0,3786.0,9480.0,4907.0,4666.0,3160.0,8124.0,2058.0	728706.0,803.0,8143.0,357078.0,588981.0,182.0,0.0,114.0,631977.0,1159038.0,219.0,566.0,961498.0,511.0,283.0,404443.0,2740.0,11.0,1213.0,1231.0,3107.0,289024.0,161.0,962906.0,166.0,1131341.0,702697.0,0.0,22.0,76.0,2875.0,242.0,0.0,104.0,49.0,328470.0,364483.0,150.0,1067493.0,233.0	0.694566	6.63797e-07	2.36123e-05	fairly_strong	pos
Bifidobacterium breve	K02879 large subunit ribosomal protein L17	747.0,344.0,440.0,467.0,701.0,518.0,343.0,399.0,690.0,793.0,423.0,413.0,687.0,440.0,342.0,669.0,544.0,305.0,247.0,422.0,262.0,515.0,389.0,694.0,798.0,735.0,646.0,344.0,251.0,637.0,228.0,480.0,272.0,379.0,853.0,447.0,486.0,283.0,801.0,162.0	728706.0,803.0,8143.0,357078.0,588981.0,182.0,0.0,114.0,631977.0,1159038.0,219.0,566.0,961498.0,511.0,283.0,404443.0,2740.0,11.0,1213.0,1231.0,3107.0,289024.0,161.0,962906.0,166.0,1131341.0,702697.0,0.0,22.0,76.0,2875.0,242.0,0.0,104.0,49.0,328470.0,364483.0,150.0,1067493.0,233.0	0.693553	6.99852e-07	2.47816e-05	fairly_strong	pos
Bifidobacterium breve	ko04940 Type I diabetes mellitus	2607.0,1585.0,1976.0,1869.0,2399.0,2003.0,1117.0,2079.0,2298.0,2628.0,1519.0,1848.0,2487.0,1825.0,1617.0,2044.0,1919.0,1519.0,1820.0,1669.0,1564.0,1822.0,1897.0,2443.0,2239.0,2529.0,2247.0,1579.0,1673.0,2189.0,1604.0,1694.0,1284.0,1414.0,2828.0,1621.0,2053.0,1218.0,2498.0,1129.0	728706.0,803.0,8143.0,357078.0,588981.0,182.0,0.0,114.0,631977.0,1159038.0,219.0,566.0,961498.0,511.0,283.0,404443.0,2740.0,11.0,1213.0,1231.0,3107.0,289024.0,161.0,962906.0,166.0,1131341.0,702697.0,0.0,22.0,76.0,2875.0,242.0,0.0,104.0,49.0,328470.0,364483.0,150.0,1067493.0,233.0	0.69355	6.99952e-07	2.47816e-05	fairly_strong	pos
Bifidobacterium breve	K01755 argininosuccinate lyase [EC:4.3.2.1]	2380.0,862.0,1462.0,1519.0,1839.0,837.0,842.0,1026.0,2046.0,2329.0,1248.0,1831.0,2199.0,1051.0,928.0,1911.0,1693.0,964.0,932.0,1003.0,913.0,1597.0,791.0,1965.0,2266.0,2468.0,1782.0,46.0,747.0,2.0,855.0,1415.0,660.0,1167.0,2612.0,1457.0,1386.0,966.0,2199.0,510.0	728706.0,803.0,8143.0,357078.0,588981.0,182.0,0.0,114.0,631977.0,1159038.0,219.0,566.0,961498.0,511.0,283.0,404443.0,2740.0,11.0,1213.0,1231.0,3107.0,289024.0,161.0,962906.0,166.0,1131341.0,702697.0,0.0,22.0,76.0,2875.0,242.0,0.0,104.0,49.0,328470.0,364483.0,150.0,1067493.0,233.0	0.691233	7.89284e-07	2.77393e-05	fairly_strong	pos
Bifidobacterium breve	K03040 DNA-directed RNA polymerase subunit alpha [EC:2.7.7.6]	1780.0,896.0,1138.0,1025.0,1484.0,1179.0,553.0,867.0,1626.0,1815.0,944.0,984.0,1592.0,1052.0,788.0,1472.0,1304.0,874.0,751.0,950.0,896.0,1141.0,794.0,1596.0,1810.0,1758.0,1330.0,1068.0,667.0,1379.0,625.0,1108.0,416.0,856.0,1951.0,1058.0,1102.0,738.0,1768.0,707.0	728706.0,803.0,8143.0,357078.0,588981.0,182.0,0.0,114.0,631977.0,1159038.0,219.0,566.0,961498.0,511.0,283.0,404443.0,2740.0,11.0,1213.0,1231.0,3107.0,289024.0,161.0,962906.0,166.0,1131341.0,702697.0,0.0,22.0,76.0,2875.0,242.0,0.0,104.0,49.0,328470.0,364483.0,150.0,1067493.0,233.0	0.690266	8.29589e-07	2.90673e-05	fairly_strong	pos
Bifidobacterium breve	K02874 large subunit ribosomal protein L14	642.0,341.0,368.0,400.0,560.0,484.0,276.0,384.0,624.0,660.0,387.0,364.0,638.0,443.0,349.0,585.0,510.0,322.0,207.0,407.0,255.0,438.0,391.0,614.0,667.0,701.0,555.0,267.0,249.0,527.0,203.0,433.0,191.0,326.0,775.0,424.0,451.0,286.0,741.0,125.0	728706.0,803.0,8143.0,357078.0,588981.0,182.0,0.0,114.0,631977.0,1159038.0,219.0,566.0,961498.0,511.0,283.0,404443.0,2740.0,11.0,1213.0,1231.0,3107.0,289024.0,161.0,962906.0,166.0,1131341.0,702697.0,0.0,22.0,76.0,2875.0,242.0,0.0,104.0,49.0,328470.0,364483.0,150.0,1067493.0,233.0	0.688814	8.93738e-07	3.11869e-05	fairly_strong	pos
Bifidobacterium breve	K03043 DNA-directed RNA polymerase subunit beta [EC:2.7.7.6]	5653.0,2199.0,3582.0,3132.0,4219.0,1472.0,2030.0,1429.0,4878.0,5757.0,3312.0,3289.0,5283.0,2758.0,1692.0,4640.0,4413.0,2352.0,2528.0,2819.0,2727.0,3912.0,2535.0,4915.0,4459.0,5651.0,3743.0,3573.0,1322.0,4329.0,2497.0,3759.0,1911.0,3200.0,6340.0,3660.0,2762.0,2398.0,5663.0,875.0	728706.0,803.0,8143.0,357078.0,588981.0,182.0,0.0,114.0,631977.0,1159038.0,219.0,566.0,961498.0,511.0,283.0,404443.0,2740.0,11.0,1213.0,1231.0,3107.0,289024.0,161.0,962906.0,166.0,1131341.0,702697.0,0.0,22.0,76.0,2875.0,242.0,0.0,104.0,49.0,328470.0,364483.0,150.0,1067493.0,233.0	0.68738	9.61503e-07	3.33972e-05	fairly_strong	pos
Bifidobacterium breve	K00602 phosphoribosylaminoimidazolecarboxamide formyltransferase / IMP cyclohydrolase [EC:2.1.2.3 3.5.4.10]	2405.0,1062.0,1498.0,1479.0,1993.0,1295.0,941.0,1037.0,2106.0,2305.0,1402.0,1336.0,2283.0,1270.0,1075.0,1801.0,1827.0,1187.0,1281.0,1333.0,1397.0,1621.0,1055.0,2025.0,2305.0,2383.0,1854.0,1128.0,853.0,1011.0,1250.0,1597.0,695.0,1331.0,2628.0,1515.0,1503.0,1129.0,2210.0,67.0	728706.0,803.0,8143.0,357078.0,588981.0,182.0,0.0,114.0,631977.0,1159038.0,219.0,566.0,961498.0,511.0,283.0,404443.0,2740.0,11.0,1213.0,1231.0,3107.0,289024.0,161.0,962906.0,166.0,1131341.0,702697.0,0.0,22.0,76.0,2875.0,242.0,0.0,104.0,49.0,328470.0,364483.0,150.0,1067493.0,233.0	0.686437	1.00862e-06	3.49782e-05	fairly_strong	pos
Bifidobacterium breve	K00806 undecaprenyl diphosphate synthase [EC:2.5.1.31]	1353.0,651.0,864.0,843.0,1078.0,587.0,414.0,752.0,1118.0,1352.0,715.0,743.0,1190.0,708.0,601.0,1042.0,955.0,629.0,508.0,651.0,517.0,903.0,603.0,1236.0,1161.0,1307.0,1047.0,891.0,508.0,1225.0,487.0,815.0,444.0,755.0,1417.0,803.0,888.0,542.0,1238.0,46.0	728706.0,803.0,8143.0,357078.0,588981.0,182.0,0.0,114.0,631977.0,1159038.0,219.0,566.0,961498.0,511.0,283.0,404443.0,2740.0,11.0,1213.0,1231.0,3107.0,289024.0,161.0,962906.0,166.0,1131341.0,702697.0,0.0,22.0,76.0,2875.0,242.0,0.0,104.0,49.0,328470.0,364483.0,150.0,1067493.0,233.0	0.686232	1.01915e-06	3.52686e-05	fairly_strong	pos
Bifidobacterium breve	K00031 isocitrate dehydrogenase [EC:1.1.1.42]	1823.0,593.0,1032.0,989.0,1425.0,670.0,502.0,596.0,1564.0,1776.0,879.0,1071.0,1712.0,575.0,792.0,1366.0,1203.0,661.0,661.0,828.0,654.0,1219.0,769.0,1562.0,1141.0,1845.0,1334.0,23.0,557.0,6.0,613.0,1146.0,438.0,770.0,1463.0,1023.0,1139.0,738.0,1681.0,2364.0	728706.0,803.0,8143.0,357078.0,588981.0,182.0,0.0,114.0,631977.0,1159038.0,219.0,566.0,961498.0,511.0,283.0,404443.0,2740.0,11.0,1213.0,1231.0,3107.0,289024.0,161.0,962906.0,166.0,1131341.0,702697.0,0.0,22.0,76.0,2875.0,242.0,0.0,104.0,49.0,328470.0,364483.0,150.0,1067493.0,233.0	0.684394	1.1181e-06	3.85027e-05	fairly_strong	pos
Bifidobacterium breve	ko00520 Amino sugar and nucleotide sugar metabolism	54163.0,28600.0,38925.0,42007.0,51687.0,30155.0,19320.0,28563.0,50862.0,60794.0,39410.0,38405.0,57271.0,42821.0,30729.0,47189.0,44497.0,28310.0,37328.0,35512.0,31633.0,43296.0,37369.0,55990.0,42285.0,61244.0,50619.0,58902.0,24754.0,68870.0,32902.0,39029.0,22290.0,37957.0,45395.0,39437.0,45537.0,33262.0,61891.0,12721.0	728706.0,803.0,8143.0,357078.0,588981.0,182.0,0.0,114.0,631977.0,1159038.0,219.0,566.0,961498.0,511.0,283.0,404443.0,2740.0,11.0,1213.0,1231.0,3107.0,289024.0,161.0,962906.0,166.0,1131341.0,702697.0,0.0,22.0,76.0,2875.0,242.0,0.0,104.0,49.0,328470.0,364483.0,150.0,1067493.0,233.0	0.684023	1.13916e-06	3.92005e-05	fairly_strong	pos
Bifidobacterium breve	K02878 large subunit ribosomal protein L16	740.0,412.0,480.0,504.0,680.0,569.0,377.0,423.0,743.0,776.0,430.0,416.0,701.0,467.0,379.0,638.0,581.0,374.0,290.0,429.0,348.0,520.0,444.0,711.0,840.0,810.0,632.0,474.0,306.0,643.0,280.0,508.0,252.0,402.0,897.0,431.0,520.0,348.0,879.0,461.0	728706.0,803.0,8143.0,357078.0,588981.0,182.0,0.0,114.0,631977.0,1159038.0,219.0,566.0,961498.0,511.0,283.0,404443.0,2740.0,11.0,1213.0,1231.0,3107.0,289024.0,161.0,962906.0,166.0,1131341.0,702697.0,0.0,22.0,76.0,2875.0,242.0,0.0,104.0,49.0,328470.0,364483.0,150.0,1067493.0,233.0	0.682621	1.22195e-06	4.18219e-05	fairly_strong	pos
Bifidobacterium breve	K01091 phosphoglycolate phosphatase [EC:3.1.3.18]	1114.0,467.0,754.0,1121.0,1581.0,472.0,323.0,512.0,958.0,1143.0,658.0,631.0,1049.0,859.0,683.0,839.0,737.0,452.0,902.0,632.0,739.0,710.0,421.0,1091.0,613.0,1243.0,902.0,1342.0,544.0,1157.0,731.0,627.0,424.0,519.0,746.0,645.0,1159.0,512.0,2328.0,8.0	728706.0,803.0,8143.0,357078.0,588981.0,182.0,0.0,114.0,631977.0,1159038.0,219.0,566.0,961498.0,511.0,283.0,404443.0,2740.0,11.0,1213.0,1231.0,3107.0,289024.0,161.0,962906.0,166.0,1131341.0,702697.0,0.0,22.0,76.0,2875.0,242.0,0.0,104.0,49.0,328470.0,364483.0,150.0,1067493.0,233.0	0.677287	1.59023e-06	5.35671e-05	fairly_strong	pos
Bifidobacterium breve	K00995 CDP-diacylglycerol---glycerol-3-phosphate 3-phosphatidyltransferase [EC:2.7.8.5]	1088.0,453.0,656.0,631.0,796.0,453.0,285.0,412.0,922.0,1023.0,477.0,631.0,967.0,506.0,401.0,796.0,659.0,320.0,148.0,550.0,215.0,598.0,472.0,927.0,934.0,1018.0,743.0,566.0,277.0,903.0,132.0,632.0,222.0,455.0,1140.0,554.0,616.0,362.0,966.0,50.0	728706.0,803.0,8143.0,357078.0,588981.0,182.0,0.0,114.0,631977.0,1159038.0,219.0,566.0,961498.0,511.0,283.0,404443.0,2740.0,11.0,1213.0,1231.0,3107.0,289024.0,161.0,962906.0,166.0,1131341.0,702697.0,0.0,22.0,76.0,2875.0,242.0,0.0,104.0,49.0,328470.0,364483.0,150.0,1067493.0,233.0	0.67711	1.60405e-06	5.39958e-05	fairly_strong	pos
Bifidobacterium breve	K02913 large subunit ribosomal protein L33	568.0,157.0,267.0,301.0,410.0,348.0,136.0,218.0,490.0,522.0,200.0,220.0,436.0,325.0,197.0,350.0,323.0,168.0,114.0,202.0,121.0,270.0,258.0,473.0,502.0,511.0,366.0,234.0,153.0,634.0,96.0,209.0,133.0,186.0,457.0,291.0,326.0,132.0,552.0,36.0	728706.0,803.0,8143.0,357078.0,588981.0,182.0,0.0,114.0,631977.0,1159038.0,219.0,566.0,961498.0,511.0,283.0,404443.0,2740.0,11.0,1213.0,1231.0,3107.0,289024.0,161.0,962906.0,166.0,1131341.0,702697.0,0.0,22.0,76.0,2875.0,242.0,0.0,104.0,49.0,328470.0,364483.0,150.0,1067493.0,233.0	0.676784	1.62975e-06	5.48139e-05	fairly_strong	pos
Bifidobacterium breve	K02338 DNA polymerase III subunit beta [EC:2.7.7.7]	2194.0,1078.0,1485.0,1359.0,1835.0,1285.0,689.0,1000.0,2097.0,2157.0,1052.0,1143.0,1988.0,1207.0,965.0,1850.0,1588.0,958.0,726.0,1067.0,856.0,1506.0,984.0,2044.0,2215.0,2252.0,1688.0,1524.0,793.0,1973.0,659.0,1332.0,785.0,1150.0,2571.0,1380.0,1394.0,826.0,2273.0,1419.0	728706.0,803.0,8143.0,357078.0,588981.0,182.0,0.0,114.0,631977.0,1159038.0,219.0,566.0,961498.0,511.0,283.0,404443.0,2740.0,11.0,1213.0,1231.0,3107.0,289024.0,161.0,962906.0,166.0,1131341.0,702697.0,0.0,22.0,76.0,2875.0,242.0,0.0,104.0,49.0,328470.0,364483.0,150.0,1067493.0,233.0	0.674117	1.85497e-06	6.20063e-05	fairly_strong	pos
Bifidobacterium breve	K02886 large subunit ribosomal protein L2	1425.0,806.0,1007.0,897.0,1269.0,1031.0,567.0,753.0,1329.0,1488.0,819.0,745.0,1362.0,859.0,680.0,1221.0,1063.0,811.0,617.0,770.0,693.0,934.0,787.0,1341.0,1615.0,1437.0,1158.0,967.0,606.0,1167.0,566.0,892.0,519.0,728.0,1649.0,852.0,930.0,598.0,1555.0,981.0	728706.0,803.0,8143.0,357078.0,588981.0,182.0,0.0,114.0,631977.0,1159038.0,219.0,566.0,961498.0,511.0,283.0,404443.0,2740.0,11.0,1213.0,1231.0,3107.0,289024.0,161.0,962906.0,166.0,1131341.0,702697.0,0.0,22.0,76.0,2875.0,242.0,0.0,104.0,49.0,328470.0,364483.0,150.0,1067493.0,233.0	0.672824	1.97424e-06	6.56023e-05	fairly_strong	pos
Bifidobacterium breve	K00075 UDP-N-acetylmuramate dehydrogenase [EC:1.3.1.98]	1970.0,893.0,1243.0,1215.0,1712.0,672.0,455.0,790.0,1713.0,2335.0,954.0,897.0,2068.0,927.0,730.0,1502.0,1240.0,799.0,667.0,1008.0,692.0,1310.0,702.0,2086.0,1008.0,2117.0,1709.0,3603.0,624.0,1334.0,622.0,1032.0,400.0,932.0,1433.0,1185.0,1205.0,788.0,2298.0,205.0	728706.0,803.0,8143.0,357078.0,588981.0,182.0,0.0,114.0,631977.0,1159038.0,219.0,566.0,961498.0,511.0,283.0,404443.0,2740.0,11.0,1213.0,1231.0,3107.0,289024.0,161.0,962906.0,166.0,1131341.0,702697.0,0.0,22.0,76.0,2875.0,242.0,0.0,104.0,49.0,328470.0,364483.0,150.0,1067493.0,233.0	0.672321	2.02244e-06	6.71242e-05	fairly_strong	pos
Bifidobacterium breve	K00215 4-hydroxy-tetrahydrodipicolinate reductase [EC:1.17.1.8]	1173.0,605.0,1061.0,808.0,1213.0,535.0,394.0,536.0,1016.0,1125.0,718.0,763.0,1101.0,698.0,607.0,959.0,1016.0,657.0,563.0,639.0,708.0,860.0,667.0,1008.0,929.0,1137.0,949.0,657.0,474.0,856.0,535.0,773.0,456.0,692.0,1223.0,751.0,823.0,580.0,1143.0,91.0	728706.0,803.0,8143.0,357078.0,588981.0,182.0,0.0,114.0,631977.0,1159038.0,219.0,566.0,961498.0,511.0,283.0,404443.0,2740.0,11.0,1213.0,1231.0,3107.0,289024.0,161.0,962906.0,166.0,1131341.0,702697.0,0.0,22.0,76.0,2875.0,242.0,0.0,104.0,49.0,328470.0,364483.0,150.0,1067493.0,233.0	0.671109	2.14328e-06	7.09548e-05	fairly_strong	pos
Bifidobacterium breve	K02890 large subunit ribosomal protein L22	588.0,269.0,358.0,362.0,534.0,405.0,251.0,317.0,536.0,576.0,332.0,324.0,563.0,360.0,242.0,499.0,441.0,267.0,284.0,365.0,301.0,382.0,295.0,529.0,602.0,613.0,459.0,371.0,181.0,546.0,244.0,354.0,174.0,276.0,653.0,339.0,386.0,214.0,647.0,39.0	728706.0,803.0,8143.0,357078.0,588981.0,182.0,0.0,114.0,631977.0,1159038.0,219.0,566.0,961498.0,511.0,283.0,404443.0,2740.0,11.0,1213.0,1231.0,3107.0,289024.0,161.0,962906.0,166.0,1131341.0,702697.0,0.0,22.0,76.0,2875.0,242.0,0.0,104.0,49.0,328470.0,364483.0,150.0,1067493.0,233.0	0.668726	2.40028e-06	7.89175e-05	fairly_strong	pos
Bifidobacterium breve	K00526 ribonucleoside-diphosphate reductase beta chain [EC:1.17.4.1]	1839.0,1174.0,1466.0,1497.0,1763.0,1273.0,840.0,1238.0,1916.0,1949.0,1530.0,1085.0,1845.0,1489.0,1237.0,1754.0,1628.0,1270.0,770.0,925.0,730.0,1645.0,1266.0,1934.0,1383.0,1927.0,1673.0,1170.0,977.0,1534.0,628.0,1585.0,651.0,1391.0,1618.0,1431.0,1549.0,1353.0,2053.0,2192.0	728706.0,803.0,8143.0,357078.0,588981.0,182.0,0.0,114.0,631977.0,1159038.0,219.0,566.0,961498.0,511.0,283.0,404443.0,2740.0,11.0,1213.0,1231.0,3107.0,289024.0,161.0,962906.0,166.0,1131341.0,702697.0,0.0,22.0,76.0,2875.0,242.0,0.0,104.0,49.0,328470.0,364483.0,150.0,1067493.0,233.0	0.66813	2.4689e-06	8.07676e-05	fairly_strong	pos
Bifidobacterium breve	K01439 succinyl-diaminopimelate desuccinylase [EC:3.5.1.18]	2617.0,912.0,2575.0,1437.0,1936.0,792.0,835.0,866.0,2219.0,2366.0,1389.0,1254.0,2106.0,911.0,922.0,1900.0,1877.0,1000.0,482.0,996.0,906.0,1317.0,1147.0,2056.0,1706.0,2327.0,1706.0,1245.0,1039.0,1446.0,348.0,1673.0,671.0,1278.0,2407.0,1280.0,1342.0,1164.0,2323.0,94.0	728706.0,803.0,8143.0,357078.0,588981.0,182.0,0.0,114.0,631977.0,1159038.0,219.0,566.0,961498.0,511.0,283.0,404443.0,2740.0,11.0,1213.0,1231.0,3107.0,289024.0,161.0,962906.0,166.0,1131341.0,702697.0,0.0,22.0,76.0,2875.0,242.0,0.0,104.0,49.0,328470.0,364483.0,150.0,1067493.0,233.0	0.667269	2.57106e-06	8.38441e-05	fairly_strong	pos
Bifidobacterium breve	K06223 DNA adenine methylase [EC:2.1.1.72]	104.0,280.0,636.0,328.0,167.0,575.0,252.0,991.0,2569.0,3578.0,1759.0,573.0,1932.0,805.0,1012.0,1661.0,699.0,571.0,277.0,499.0,200.0,1324.0,635.0,3142.0,91.0,3869.0,2831.0,8.0,353.0,485.0,114.0,814.0,984.0,469.0,218.0,1552.0,522.0,819.0,0.0,3.0	728706.0,803.0,8143.0,357078.0,588981.0,182.0,0.0,114.0,631977.0,1159038.0,219.0,566.0,961498.0,511.0,283.0,404443.0,2740.0,11.0,1213.0,1231.0,3107.0,289024.0,161.0,962906.0,166.0,1131341.0,702697.0,0.0,22.0,76.0,2875.0,242.0,0.0,104.0,49.0,328470.0,364483.0,150.0,1067493.0,233.0	0.66688	2.61853e-06	8.52928e-05	fairly_strong	pos
Bifidobacterium breve	K03553 recombination protein RecA	1819.0,766.0,1082.0,1044.0,1440.0,798.0,810.0,760.0,1593.0,1698.0,967.0,938.0,1655.0,986.0,738.0,1421.0,1261.0,764.0,673.0,843.0,662.0,1182.0,848.0,1518.0,1601.0,1844.0,1236.0,1224.0,635.0,1507.0,604.0,1172.0,496.0,844.0,2036.0,1002.0,1090.0,704.0,1675.0,74.0	728706.0,803.0,8143.0,357078.0,588981.0,182.0,0.0,114.0,631977.0,1159038.0,219.0,566.0,961498.0,511.0,283.0,404443.0,2740.0,11.0,1213.0,1231.0,3107.0,289024.0,161.0,962906.0,166.0,1131341.0,702697.0,0.0,22.0,76.0,2875.0,242.0,0.0,104.0,49.0,328470.0,364483.0,150.0,1067493.0,233.0	0.666684	2.64278e-06	8.59829e-05	fairly_strong	pos
Bifidobacterium breve	K00297 methylenetetrahydrofolate reductase (NADPH) [EC:1.5.1.20]	1426.0,608.0,1115.0,861.0,1107.0,770.0,428.0,794.0,1120.0,1234.0,796.0,732.0,1269.0,850.0,724.0,988.0,915.0,611.0,775.0,779.0,745.0,898.0,637.0,1076.0,971.0,1383.0,1103.0,62.0,728.0,4.0,634.0,960.0,338.0,856.0,1138.0,842.0,994.0,684.0,1191.0,30.0	728706.0,803.0,8143.0,357078.0,588981.0,182.0,0.0,114.0,631977.0,1159038.0,219.0,566.0,961498.0,511.0,283.0,404443.0,2740.0,11.0,1213.0,1231.0,3107.0,289024.0,161.0,962906.0,166.0,1131341.0,702697.0,0.0,22.0,76.0,2875.0,242.0,0.0,104.0,49.0,328470.0,364483.0,150.0,1067493.0,233.0	0.666147	2.71023e-06	8.80317e-05	fairly_strong	pos
Bifidobacterium breve	K01507 inorganic pyrophosphatase [EC:3.6.1.1]	681.0,406.0,470.0,687.0,804.0,333.0,180.0,426.0,658.0,841.0,758.0,711.0,808.0,462.0,498.0,599.0,703.0,341.0,162.0,525.0,232.0,712.0,518.0,762.0,76.0,769.0,693.0,2.0,298.0,3.0,139.0,622.0,178.0,539.0,144.0,650.0,681.0,751.0,1039.0,36.0	728706.0,803.0,8143.0,357078.0,588981.0,182.0,0.0,114.0,631977.0,1159038.0,219.0,566.0,961498.0,511.0,283.0,404443.0,2740.0,11.0,1213.0,1231.0,3107.0,289024.0,161.0,962906.0,166.0,1131341.0,702697.0,0.0,22.0,76.0,2875.0,242.0,0.0,104.0,49.0,328470.0,364483.0,150.0,1067493.0,233.0	0.666126	2.71288e-06	8.8103e-05	fairly_strong	pos
Bifidobacterium breve	K00951 GTP pyrophosphokinase [EC:2.7.6.5]	3587.0,1264.0,2131.0,1959.0,2621.0,1231.0,1061.0,879.0,2986.0,3376.0,1825.0,1927.0,3099.0,1333.0,1046.0,2745.0,2434.0,1342.0,2114.0,1667.0,1878.0,2268.0,1464.0,2887.0,3076.0,3483.0,2386.0,2089.0,1016.0,2647.0,1952.0,2186.0,882.0,1780.0,3811.0,2176.0,1750.0,1408.0,3262.0,120.0	728706.0,803.0,8143.0,357078.0,588981.0,182.0,0.0,114.0,631977.0,1159038.0,219.0,566.0,961498.0,511.0,283.0,404443.0,2740.0,11.0,1213.0,1231.0,3107.0,289024.0,161.0,962906.0,166.0,1131341.0,702697.0,0.0,22.0,76.0,2875.0,242.0,0.0,104.0,49.0,328470.0,364483.0,150.0,1067493.0,233.0	0.665725	2.76428e-06	8.96778e-05	fairly_strong	pos
Bifidobacterium breve	ko03016 Transfer RNA biogenesis	71354.0,33883.0,49663.0,46224.0,58178.0,33394.0,28209.0,35385.0,64113.0,69295.0,44665.0,43585.0,66275.0,43776.0,33675.0,59546.0,55484.0,35250.0,32681.0,36593.0,31241.0,51622.0,36429.0,63113.0,61609.0,71937.0,54685.0,57324.0,30529.0,68339.0,29223.0,49594.0,25208.0,43554.0,72981.0,45364.0,46518.0,35685.0,69976.0,8692.0	728706.0,803.0,8143.0,357078.0,588981.0,182.0,0.0,114.0,631977.0,1159038.0,219.0,566.0,961498.0,511.0,283.0,404443.0,2740.0,11.0,1213.0,1231.0,3107.0,289024.0,161.0,962906.0,166.0,1131341.0,702697.0,0.0,22.0,76.0,2875.0,242.0,0.0,104.0,49.0,328470.0,364483.0,150.0,1067493.0,233.0	0.665386	2.80849e-06	9.10125e-05	fairly_strong	pos
Bifidobacterium breve	ko04070 Phosphatidylinositol signaling system	2848.0,1491.0,1846.0,2255.0,2408.0,1448.0,1033.0,1684.0,2694.0,2898.0,2568.0,2173.0,2799.0,2056.0,1764.0,2544.0,2613.0,1655.0,1379.0,1564.0,1048.0,2571.0,1943.0,2712.0,1924.0,3033.0,2493.0,1607.0,1405.0,2058.0,1298.0,2482.0,787.0,2209.0,2319.0,2301.0,1948.0,2275.0,2766.0,89.0	728706.0,803.0,8143.0,357078.0,588981.0,182.0,0.0,114.0,631977.0,1159038.0,219.0,566.0,961498.0,511.0,283.0,404443.0,2740.0,11.0,1213.0,1231.0,3107.0,289024.0,161.0,962906.0,166.0,1131341.0,702697.0,0.0,22.0,76.0,2875.0,242.0,0.0,104.0,49.0,328470.0,364483.0,150.0,1067493.0,233.0	0.665034	2.85501e-06	9.24132e-05	fairly_strong	pos
Bifidobacterium breve	K02876 large subunit ribosomal protein L15	812.0,294.0,388.0,445.0,611.0,472.0,300.0,304.0,656.0,782.0,336.0,359.0,742.0,320.0,306.0,607.0,514.0,239.0,251.0,392.0,309.0,445.0,345.0,709.0,817.0,781.0,595.0,443.0,166.0,721.0,247.0,418.0,182.0,339.0,932.0,385.0,416.0,237.0,779.0,512.0	728706.0,803.0,8143.0,357078.0,588981.0,182.0,0.0,114.0,631977.0,1159038.0,219.0,566.0,961498.0,511.0,283.0,404443.0,2740.0,11.0,1213.0,1231.0,3107.0,289024.0,161.0,962906.0,166.0,1131341.0,702697.0,0.0,22.0,76.0,2875.0,242.0,0.0,104.0,49.0,328470.0,364483.0,150.0,1067493.0,233.0	0.66464	2.90793e-06	9.4002e-05	fairly_strong	pos
Bifidobacterium breve	Amino acid metabolism	271934.0,147293.0,201329.0,213405.0,243683.0,153690.0,121508.0,160305.0,262764.0,282324.0,247895.0,237105.0,267068.0,208007.0,180954.0,255314.0,262619.0,168188.0,141240.0,179918.0,135859.0,261674.0,193075.0,259355.0,202701.0,285488.0,238740.0,147289.0,149302.0,177607.0,128252.0,251845.0,110879.0,219922.0,260231.0,228670.0,214047.0,220198.0,277931.0,80567.0	728706.0,803.0,8143.0,357078.0,588981.0,182.0,0.0,114.0,631977.0,1159038.0,219.0,566.0,961498.0,511.0,283.0,404443.0,2740.0,11.0,1213.0,1231.0,3107.0,289024.0,161.0,962906.0,166.0,1131341.0,702697.0,0.0,22.0,76.0,2875.0,242.0,0.0,104.0,49.0,328470.0,364483.0,150.0,1067493.0,233.0	0.664185	2.97017e-06	9.58403e-05	fairly_strong	pos
Bifidobacterium breve	K07173 S-ribosylhomocysteine lyase [EC:4.4.1.21]	877.0,395.0,525.0,537.0,684.0,452.0,226.0,480.0,849.0,873.0,404.0,462.0,799.0,452.0,433.0,697.0,594.0,396.0,204.0,449.0,320.0,585.0,476.0,767.0,812.0,901.0,681.0,450.0,359.0,714.0,160.0,541.0,251.0,415.0,955.0,513.0,568.0,371.0,720.0,738.0	728706.0,803.0,8143.0,357078.0,588981.0,182.0,0.0,114.0,631977.0,1159038.0,219.0,566.0,961498.0,511.0,283.0,404443.0,2740.0,11.0,1213.0,1231.0,3107.0,289024.0,161.0,962906.0,166.0,1131341.0,702697.0,0.0,22.0,76.0,2875.0,242.0,0.0,104.0,49.0,328470.0,364483.0,150.0,1067493.0,233.0	0.66374	3.03222e-06	9.76818e-05	fairly_strong	pos
Bifidobacterium breve	K01775 alanine racemase [EC:5.1.1.1]	2126.0,1078.0,1671.0,1442.0,1658.0,1083.0,703.0,1275.0,1887.0,2102.0,2298.0,1424.0,2003.0,1256.0,1286.0,1692.0,1634.0,1065.0,1392.0,1373.0,1214.0,1624.0,1214.0,1899.0,1353.0,2138.0,1736.0,1146.0,1132.0,1331.0,1217.0,1469.0,694.0,1358.0,1929.0,1500.0,1414.0,1297.0,2137.0,57.0	728706.0,803.0,8143.0,357078.0,588981.0,182.0,0.0,114.0,631977.0,1159038.0,219.0,566.0,961498.0,511.0,283.0,404443.0,2740.0,11.0,1213.0,1231.0,3107.0,289024.0,161.0,962906.0,166.0,1131341.0,702697.0,0.0,22.0,76.0,2875.0,242.0,0.0,104.0,49.0,328470.0,364483.0,150.0,1067493.0,233.0	0.663271	3.09904e-06	9.97036e-05	fairly_strong	pos
Bifidobacterium breve	K01470 creatinine amidohydrolase [EC:3.5.2.10]	46.0,197.0,242.0,138.0,191.0,12.0,85.0,0.0,841.0,1313.0,396.0,292.0,666.0,2.0,109.0,593.0,396.0,102.0,355.0,405.0,388.0,612.0,217.0,1009.0,7.0,1254.0,824.0,0.0,0.0,2.0,323.0,324.0,8.0,304.0,72.0,549.0,56.0,386.0,0.0,0.0	728706.0,803.0,8143.0,357078.0,588981.0,182.0,0.0,114.0,631977.0,1159038.0,219.0,566.0,961498.0,511.0,283.0,404443.0,2740.0,11.0,1213.0,1231.0,3107.0,289024.0,161.0,962906.0,166.0,1131341.0,702697.0,0.0,22.0,76.0,2875.0,242.0,0.0,104.0,49.0,328470.0,364483.0,150.0,1067493.0,233.0	0.662421	3.2233e-06	0.00010343	fairly_strong	pos
Bifidobacterium breve	K03823 phosphinothricin acetyltransferase [EC:2.3.1.183]	884.0,362.0,551.0,597.0,708.0,494.0,219.0,366.0,807.0,948.0,654.0,913.0,869.0,433.0,508.0,815.0,706.0,356.0,342.0,663.0,418.0,700.0,484.0,832.0,501.0,913.0,701.0,10.0,345.0,4.0,319.0,705.0,245.0,523.0,648.0,857.0,607.0,659.0,825.0,16.0	728706.0,803.0,8143.0,357078.0,588981.0,182.0,0.0,114.0,631977.0,1159038.0,219.0,566.0,961498.0,511.0,283.0,404443.0,2740.0,11.0,1213.0,1231.0,3107.0,289024.0,161.0,962906.0,166.0,1131341.0,702697.0,0.0,22.0,76.0,2875.0,242.0,0.0,104.0,49.0,328470.0,364483.0,150.0,1067493.0,233.0	0.662371	3.23074e-06	0.000103623	fairly_strong	pos
Bifidobacterium breve	ko01523 Antifolate resistance	6977.0,3432.0,5258.0,4433.0,5702.0,3705.0,2832.0,3552.0,6034.0,6401.0,4288.0,4401.0,6294.0,4200.0,3530.0,5442.0,5345.0,3463.0,3625.0,4222.0,3645.0,4868.0,3473.0,5735.0,6002.0,6466.0,5330.0,3928.0,3138.0,4568.0,3382.0,4888.0,2429.0,4248.0,7178.0,4460.0,4626.0,3485.0,6188.0,732.0	728706.0,803.0,8143.0,357078.0,588981.0,182.0,0.0,114.0,631977.0,1159038.0,219.0,566.0,961498.0,511.0,283.0,404443.0,2740.0,11.0,1213.0,1231.0,3107.0,289024.0,161.0,962906.0,166.0,1131341.0,702697.0,0.0,22.0,76.0,2875.0,242.0,0.0,104.0,49.0,328470.0,364483.0,150.0,1067493.0,233.0	0.662316	3.23907e-06	0.000103868	fairly_strong	pos
Bifidobacterium breve	K02952 small subunit ribosomal protein S13	747.0,324.0,389.0,463.0,652.0,491.0,178.0,375.0,678.0,743.0,405.0,403.0,687.0,443.0,369.0,609.0,538.0,312.0,247.0,411.0,288.0,481.0,422.0,677.0,760.0,701.0,602.0,393.0,240.0,611.0,235.0,455.0,220.0,419.0,828.0,440.0,449.0,298.0,709.0,565.0	728706.0,803.0,8143.0,357078.0,588981.0,182.0,0.0,114.0,631977.0,1159038.0,219.0,566.0,961498.0,511.0,283.0,404443.0,2740.0,11.0,1213.0,1231.0,3107.0,289024.0,161.0,962906.0,166.0,1131341.0,702697.0,0.0,22.0,76.0,2875.0,242.0,0.0,104.0,49.0,328470.0,364483.0,150.0,1067493.0,233.0	0.660991	3.44288e-06	0.000110098	fairly_strong	pos
Bifidobacterium breve	K01940 argininosuccinate synthase [EC:6.3.4.5]	2126.0,1016.0,1393.0,1383.0,1741.0,902.0,882.0,1114.0,1958.0,1993.0,1154.0,1216.0,1950.0,991.0,960.0,1765.0,1507.0,1094.0,936.0,968.0,940.0,1397.0,729.0,1841.0,2138.0,2055.0,1635.0,34.0,935.0,9.0,768.0,1469.0,741.0,1066.0,2345.0,1302.0,1400.0,912.0,1893.0,406.0	728706.0,803.0,8143.0,357078.0,588981.0,182.0,0.0,114.0,631977.0,1159038.0,219.0,566.0,961498.0,511.0,283.0,404443.0,2740.0,11.0,1213.0,1231.0,3107.0,289024.0,161.0,962906.0,166.0,1131341.0,702697.0,0.0,22.0,76.0,2875.0,242.0,0.0,104.0,49.0,328470.0,364483.0,150.0,1067493.0,233.0	0.66092	3.45419e-06	0.000110424	fairly_strong	pos
Bifidobacterium breve	K03523 biotin transport system substrate-specific component	601.0,195.0,431.0,291.0,547.0,66.0,101.0,49.0,484.0,622.0,109.0,176.0,537.0,148.0,48.0,392.0,300.0,91.0,81.0,274.0,141.0,235.0,188.0,526.0,603.0,645.0,408.0,460.0,81.0,822.0,55.0,176.0,125.0,132.0,514.0,220.0,247.0,15.0,676.0,22.0	728706.0,803.0,8143.0,357078.0,588981.0,182.0,0.0,114.0,631977.0,1159038.0,219.0,566.0,961498.0,511.0,283.0,404443.0,2740.0,11.0,1213.0,1231.0,3107.0,289024.0,161.0,962906.0,166.0,1131341.0,702697.0,0.0,22.0,76.0,2875.0,242.0,0.0,104.0,49.0,328470.0,364483.0,150.0,1067493.0,233.0	0.660825	3.46926e-06	0.000110885	fairly_strong	pos
Bifidobacterium breve	ko00626 Naphthalene degradation	5789.0,3399.0,4075.0,3699.0,5153.0,2767.0,1772.0,3293.0,4932.0,5552.0,2959.0,4244.0,5381.0,3863.0,3533.0,4619.0,4081.0,3173.0,1397.0,3052.0,1764.0,3661.0,3157.0,5184.0,4899.0,5483.0,4688.0,3887.0,3129.0,4468.0,1142.0,4163.0,2270.0,2503.0,5997.0,4199.0,4035.0,2578.0,5813.0,187.0	728706.0,803.0,8143.0,357078.0,588981.0,182.0,0.0,114.0,631977.0,1159038.0,219.0,566.0,961498.0,511.0,283.0,404443.0,2740.0,11.0,1213.0,1231.0,3107.0,289024.0,161.0,962906.0,166.0,1131341.0,702697.0,0.0,22.0,76.0,2875.0,242.0,0.0,104.0,49.0,328470.0,364483.0,150.0,1067493.0,233.0	0.6603	3.55398e-06	0.000113337	fairly_strong	pos
Bifidobacterium breve	K01589 5-(carboxyamino)imidazole ribonucleotide synthase [EC:6.3.4.18]	1893.0,611.0,1240.0,1036.0,1530.0,800.0,519.0,554.0,1482.0,1915.0,837.0,916.0,1798.0,889.0,695.0,1440.0,1170.0,670.0,268.0,745.0,470.0,1116.0,651.0,1695.0,1638.0,2014.0,1460.0,2256.0,512.0,1912.0,205.0,973.0,384.0,723.0,1783.0,1030.0,1050.0,620.0,1861.0,458.0	728706.0,803.0,8143.0,357078.0,588981.0,182.0,0.0,114.0,631977.0,1159038.0,219.0,566.0,961498.0,511.0,283.0,404443.0,2740.0,11.0,1213.0,1231.0,3107.0,289024.0,161.0,962906.0,166.0,1131341.0,702697.0,0.0,22.0,76.0,2875.0,242.0,0.0,104.0,49.0,328470.0,364483.0,150.0,1067493.0,233.0	0.658422	3.87233e-06	0.000122811	fairly_strong	pos
Bifidobacterium breve	K03800 lipoate---protein ligase [EC:6.3.1.20]	1819.0,809.0,1393.0,1043.0,1606.0,748.0,426.0,971.0,1624.0,1985.0,795.0,829.0,1750.0,922.0,803.0,1294.0,1054.0,716.0,582.0,863.0,422.0,1128.0,793.0,1747.0,931.0,1913.0,1465.0,2075.0,1028.0,2541.0,374.0,1005.0,572.0,690.0,1226.0,1066.0,1213.0,700.0,1988.0,1406.0	728706.0,803.0,8143.0,357078.0,588981.0,182.0,0.0,114.0,631977.0,1159038.0,219.0,566.0,961498.0,511.0,283.0,404443.0,2740.0,11.0,1213.0,1231.0,3107.0,289024.0,161.0,962906.0,166.0,1131341.0,702697.0,0.0,22.0,76.0,2875.0,242.0,0.0,104.0,49.0,328470.0,364483.0,150.0,1067493.0,233.0	0.657773	3.98828e-06	0.000126223	fairly_strong	pos
Bifidobacterium breve	K10112 multiple sugar transport system ATP-binding protein	1826.0,902.0,1392.0,921.0,1866.0,589.0,293.0,624.0,1596.0,2236.0,222.0,744.0,1963.0,631.0,400.0,1332.0,898.0,510.0,279.0,744.0,469.0,786.0,732.0,2040.0,1076.0,2146.0,1663.0,2373.0,903.0,3122.0,263.0,358.0,619.0,545.0,1217.0,878.0,1177.0,67.0,2332.0,1342.0	728706.0,803.0,8143.0,357078.0,588981.0,182.0,0.0,114.0,631977.0,1159038.0,219.0,566.0,961498.0,511.0,283.0,404443.0,2740.0,11.0,1213.0,1231.0,3107.0,289024.0,161.0,962906.0,166.0,1131341.0,702697.0,0.0,22.0,76.0,2875.0,242.0,0.0,104.0,49.0,328470.0,364483.0,150.0,1067493.0,233.0	0.657232	4.08754e-06	0.00012926	fairly_strong	pos
Bifidobacterium breve	K02768 PTS system, fructose-specific IIA component [EC:2.7.1.202]	570.0,276.0,67.0,461.0,623.0,346.0,20.0,54.0,558.0,865.0,318.0,100.0,456.0,628.0,213.0,394.0,200.0,152.0,30.0,93.0,68.0,405.0,750.0,723.0,66.0,874.0,721.0,343.0,65.0,1260.0,23.0,240.0,139.0,250.0,52.0,343.0,628.0,262.0,906.0,20.0	728706.0,803.0,8143.0,357078.0,588981.0,182.0,0.0,114.0,631977.0,1159038.0,219.0,566.0,961498.0,511.0,283.0,404443.0,2740.0,11.0,1213.0,1231.0,3107.0,289024.0,161.0,962906.0,166.0,1131341.0,702697.0,0.0,22.0,76.0,2875.0,242.0,0.0,104.0,49.0,328470.0,364483.0,150.0,1067493.0,233.0	0.656312	4.26117e-06	0.000134469	fairly_strong	pos
Bifidobacterium breve	ko00983 Drug metabolism - other enzymes	8682.0,5606.0,6222.0,6658.0,7792.0,6024.0,3561.0,6809.0,8385.0,8646.0,6878.0,6497.0,8600.0,7392.0,6052.0,7742.0,7477.0,5718.0,5481.0,5505.0,4886.0,7130.0,5965.0,8279.0,7829.0,9037.0,7777.0,7253.0,5409.0,8957.0,4979.0,7059.0,4369.0,6611.0,9007.0,6257.0,7284.0,5898.0,8560.0,4667.0	728706.0,803.0,8143.0,357078.0,588981.0,182.0,0.0,114.0,631977.0,1159038.0,219.0,566.0,961498.0,511.0,283.0,404443.0,2740.0,11.0,1213.0,1231.0,3107.0,289024.0,161.0,962906.0,166.0,1131341.0,702697.0,0.0,22.0,76.0,2875.0,242.0,0.0,104.0,49.0,328470.0,364483.0,150.0,1067493.0,233.0	0.647973	6.1758e-06	0.000189675	fairly_strong	pos
Bifidobacterium breve	K02994 small subunit ribosomal protein S8	823.0,340.0,440.0,486.0,683.0,545.0,233.0,368.0,742.0,782.0,411.0,447.0,725.0,448.0,344.0,671.0,609.0,335.0,331.0,413.0,361.0,501.0,376.0,694.0,903.0,835.0,579.0,437.0,268.0,650.0,251.0,501.0,200.0,412.0,978.0,461.0,489.0,318.0,838.0,370.0	728706.0,803.0,8143.0,357078.0,588981.0,182.0,0.0,114.0,631977.0,1159038.0,219.0,566.0,961498.0,511.0,283.0,404443.0,2740.0,11.0,1213.0,1231.0,3107.0,289024.0,161.0,962906.0,166.0,1131341.0,702697.0,0.0,22.0,76.0,2875.0,242.0,0.0,104.0,49.0,328470.0,364483.0,150.0,1067493.0,233.0	0.645959	6.74365e-06	0.000205731	fairly_strong	pos
Bifidobacterium breve	ko04112 Cell cycle - Caulobacter	20517.0,9004.0,12166.0,12064.0,14955.0,9449.0,7139.0,9950.0,16636.0,17392.0,11175.0,11874.0,16676.0,11728.0,10049.0,15447.0,13972.0,9663.0,8962.0,11014.0,8183.0,13732.0,9824.0,15938.0,15445.0,17632.0,13912.0,13582.0,8111.0,17850.0,8444.0,14863.0,7075.0,11197.0,19884.0,11829.0,12792.0,9887.0,19327.0,3098.0	728706.0,803.0,8143.0,357078.0,588981.0,182.0,0.0,114.0,631977.0,1159038.0,219.0,566.0,961498.0,511.0,283.0,404443.0,2740.0,11.0,1213.0,1231.0,3107.0,289024.0,161.0,962906.0,166.0,1131341.0,702697.0,0.0,22.0,76.0,2875.0,242.0,0.0,104.0,49.0,328470.0,364483.0,150.0,1067493.0,233.0	0.64469	7.12564e-06	0.00021671	fairly_strong	pos
Bifidobacterium breve	K03654 ATP-dependent DNA helicase RecQ [EC:3.6.4.12]	2547.0,1090.0,2315.0,1894.0,2676.0,1018.0,560.0,2469.0,2220.0,3280.0,1294.0,1480.0,2910.0,1562.0,1755.0,1672.0,1399.0,1056.0,2864.0,1969.0,2430.0,1752.0,1165.0,2852.0,258.0,3129.0,2339.0,2384.0,1098.0,3115.0,2712.0,1141.0,779.0,1728.0,300.0,1766.0,1934.0,1238.0,3263.0,560.0	728706.0,803.0,8143.0,357078.0,588981.0,182.0,0.0,114.0,631977.0,1159038.0,219.0,566.0,961498.0,511.0,283.0,404443.0,2740.0,11.0,1213.0,1231.0,3107.0,289024.0,161.0,962906.0,166.0,1131341.0,702697.0,0.0,22.0,76.0,2875.0,242.0,0.0,104.0,49.0,328470.0,364483.0,150.0,1067493.0,233.0	0.644147	7.29482e-06	0.000221204	fairly_strong	pos
Bifidobacterium breve	K02935 large subunit ribosomal protein L7/L12	392.0,131.0,186.0,330.0,340.0,303.0,83.0,273.0,385.0,423.0,316.0,286.0,390.0,336.0,282.0,353.0,333.0,123.0,136.0,307.0,171.0,342.0,282.0,379.0,266.0,396.0,354.0,103.0,138.0,374.0,160.0,348.0,113.0,287.0,328.0,309.0,300.0,260.0,445.0,11.0	728706.0,803.0,8143.0,357078.0,588981.0,182.0,0.0,114.0,631977.0,1159038.0,219.0,566.0,961498.0,511.0,283.0,404443.0,2740.0,11.0,1213.0,1231.0,3107.0,289024.0,161.0,962906.0,166.0,1131341.0,702697.0,0.0,22.0,76.0,2875.0,242.0,0.0,104.0,49.0,328470.0,364483.0,150.0,1067493.0,233.0	0.642727	7.7556e-06	0.000234489	fairly_strong	pos
Bifidobacterium breve	ko01002 Peptidases	36171.0,19245.0,23760.0,27138.0,29619.0,19335.0,13951.0,21629.0,32912.0,34495.0,29484.0,28125.0,32963.0,24473.0,23185.0,32858.0,32574.0,21487.0,19020.0,23256.0,18210.0,31267.0,22270.0,32240.0,28142.0,34815.0,29280.0,15514.0,17602.0,20590.0,16922.0,31864.0,13811.0,26454.0,37058.0,27481.0,26755.0,26275.0,36432.0,7461.0	728706.0,803.0,8143.0,357078.0,588981.0,182.0,0.0,114.0,631977.0,1159038.0,219.0,566.0,961498.0,511.0,283.0,404443.0,2740.0,11.0,1213.0,1231.0,3107.0,289024.0,161.0,962906.0,166.0,1131341.0,702697.0,0.0,22.0,76.0,2875.0,242.0,0.0,104.0,49.0,328470.0,364483.0,150.0,1067493.0,233.0	0.642238	7.92017e-06	0.000238912	fairly_strong	pos
Bifidobacterium breve	ko00340 Histidine metabolism	12699.0,3589.0,8570.0,7914.0,9885.0,4338.0,6372.0,4205.0,10869.0,12498.0,8164.0,9663.0,11470.0,5231.0,5279.0,10208.0,9587.0,5100.0,7257.0,6334.0,6762.0,13635.0,8840.0,10875.0,7195.0,12384.0,8411.0,299.0,4037.0,31.0,6937.0,8502.0,3219.0,8155.0,9976.0,12560.0,6840.0,6974.0,13577.0,11716.0	728706.0,803.0,8143.0,357078.0,588981.0,182.0,0.0,114.0,631977.0,1159038.0,219.0,566.0,961498.0,511.0,283.0,404443.0,2740.0,11.0,1213.0,1231.0,3107.0,289024.0,161.0,962906.0,166.0,1131341.0,702697.0,0.0,22.0,76.0,2875.0,242.0,0.0,104.0,49.0,328470.0,364483.0,150.0,1067493.0,233.0	0.642118	7.96107e-06	0.000239999	fairly_strong	pos
Bifidobacterium breve	ko03410 Base excision repair	16523.0,8049.0,11465.0,11742.0,13846.0,8635.0,6361.0,9374.0,15004.0,16037.0,12135.0,10726.0,15493.0,11680.0,9775.0,14050.0,13764.0,8801.0,7605.0,8826.0,7050.0,13108.0,9901.0,14840.0,12106.0,16454.0,13771.0,13564.0,8270.0,16604.0,6761.0,13080.0,5871.0,11179.0,16642.0,11558.0,12327.0,10384.0,15789.0,2650.0	728706.0,803.0,8143.0,357078.0,588981.0,182.0,0.0,114.0,631977.0,1159038.0,219.0,566.0,961498.0,511.0,283.0,404443.0,2740.0,11.0,1213.0,1231.0,3107.0,289024.0,161.0,962906.0,166.0,1131341.0,702697.0,0.0,22.0,76.0,2875.0,242.0,0.0,104.0,49.0,328470.0,364483.0,150.0,1067493.0,233.0	0.639946	8.73554e-06	0.000261578	fairly_strong	pos
Bifidobacterium breve	K00927 phosphoglycerate kinase [EC:2.7.2.3]	1933.0,910.0,1201.0,1161.0,1580.0,1165.0,710.0,1001.0,1724.0,1850.0,1045.0,988.0,1763.0,1035.0,885.0,1503.0,1355.0,983.0,848.0,886.0,863.0,1268.0,806.0,1655.0,1927.0,1873.0,1409.0,1176.0,822.0,1528.0,769.0,1281.0,603.0,1020.0,2278.0,1102.0,1265.0,862.0,1814.0,57.0	728706.0,803.0,8143.0,357078.0,588981.0,182.0,0.0,114.0,631977.0,1159038.0,219.0,566.0,961498.0,511.0,283.0,404443.0,2740.0,11.0,1213.0,1231.0,3107.0,289024.0,161.0,962906.0,166.0,1131341.0,702697.0,0.0,22.0,76.0,2875.0,242.0,0.0,104.0,49.0,328470.0,364483.0,150.0,1067493.0,233.0	0.63976	8.80507e-06	0.000263459	fairly_strong	pos
Bifidobacterium breve	Metabolism of other amino acids	61230.0,43415.0,52460.0,58442.0,57118.0,44371.0,27274.0,46148.0,65537.0,72825.0,64459.0,62982.0,65526.0,56953.0,50162.0,63803.0,63943.0,42461.0,36592.0,48979.0,31179.0,66194.0,51907.0,68651.0,40715.0,72683.0,65310.0,43389.0,40801.0,50659.0,33337.0,62721.0,29793.0,57356.0,53007.0,59338.0,56077.0,59522.0,66537.0,16645.0	728706.0,803.0,8143.0,357078.0,588981.0,182.0,0.0,114.0,631977.0,1159038.0,219.0,566.0,961498.0,511.0,283.0,404443.0,2740.0,11.0,1213.0,1231.0,3107.0,289024.0,161.0,962906.0,166.0,1131341.0,702697.0,0.0,22.0,76.0,2875.0,242.0,0.0,104.0,49.0,328470.0,364483.0,150.0,1067493.0,233.0	0.637945	9.50966e-06	0.000283118	fairly_strong	pos
Bifidobacterium breve	K03551 holliday junction DNA helicase RuvB [EC:3.6.4.12]	1738.0,667.0,977.0,956.0,1217.0,614.0,641.0,718.0,1419.0,1508.0,812.0,837.0,1433.0,801.0,691.0,1283.0,1083.0,714.0,692.0,714.0,668.0,962.0,708.0,1344.0,1461.0,1550.0,1165.0,1156.0,613.0,1483.0,643.0,978.0,581.0,775.0,1969.0,872.0,941.0,562.0,1501.0,287.0	728706.0,803.0,8143.0,357078.0,588981.0,182.0,0.0,114.0,631977.0,1159038.0,219.0,566.0,961498.0,511.0,283.0,404443.0,2740.0,11.0,1213.0,1231.0,3107.0,289024.0,161.0,962906.0,166.0,1131341.0,702697.0,0.0,22.0,76.0,2875.0,242.0,0.0,104.0,49.0,328470.0,364483.0,150.0,1067493.0,233.0	0.635889	1.03702e-05	0.000306922	fairly_strong	pos
Bifidobacterium breve	K03550 holliday junction DNA helicase RuvA [EC:3.6.4.12]	1018.0,368.0,586.0,557.0,737.0,333.0,321.0,395.0,858.0,933.0,474.0,465.0,883.0,503.0,394.0,777.0,657.0,387.0,336.0,430.0,337.0,573.0,418.0,808.0,873.0,1010.0,656.0,480.0,332.0,892.0,295.0,583.0,236.0,467.0,1276.0,480.0,587.0,358.0,894.0,36.0	728706.0,803.0,8143.0,357078.0,588981.0,182.0,0.0,114.0,631977.0,1159038.0,219.0,566.0,961498.0,511.0,283.0,404443.0,2740.0,11.0,1213.0,1231.0,3107.0,289024.0,161.0,962906.0,166.0,1131341.0,702697.0,0.0,22.0,76.0,2875.0,242.0,0.0,104.0,49.0,328470.0,364483.0,150.0,1067493.0,233.0	0.63417	1.11436e-05	0.000327638	fairly_strong	pos
Bifidobacterium breve	K10441 ribose transport system ATP-binding protein [EC:3.6.3.17]	412.0,636.0,568.0,2985.0,3959.0,1472.0,664.0,1173.0,2332.0,2989.0,2758.0,2978.0,3744.0,1867.0,1528.0,2248.0,2023.0,1304.0,289.0,972.0,325.0,2817.0,2086.0,2769.0,353.0,3000.0,2795.0,1.0,735.0,4.0,292.0,2249.0,967.0,2221.0,594.0,2569.0,4321.0,2697.0,5534.0,449.0	728706.0,803.0,8143.0,357078.0,588981.0,182.0,0.0,114.0,631977.0,1159038.0,219.0,566.0,961498.0,511.0,283.0,404443.0,2740.0,11.0,1213.0,1231.0,3107.0,289024.0,161.0,962906.0,166.0,1131341.0,702697.0,0.0,22.0,76.0,2875.0,242.0,0.0,104.0,49.0,328470.0,364483.0,150.0,1067493.0,233.0	0.633089	1.16564e-05	0.000341743	fairly_strong	pos
Bifidobacterium breve	Transcription	20386.0,12270.0,15516.0,15583.0,17917.0,12913.0,8631.0,13650.0,19680.0,21141.0,17714.0,16224.0,19940.0,17607.0,13631.0,19284.0,19289.0,13016.0,9992.0,13638.0,10386.0,18127.0,14580.0,19713.0,16604.0,21089.0,18148.0,14544.0,11823.0,18283.0,8875.0,17779.0,8966.0,15982.0,20837.0,16414.0,16259.0,15250.0,21202.0,3916.0	728706.0,803.0,8143.0,357078.0,588981.0,182.0,0.0,114.0,631977.0,1159038.0,219.0,566.0,961498.0,511.0,283.0,404443.0,2740.0,11.0,1213.0,1231.0,3107.0,289024.0,161.0,962906.0,166.0,1131341.0,702697.0,0.0,22.0,76.0,2875.0,242.0,0.0,104.0,49.0,328470.0,364483.0,150.0,1067493.0,233.0	0.627014	1.49646e-05	0.000431767	fairly_strong	pos
Bifidobacterium breve	K01193 beta-fructofuranosidase [EC:3.2.1.26]	2875.0,1513.0,1395.0,1551.0,1918.0,255.0,769.0,976.0,2275.0,2579.0,1671.0,2017.0,3929.0,1190.0,1307.0,2090.0,2024.0,1184.0,446.0,1190.0,842.0,1943.0,1009.0,2285.0,1787.0,2716.0,1554.0,1446.0,970.0,1591.0,443.0,1785.0,1262.0,1693.0,2518.0,1681.0,1259.0,1486.0,2504.0,3296.0	728706.0,803.0,8143.0,357078.0,588981.0,182.0,0.0,114.0,631977.0,1159038.0,219.0,566.0,961498.0,511.0,283.0,404443.0,2740.0,11.0,1213.0,1231.0,3107.0,289024.0,161.0,962906.0,166.0,1131341.0,702697.0,0.0,22.0,76.0,2875.0,242.0,0.0,104.0,49.0,328470.0,364483.0,150.0,1067493.0,233.0	0.626453	1.53093e-05	0.000440998	fairly_strong	pos
Bifidobacterium breve	K02961 small subunit ribosomal protein S17	530.0,232.0,278.0,391.0,490.0,407.0,169.0,316.0,569.0,555.0,360.0,341.0,531.0,369.0,290.0,471.0,430.0,218.0,178.0,305.0,208.0,388.0,345.0,513.0,590.0,581.0,465.0,213.0,176.0,473.0,142.0,406.0,105.0,322.0,686.0,364.0,392.0,233.0,557.0,19.0	728706.0,803.0,8143.0,357078.0,588981.0,182.0,0.0,114.0,631977.0,1159038.0,219.0,566.0,961498.0,511.0,283.0,404443.0,2740.0,11.0,1213.0,1231.0,3107.0,289024.0,161.0,962906.0,166.0,1131341.0,702697.0,0.0,22.0,76.0,2875.0,242.0,0.0,104.0,49.0,328470.0,364483.0,150.0,1067493.0,233.0	0.626042	1.55668e-05	0.000447891	fairly_strong	pos
Bifidobacterium breve	K02933 large subunit ribosomal protein L6	956.0,511.0,623.0,606.0,809.0,653.0,547.0,501.0,850.0,963.0,552.0,556.0,905.0,588.0,462.0,792.0,736.0,457.0,417.0,497.0,441.0,655.0,503.0,837.0,1071.0,914.0,761.0,622.0,366.0,893.0,372.0,613.0,352.0,539.0,1144.0,566.0,599.0,405.0,1024.0,307.0	728706.0,803.0,8143.0,357078.0,588981.0,182.0,0.0,114.0,631977.0,1159038.0,219.0,566.0,961498.0,511.0,283.0,404443.0,2740.0,11.0,1213.0,1231.0,3107.0,289024.0,161.0,962906.0,166.0,1131341.0,702697.0,0.0,22.0,76.0,2875.0,242.0,0.0,104.0,49.0,328470.0,364483.0,150.0,1067493.0,233.0	0.625621	1.58345e-05	0.000455061	fairly_strong	pos
Bifidobacterium breve	K00939 adenylate kinase [EC:2.7.4.3]	917.0,586.0,641.0,630.0,975.0,663.0,420.0,594.0,857.0,1125.0,549.0,627.0,987.0,702.0,505.0,710.0,563.0,488.0,427.0,568.0,452.0,643.0,562.0,1046.0,622.0,1009.0,894.0,753.0,454.0,1052.0,379.0,852.0,335.0,526.0,1481.0,613.0,795.0,471.0,1127.0,34.0	728706.0,803.0,8143.0,357078.0,588981.0,182.0,0.0,114.0,631977.0,1159038.0,219.0,566.0,961498.0,511.0,283.0,404443.0,2740.0,11.0,1213.0,1231.0,3107.0,289024.0,161.0,962906.0,166.0,1131341.0,702697.0,0.0,22.0,76.0,2875.0,242.0,0.0,104.0,49.0,328470.0,364483.0,150.0,1067493.0,233.0	0.625545	1.58834e-05	0.00045633	fairly_strong	pos
Bifidobacterium breve	K01951 GMP synthase (glutamine-hydrolysing) [EC:6.3.5.2]	2572.0,1056.0,1626.0,1784.0,1927.0,962.0,974.0,973.0,2443.0,2469.0,2065.0,1829.0,2484.0,1489.0,1193.0,2263.0,2267.0,1310.0,1264.0,1390.0,1203.0,2047.0,1793.0,2301.0,2032.0,2791.0,1839.0,1854.0,940.0,2283.0,1138.0,2094.0,664.0,1575.0,2637.0,1743.0,1518.0,1639.0,2514.0,111.0	728706.0,803.0,8143.0,357078.0,588981.0,182.0,0.0,114.0,631977.0,1159038.0,219.0,566.0,961498.0,511.0,283.0,404443.0,2740.0,11.0,1213.0,1231.0,3107.0,289024.0,161.0,962906.0,166.0,1131341.0,702697.0,0.0,22.0,76.0,2875.0,242.0,0.0,104.0,49.0,328470.0,364483.0,150.0,1067493.0,233.0	0.625255	1.60711e-05	0.000461522	fairly_strong	pos
Bifidobacterium breve	ko00030 Pentose phosphate pathway	30029.0,19978.0,23890.0,28007.0,33323.0,20931.0,12572.0,20509.0,31280.0,33837.0,29873.0,28866.0,32942.0,28918.0,21689.0,29099.0,29478.0,19866.0,16278.0,21398.0,16902.0,30147.0,29329.0,32598.0,18887.0,34404.0,30763.0,29387.0,17697.0,36592.0,14263.0,30187.0,14276.0,28053.0,23825.0,26334.0,31096.0,27921.0,41820.0,6559.0	728706.0,803.0,8143.0,357078.0,588981.0,182.0,0.0,114.0,631977.0,1159038.0,219.0,566.0,961498.0,511.0,283.0,404443.0,2740.0,11.0,1213.0,1231.0,3107.0,289024.0,161.0,962906.0,166.0,1131341.0,702697.0,0.0,22.0,76.0,2875.0,242.0,0.0,104.0,49.0,328470.0,364483.0,150.0,1067493.0,233.0	0.624064	1.6862e-05	0.000478564	fairly_strong	pos
Bifidobacterium breve	K01783 ribulose-phosphate 3-epimerase [EC:5.1.3.1]	1071.0,471.0,666.0,847.0,827.0,520.0,482.0,528.0,896.0,946.0,642.0,570.0,1016.0,697.0,500.0,844.0,767.0,536.0,409.0,563.0,380.0,672.0,840.0,809.0,835.0,961.0,770.0,742.0,426.0,912.0,379.0,695.0,377.0,577.0,1085.0,630.0,707.0,483.0,990.0,29.0	728706.0,803.0,8143.0,357078.0,588981.0,182.0,0.0,114.0,631977.0,1159038.0,219.0,566.0,961498.0,511.0,283.0,404443.0,2740.0,11.0,1213.0,1231.0,3107.0,289024.0,161.0,962906.0,166.0,1131341.0,702697.0,0.0,22.0,76.0,2875.0,242.0,0.0,104.0,49.0,328470.0,364483.0,150.0,1067493.0,233.0	0.623491	1.72556e-05	0.000488884	fairly_strong	pos
Bifidobacterium breve	K02867 large subunit ribosomal protein L11	818.0,379.0,422.0,508.0,660.0,559.0,397.0,427.0,745.0,781.0,462.0,449.0,715.0,567.0,440.0,652.0,623.0,386.0,297.0,455.0,308.0,539.0,456.0,726.0,876.0,770.0,619.0,357.0,306.0,694.0,286.0,500.0,335.0,442.0,987.0,545.0,531.0,371.0,798.0,200.0	728706.0,803.0,8143.0,357078.0,588981.0,182.0,0.0,114.0,631977.0,1159038.0,219.0,566.0,961498.0,511.0,283.0,404443.0,2740.0,11.0,1213.0,1231.0,3107.0,289024.0,161.0,962906.0,166.0,1131341.0,702697.0,0.0,22.0,76.0,2875.0,242.0,0.0,104.0,49.0,328470.0,364483.0,150.0,1067493.0,233.0	0.618785	2.08162e-05	0.000581031	fairly_strong	pos
Bifidobacterium breve	K08303 putative protease [EC:3.4.-.-]	2445.0,1670.0,2109.0,2206.0,2378.0,1780.0,1018.0,1957.0,2577.0,2778.0,2507.0,2307.0,2637.0,2146.0,1888.0,2522.0,2509.0,1829.0,1771.0,1983.0,1772.0,2519.0,1862.0,2693.0,1868.0,2836.0,2503.0,1627.0,1444.0,1775.0,1670.0,2316.0,1086.0,2644.0,2042.0,2254.0,2011.0,2202.0,2919.0,12.0	728706.0,803.0,8143.0,357078.0,588981.0,182.0,0.0,114.0,631977.0,1159038.0,219.0,566.0,961498.0,511.0,283.0,404443.0,2740.0,11.0,1213.0,1231.0,3107.0,289024.0,161.0,962906.0,166.0,1131341.0,702697.0,0.0,22.0,76.0,2875.0,242.0,0.0,104.0,49.0,328470.0,364483.0,150.0,1067493.0,233.0	0.618498	2.10533e-05	0.000587241	fairly_strong	pos
Bifidobacterium breve	ko00260 Glycine, serine and threonine metabolism	40231.0,22475.0,31395.0,32534.0,36339.0,22928.0,16874.0,24140.0,37727.0,40485.0,37230.0,35148.0,38584.0,31410.0,27793.0,37186.0,39825.0,24581.0,20643.0,27461.0,20472.0,40267.0,30290.0,37778.0,27117.0,40540.0,35343.0,17586.0,22460.0,22599.0,18409.0,39260.0,15572.0,32926.0,35113.0,34575.0,32191.0,35147.0,42264.0,8566.0	728706.0,803.0,8143.0,357078.0,588981.0,182.0,0.0,114.0,631977.0,1159038.0,219.0,566.0,961498.0,511.0,283.0,404443.0,2740.0,11.0,1213.0,1231.0,3107.0,289024.0,161.0,962906.0,166.0,1131341.0,702697.0,0.0,22.0,76.0,2875.0,242.0,0.0,104.0,49.0,328470.0,364483.0,150.0,1067493.0,233.0	0.61792	2.15391e-05	0.000600195	fairly_strong	pos
Bifidobacterium breve	ko00270 Cysteine and methionine metabolism	38081.0,20069.0,28684.0,31861.0,36703.0,21807.0,17242.0,21364.0,37794.0,40754.0,36634.0,36362.0,39455.0,31851.0,24650.0,37176.0,38314.0,23071.0,19345.0,28343.0,19228.0,37867.0,30348.0,37178.0,28532.0,41815.0,34456.0,25664.0,24353.0,32784.0,18168.0,37716.0,14989.0,32482.0,38042.0,33461.0,32837.0,33070.0,40694.0,9560.0	728706.0,803.0,8143.0,357078.0,588981.0,182.0,0.0,114.0,631977.0,1159038.0,219.0,566.0,961498.0,511.0,283.0,404443.0,2740.0,11.0,1213.0,1231.0,3107.0,289024.0,161.0,962906.0,166.0,1131341.0,702697.0,0.0,22.0,76.0,2875.0,242.0,0.0,104.0,49.0,328470.0,364483.0,150.0,1067493.0,233.0	0.616499	2.27775e-05	0.000631386	fairly_strong	pos
Bifidobacterium breve	K00760 hypoxanthine phosphoribosyltransferase [EC:2.4.2.8]	1040.0,525.0,649.0,608.0,815.0,517.0,424.0,654.0,879.0,973.0,556.0,551.0,931.0,618.0,457.0,858.0,736.0,481.0,374.0,488.0,377.0,681.0,505.0,903.0,1002.0,925.0,757.0,662.0,447.0,879.0,295.0,670.0,364.0,630.0,1168.0,621.0,610.0,406.0,968.0,32.0	728706.0,803.0,8143.0,357078.0,588981.0,182.0,0.0,114.0,631977.0,1159038.0,219.0,566.0,961498.0,511.0,283.0,404443.0,2740.0,11.0,1213.0,1231.0,3107.0,289024.0,161.0,962906.0,166.0,1131341.0,702697.0,0.0,22.0,76.0,2875.0,242.0,0.0,104.0,49.0,328470.0,364483.0,150.0,1067493.0,233.0	0.615441	2.37411e-05	0.000656061	fairly_strong	pos
Bifidobacterium breve	K02967 small subunit ribosomal protein S2	1356.0,593.0,711.0,752.0,1047.0,735.0,513.0,662.0,1157.0,1253.0,712.0,680.0,1207.0,738.0,587.0,1066.0,915.0,623.0,513.0,617.0,522.0,810.0,679.0,1072.0,1274.0,1281.0,922.0,874.0,518.0,1034.0,460.0,861.0,407.0,665.0,1673.0,748.0,835.0,518.0,1210.0,63.0	728706.0,803.0,8143.0,357078.0,588981.0,182.0,0.0,114.0,631977.0,1159038.0,219.0,566.0,961498.0,511.0,283.0,404443.0,2740.0,11.0,1213.0,1231.0,3107.0,289024.0,161.0,962906.0,166.0,1131341.0,702697.0,0.0,22.0,76.0,2875.0,242.0,0.0,104.0,49.0,328470.0,364483.0,150.0,1067493.0,233.0	0.614699	2.44388e-05	0.000674487	fairly_strong	pos
Bifidobacterium breve	K01937 CTP synthase [EC:6.3.4.2]	2661.0,1054.0,1539.0,1404.0,1918.0,1015.0,1409.0,1039.0,2115.0,2400.0,1370.0,1401.0,2248.0,1218.0,993.0,1974.0,1834.0,1113.0,924.0,1143.0,922.0,1676.0,1179.0,2055.0,2397.0,2359.0,1725.0,1780.0,807.0,2096.0,881.0,1645.0,786.0,1343.0,2914.0,1482.0,1418.0,1013.0,2250.0,96.0	728706.0,803.0,8143.0,357078.0,588981.0,182.0,0.0,114.0,631977.0,1159038.0,219.0,566.0,961498.0,511.0,283.0,404443.0,2740.0,11.0,1213.0,1231.0,3107.0,289024.0,161.0,962906.0,166.0,1131341.0,702697.0,0.0,22.0,76.0,2875.0,242.0,0.0,104.0,49.0,328470.0,364483.0,150.0,1067493.0,233.0	0.613348	2.57569e-05	0.000707778	fairly_strong	pos
Bifidobacterium breve	K02895 large subunit ribosomal protein L24	576.0,280.0,332.0,366.0,486.0,458.0,169.0,311.0,513.0,564.0,374.0,337.0,556.0,386.0,303.0,526.0,457.0,272.0,203.0,324.0,251.0,390.0,321.0,539.0,643.0,606.0,460.0,308.0,220.0,509.0,205.0,417.0,166.0,331.0,686.0,354.0,375.0,276.0,546.0,119.0	728706.0,803.0,8143.0,357078.0,588981.0,182.0,0.0,114.0,631977.0,1159038.0,219.0,566.0,961498.0,511.0,283.0,404443.0,2740.0,11.0,1213.0,1231.0,3107.0,289024.0,161.0,962906.0,166.0,1131341.0,702697.0,0.0,22.0,76.0,2875.0,242.0,0.0,104.0,49.0,328470.0,364483.0,150.0,1067493.0,233.0	0.611351	2.78252e-05	0.000760676	fairly_strong	pos
Bifidobacterium breve	K04042 bifunctional UDP-N-acetylglucosamine pyrophosphorylase / Glucosamine-1-phosphate N-acetyltransferase [EC:2.7.7.23 2.3.1.157]	2044.0,805.0,1332.0,1150.0,1603.0,682.0,760.0,825.0,1679.0,1955.0,1309.0,1129.0,1880.0,1355.0,846.0,1622.0,1532.0,958.0,370.0,819.0,439.0,1445.0,1167.0,1761.0,1474.0,1958.0,1515.0,1730.0,836.0,2076.0,252.0,1403.0,503.0,1238.0,2041.0,1296.0,1109.0,966.0,1864.0,155.0	728706.0,803.0,8143.0,357078.0,588981.0,182.0,0.0,114.0,631977.0,1159038.0,219.0,566.0,961498.0,511.0,283.0,404443.0,2740.0,11.0,1213.0,1231.0,3107.0,289024.0,161.0,962906.0,166.0,1131341.0,702697.0,0.0,22.0,76.0,2875.0,242.0,0.0,104.0,49.0,328470.0,364483.0,150.0,1067493.0,233.0	0.611059	2.81405e-05	0.00076908	fairly_strong	pos
Bifidobacterium breve	K09903 uridylate kinase [EC:2.7.4.22]	1085.0,570.0,685.0,674.0,864.0,751.0,550.0,649.0,926.0,958.0,635.0,611.0,1029.0,712.0,581.0,875.0,800.0,617.0,429.0,555.0,470.0,729.0,553.0,899.0,1165.0,1061.0,840.0,686.0,511.0,983.0,416.0,728.0,388.0,597.0,1171.0,673.0,747.0,508.0,992.0,343.0	728706.0,803.0,8143.0,357078.0,588981.0,182.0,0.0,114.0,631977.0,1159038.0,219.0,566.0,961498.0,511.0,283.0,404443.0,2740.0,11.0,1213.0,1231.0,3107.0,289024.0,161.0,962906.0,166.0,1131341.0,702697.0,0.0,22.0,76.0,2875.0,242.0,0.0,104.0,49.0,328470.0,364483.0,150.0,1067493.0,233.0	0.611008	2.81959e-05	0.000770486	fairly_strong	pos
Bifidobacterium breve	K00549 5-methyltetrahydropteroyltriglutamate--homocysteine methyltransferase [EC:2.1.1.14]	2950.0,1209.0,2203.0,2099.0,2564.0,1600.0,1083.0,1111.0,2834.0,3077.0,2878.0,2713.0,2893.0,2325.0,1693.0,2717.0,2822.0,1455.0,556.0,1599.0,825.0,2915.0,2129.0,2735.0,2476.0,3251.0,2456.0,1368.0,1143.0,1594.0,466.0,2700.0,700.0,2422.0,2131.0,2712.0,2212.0,2494.0,2995.0,2001.0	728706.0,803.0,8143.0,357078.0,588981.0,182.0,0.0,114.0,631977.0,1159038.0,219.0,566.0,961498.0,511.0,283.0,404443.0,2740.0,11.0,1213.0,1231.0,3107.0,289024.0,161.0,962906.0,166.0,1131341.0,702697.0,0.0,22.0,76.0,2875.0,242.0,0.0,104.0,49.0,328470.0,364483.0,150.0,1067493.0,233.0	0.610216	2.9067e-05	0.000792304	fairly_strong	pos
Bifidobacterium breve	K02956 small subunit ribosomal protein S15	645.0,240.0,292.0,411.0,500.0,425.0,163.0,291.0,595.0,600.0,324.0,346.0,597.0,347.0,305.0,577.0,443.0,228.0,182.0,315.0,206.0,428.0,346.0,559.0,742.0,610.0,522.0,267.0,204.0,583.0,158.0,451.0,142.0,293.0,789.0,369.0,413.0,243.0,629.0,69.0	728706.0,803.0,8143.0,357078.0,588981.0,182.0,0.0,114.0,631977.0,1159038.0,219.0,566.0,961498.0,511.0,283.0,404443.0,2740.0,11.0,1213.0,1231.0,3107.0,289024.0,161.0,962906.0,166.0,1131341.0,702697.0,0.0,22.0,76.0,2875.0,242.0,0.0,104.0,49.0,328470.0,364483.0,150.0,1067493.0,233.0	0.609992	2.93183e-05	0.000798157	fairly_strong	pos
Bifidobacterium breve	K01653 acetolactate synthase I/III small subunit [EC:2.2.1.6]	805.0,606.0,669.0,733.0,892.0,754.0,289.0,587.0,912.0,1017.0,694.0,650.0,935.0,667.0,616.0,833.0,769.0,573.0,398.0,669.0,452.0,756.0,472.0,970.0,944.0,941.0,867.0,11.0,397.0,1.0,378.0,698.0,392.0,665.0,1011.0,738.0,873.0,609.0,917.0,33.0	728706.0,803.0,8143.0,357078.0,588981.0,182.0,0.0,114.0,631977.0,1159038.0,219.0,566.0,961498.0,511.0,283.0,404443.0,2740.0,11.0,1213.0,1231.0,3107.0,289024.0,161.0,962906.0,166.0,1131341.0,702697.0,0.0,22.0,76.0,2875.0,242.0,0.0,104.0,49.0,328470.0,364483.0,150.0,1067493.0,233.0	0.609934	2.93843e-05	0.000799843	fairly_strong	pos
Bifidobacterium breve	ko04930 Type II diabetes mellitus	2250.0,1409.0,1782.0,1787.0,2017.0,1235.0,996.0,1798.0,2160.0,2299.0,1894.0,1825.0,2241.0,1707.0,1516.0,1966.0,1954.0,1464.0,1381.0,1398.0,1266.0,1875.0,1659.0,2138.0,1765.0,2457.0,1854.0,1902.0,1379.0,2518.0,1292.0,1852.0,938.0,2108.0,1929.0,1613.0,1914.0,1630.0,2154.0,687.0	728706.0,803.0,8143.0,357078.0,588981.0,182.0,0.0,114.0,631977.0,1159038.0,219.0,566.0,961498.0,511.0,283.0,404443.0,2740.0,11.0,1213.0,1231.0,3107.0,289024.0,161.0,962906.0,166.0,1131341.0,702697.0,0.0,22.0,76.0,2875.0,242.0,0.0,104.0,49.0,328470.0,364483.0,150.0,1067493.0,233.0	0.609825	2.95072e-05	0.000802632	fairly_strong	pos
Bifidobacterium breve	K06153 undecaprenyl-diphosphatase [EC:3.6.1.27]	1471.0,553.0,805.0,784.0,984.0,578.0,429.0,631.0,1139.0,1213.0,697.0,662.0,1203.0,584.0,514.0,1054.0,904.0,641.0,543.0,642.0,594.0,834.0,596.0,1097.0,1295.0,1279.0,981.0,837.0,485.0,1239.0,512.0,861.0,433.0,688.0,1669.0,787.0,875.0,495.0,1212.0,82.0	728706.0,803.0,8143.0,357078.0,588981.0,182.0,0.0,114.0,631977.0,1159038.0,219.0,566.0,961498.0,511.0,283.0,404443.0,2740.0,11.0,1213.0,1231.0,3107.0,289024.0,161.0,962906.0,166.0,1131341.0,702697.0,0.0,22.0,76.0,2875.0,242.0,0.0,104.0,49.0,328470.0,364483.0,150.0,1067493.0,233.0	0.606947	3.29319e-05	0.00088779	fairly_strong	pos
Bifidobacterium breve	K02906 large subunit ribosomal protein L3	1123.0,644.0,791.0,703.0,936.0,784.0,384.0,633.0,1016.0,1073.0,672.0,585.0,1010.0,723.0,520.0,916.0,823.0,606.0,431.0,593.0,508.0,723.0,593.0,960.0,1168.0,1026.0,943.0,721.0,483.0,910.0,428.0,705.0,412.0,598.0,1320.0,679.0,727.0,479.0,1103.0,40.0	728706.0,803.0,8143.0,357078.0,588981.0,182.0,0.0,114.0,631977.0,1159038.0,219.0,566.0,961498.0,511.0,283.0,404443.0,2740.0,11.0,1213.0,1231.0,3107.0,289024.0,161.0,962906.0,166.0,1131341.0,702697.0,0.0,22.0,76.0,2875.0,242.0,0.0,104.0,49.0,328470.0,364483.0,150.0,1067493.0,233.0	0.605168	3.52272e-05	0.000945643	fairly_strong	pos
Bifidobacterium breve	ko05165 Human papillomavirus infection	2277.0,1409.0,1783.0,1714.0,2017.0,1235.0,996.0,1798.0,2160.0,2299.0,1894.0,1825.0,2241.0,1707.0,1516.0,1966.0,1954.0,1464.0,1110.0,1332.0,1144.0,1875.0,1659.0,2138.0,1764.0,2457.0,1854.0,1902.0,1379.0,2519.0,1009.0,1852.0,939.0,2108.0,1929.0,1613.0,1915.0,1630.0,2154.0,713.0	728706.0,803.0,8143.0,357078.0,588981.0,182.0,0.0,114.0,631977.0,1159038.0,219.0,566.0,961498.0,511.0,283.0,404443.0,2740.0,11.0,1213.0,1231.0,3107.0,289024.0,161.0,962906.0,166.0,1131341.0,702697.0,0.0,22.0,76.0,2875.0,242.0,0.0,104.0,49.0,328470.0,364483.0,150.0,1067493.0,233.0	0.604924	3.55525e-05	0.00095333	fairly_strong	pos
Bifidobacterium breve	ko05203 Viral carcinogenesis	2285.0,1409.0,1782.0,1714.0,2017.0,1235.0,996.0,1798.0,2160.0,2299.0,1894.0,1825.0,2241.0,1707.0,1516.0,1966.0,1954.0,1464.0,1110.0,1331.0,1144.0,1875.0,1659.0,2138.0,1763.0,2457.0,1854.0,1902.0,1379.0,2519.0,1009.0,1852.0,938.0,2108.0,1929.0,1613.0,1915.0,1630.0,2154.0,705.0	728706.0,803.0,8143.0,357078.0,588981.0,182.0,0.0,114.0,631977.0,1159038.0,219.0,566.0,961498.0,511.0,283.0,404443.0,2740.0,11.0,1213.0,1231.0,3107.0,289024.0,161.0,962906.0,166.0,1131341.0,702697.0,0.0,22.0,76.0,2875.0,242.0,0.0,104.0,49.0,328470.0,364483.0,150.0,1067493.0,233.0	0.60485	3.56519e-05	0.000955867	fairly_strong	pos
Bifidobacterium breve	K00873 pyruvate kinase [EC:2.7.1.40]	2242.0,1409.0,1782.0,1714.0,2017.0,1235.0,996.0,1798.0,2160.0,2299.0,1894.0,1825.0,2241.0,1707.0,1516.0,1966.0,1954.0,1464.0,1110.0,1331.0,1144.0,1875.0,1659.0,2138.0,1763.0,2457.0,1854.0,1902.0,1379.0,2518.0,1009.0,1852.0,938.0,2108.0,1929.0,1613.0,1914.0,1630.0,2154.0,670.0	728706.0,803.0,8143.0,357078.0,588981.0,182.0,0.0,114.0,631977.0,1159038.0,219.0,566.0,961498.0,511.0,283.0,404443.0,2740.0,11.0,1213.0,1231.0,3107.0,289024.0,161.0,962906.0,166.0,1131341.0,702697.0,0.0,22.0,76.0,2875.0,242.0,0.0,104.0,49.0,328470.0,364483.0,150.0,1067493.0,233.0	0.601909	3.98108e-05	0.00105862	fairly_strong	pos
Bifidobacterium breve	K01754 threonine dehydratase [EC:4.3.1.19]	2277.0,1363.0,1805.0,1629.0,1971.0,952.0,1021.0,1028.0,2080.0,2356.0,1716.0,1602.0,2053.0,1549.0,1141.0,2101.0,1997.0,1430.0,622.0,1352.0,838.0,1963.0,1242.0,2093.0,1730.0,2057.0,1744.0,40.0,1039.0,6.0,425.0,1823.0,705.0,1535.0,2451.0,1790.0,1402.0,1483.0,2385.0,19.0	728706.0,803.0,8143.0,357078.0,588981.0,182.0,0.0,114.0,631977.0,1159038.0,219.0,566.0,961498.0,511.0,283.0,404443.0,2740.0,11.0,1213.0,1231.0,3107.0,289024.0,161.0,962906.0,166.0,1131341.0,702697.0,0.0,22.0,76.0,2875.0,242.0,0.0,104.0,49.0,328470.0,364483.0,150.0,1067493.0,233.0	0.601253	4.0798e-05	0.00108289	fairly_strong	pos
Bifidobacterium breve	ko01006 Prenyltransferases	5903.0,3637.0,4689.0,4711.0,5576.0,3688.0,2051.0,4655.0,5396.0,6240.0,4830.0,4385.0,5895.0,5069.0,4104.0,4894.0,4843.0,3578.0,3297.0,4070.0,2946.0,5036.0,4502.0,5915.0,3331.0,6354.0,5579.0,5845.0,4075.0,8157.0,2978.0,4509.0,2499.0,4175.0,3954.0,5319.0,5218.0,4272.0,6268.0,1134.0	728706.0,803.0,8143.0,357078.0,588981.0,182.0,0.0,114.0,631977.0,1159038.0,219.0,566.0,961498.0,511.0,283.0,404443.0,2740.0,11.0,1213.0,1231.0,3107.0,289024.0,161.0,962906.0,166.0,1131341.0,702697.0,0.0,22.0,76.0,2875.0,242.0,0.0,104.0,49.0,328470.0,364483.0,150.0,1067493.0,233.0	0.5989	4.45195e-05	0.00117358
Bifidobacterium breve	K02965 small subunit ribosomal protein S19	532.0,261.0,303.0,321.0,465.0,416.0,218.0,269.0,475.0,488.0,293.0,271.0,472.0,342.0,257.0,438.0,387.0,247.0,198.0,313.0,244.0,363.0,263.0,500.0,599.0,581.0,417.0,318.0,193.0,433.0,210.0,339.0,187.0,294.0,648.0,305.0,332.0,217.0,469.0,458.0	728706.0,803.0,8143.0,357078.0,588981.0,182.0,0.0,114.0,631977.0,1159038.0,219.0,566.0,961498.0,511.0,283.0,404443.0,2740.0,11.0,1213.0,1231.0,3107.0,289024.0,161.0,962906.0,166.0,1131341.0,702697.0,0.0,22.0,76.0,2875.0,242.0,0.0,104.0,49.0,328470.0,364483.0,150.0,1067493.0,233.0	0.590055	6.14425e-05	0.00157697
Bifidobacterium breve	ko01000 Enzymes	927055.0,589129.0,732171.0,808602.0,876263.0,634267.0,425434.0,662077.0,930162.0,984548.0,947460.0,861003.0,947391.0,824867.0,716160.0,913862.0,964674.0,641940.0,551930.0,688039.0,502409.0,960633.0,777053.0,934806.0,681171.0,992735.0,891385.0,661206.0,574826.0,793928.0,489134.0,933201.0,428118.0,846164.0,863303.0,835248.0,838612.0,863876.0,993994.0,242863.0	728706.0,803.0,8143.0,357078.0,588981.0,182.0,0.0,114.0,631977.0,1159038.0,219.0,566.0,961498.0,511.0,283.0,404443.0,2740.0,11.0,1213.0,1231.0,3107.0,289024.0,161.0,962906.0,166.0,1131341.0,702697.0,0.0,22.0,76.0,2875.0,242.0,0.0,104.0,49.0,328470.0,364483.0,150.0,1067493.0,233.0	0.589335	6.30482e-05	0.00161263
Bifidobacterium breve	K11754 dihydrofolate synthase / folylpolyglutamate synthase [EC:6.3.2.12 6.3.2.17]	2867.0,854.0,1429.0,1393.0,1847.0,712.0,977.0,716.0,2260.0,2365.0,1140.0,1175.0,2374.0,977.0,794.0,2224.0,1791.0,943.0,832.0,969.0,735.0,1584.0,715.0,2113.0,2847.0,2602.0,1594.0,1607.0,729.0,1917.0,693.0,1539.0,739.0,1043.0,3771.0,1365.0,1303.0,729.0,2388.0,330.0	728706.0,803.0,8143.0,357078.0,588981.0,182.0,0.0,114.0,631977.0,1159038.0,219.0,566.0,961498.0,511.0,283.0,404443.0,2740.0,11.0,1213.0,1231.0,3107.0,289024.0,161.0,962906.0,166.0,1131341.0,702697.0,0.0,22.0,76.0,2875.0,242.0,0.0,104.0,49.0,328470.0,364483.0,150.0,1067493.0,233.0	0.588723	6.44429e-05	0.00163891
Bifidobacterium breve	Enzyme families	927334.0,590037.0,732914.0,809502.0,876689.0,635563.0,425887.0,663563.0,930689.0,984558.0,949087.0,862407.0,947535.0,826343.0,717644.0,914775.0,966258.0,643066.0,553395.0,689075.0,503064.0,961928.0,778349.0,935051.0,683116.0,992789.0,892017.0,661933.0,576196.0,794875.0,490572.0,934824.0,429202.0,847783.0,864082.0,836433.0,839764.0,865579.0,993994.0,242908.0	728706.0,803.0,8143.0,357078.0,588981.0,182.0,0.0,114.0,631977.0,1159038.0,219.0,566.0,961498.0,511.0,283.0,404443.0,2740.0,11.0,1213.0,1231.0,3107.0,289024.0,161.0,962906.0,166.0,1131341.0,702697.0,0.0,22.0,76.0,2875.0,242.0,0.0,104.0,49.0,328470.0,364483.0,150.0,1067493.0,233.0	0.587354	6.76677e-05	0.00171382
Bifidobacterium breve	ko03110 Chaperones and folding catalysts	14926.0,8402.0,10522.0,11624.0,13967.0,8383.0,5957.0,8048.0,14729.0,16192.0,10728.0,10825.0,14844.0,11396.0,9481.0,14030.0,13481.0,8094.0,14738.0,11279.0,10885.0,12711.0,8970.0,14852.0,15629.0,16421.0,13117.0,12523.0,6975.0,15967.0,12676.0,13327.0,6485.0,10480.0,16102.0,10986.0,11043.0,10429.0,15940.0,3621.0	728706.0,803.0,8143.0,357078.0,588981.0,182.0,0.0,114.0,631977.0,1159038.0,219.0,566.0,961498.0,511.0,283.0,404443.0,2740.0,11.0,1213.0,1231.0,3107.0,289024.0,161.0,962906.0,166.0,1131341.0,702697.0,0.0,22.0,76.0,2875.0,242.0,0.0,104.0,49.0,328470.0,364483.0,150.0,1067493.0,233.0	0.584847	7.39535e-05	0.00185815
Bifidobacterium breve	ko00603 Glycosphingolipid biosynthesis - globo and isoglobo series	4815.0,2525.0,4152.0,4871.0,5798.0,562.0,496.0,901.0,4699.0,7573.0,2346.0,4297.0,6205.0,1700.0,1333.0,3776.0,3727.0,1532.0,9718.0,6480.0,5788.0,3602.0,1738.0,6563.0,2647.0,7340.0,4916.0,2466.0,499.0,2454.0,8970.0,1715.0,965.0,2125.0,524.0,3418.0,3029.0,2164.0,7470.0,3348.0	728706.0,803.0,8143.0,357078.0,588981.0,182.0,0.0,114.0,631977.0,1159038.0,219.0,566.0,961498.0,511.0,283.0,404443.0,2740.0,11.0,1213.0,1231.0,3107.0,289024.0,161.0,962906.0,166.0,1131341.0,702697.0,0.0,22.0,76.0,2875.0,242.0,0.0,104.0,49.0,328470.0,364483.0,150.0,1067493.0,233.0	0.581828	8.22199e-05	0.00204725
Bifidobacterium breve	K01187 alpha-glucosidase [EC:3.2.1.20]	3992.0,1283.0,3269.0,3925.0,3189.0,847.0,499.0,1125.0,2392.0,3441.0,2295.0,2563.0,4927.0,1798.0,1284.0,2190.0,2502.0,1091.0,3541.0,2736.0,3627.0,2438.0,2085.0,3273.0,542.0,3195.0,2546.0,2724.0,990.0,3087.0,3218.0,1778.0,1145.0,2240.0,457.0,2675.0,3074.0,2170.0,3557.0,2074.0	728706.0,803.0,8143.0,357078.0,588981.0,182.0,0.0,114.0,631977.0,1159038.0,219.0,566.0,961498.0,511.0,283.0,404443.0,2740.0,11.0,1213.0,1231.0,3107.0,289024.0,161.0,962906.0,166.0,1131341.0,702697.0,0.0,22.0,76.0,2875.0,242.0,0.0,104.0,49.0,328470.0,364483.0,150.0,1067493.0,233.0	0.577848	9.43998e-05	0.00232195
Bifidobacterium breve	Metabolism of terpenoids and polyketides	26510.0,19323.0,23101.0,25250.0,29812.0,20886.0,11853.0,18984.0,29360.0,31073.0,35631.0,25358.0,30582.0,26686.0,23273.0,28211.0,28738.0,24218.0,17045.0,22869.0,15474.0,28925.0,25530.0,29558.0,18159.0,30672.0,31155.0,21127.0,17854.0,26415.0,15649.0,27916.0,12378.0,26377.0,23481.0,26972.0,31302.0,27105.0,31769.0,8740.0	728706.0,803.0,8143.0,357078.0,588981.0,182.0,0.0,114.0,631977.0,1159038.0,219.0,566.0,961498.0,511.0,283.0,404443.0,2740.0,11.0,1213.0,1231.0,3107.0,289024.0,161.0,962906.0,166.0,1131341.0,702697.0,0.0,22.0,76.0,2875.0,242.0,0.0,104.0,49.0,328470.0,364483.0,150.0,1067493.0,233.0	0.573777	0.000108528	0.00263212
Bifidobacterium breve	K00382 dihydrolipoamide dehydrogenase [EC:1.8.1.4]	2632.0,807.0,2178.0,1650.0,2221.0,1641.0,918.0,895.0,2085.0,2363.0,1288.0,1455.0,2401.0,1377.0,1156.0,1984.0,2153.0,1025.0,1431.0,1347.0,1069.0,2109.0,1718.0,2190.0,2672.0,2414.0,2126.0,2404.0,1205.0,2472.0,1224.0,2014.0,581.0,1535.0,1964.0,1916.0,1994.0,1684.0,2377.0,182.0	728706.0,803.0,8143.0,357078.0,588981.0,182.0,0.0,114.0,631977.0,1159038.0,219.0,566.0,961498.0,511.0,283.0,404443.0,2740.0,11.0,1213.0,1231.0,3107.0,289024.0,161.0,962906.0,166.0,1131341.0,702697.0,0.0,22.0,76.0,2875.0,242.0,0.0,104.0,49.0,328470.0,364483.0,150.0,1067493.0,233.0	0.571798	0.000116063	0.0027979
Bifidobacterium breve	K01803 triosephosphate isomerase (TIM) [EC:5.3.1.1]	1333.0,467.0,706.0,923.0,1007.0,716.0,452.0,546.0,1294.0,1232.0,774.0,937.0,1206.0,780.0,690.0,1188.0,1012.0,586.0,479.0,632.0,568.0,866.0,1050.0,1076.0,1150.0,1387.0,935.0,812.0,417.0,1036.0,476.0,1294.0,342.0,988.0,1515.0,979.0,858.0,979.0,1247.0,88.0	728706.0,803.0,8143.0,357078.0,588981.0,182.0,0.0,114.0,631977.0,1159038.0,219.0,566.0,961498.0,511.0,283.0,404443.0,2740.0,11.0,1213.0,1231.0,3107.0,289024.0,161.0,962906.0,166.0,1131341.0,702697.0,0.0,22.0,76.0,2875.0,242.0,0.0,104.0,49.0,328470.0,364483.0,150.0,1067493.0,233.0	0.571358	0.000117801	0.00283606
Bifidobacterium breve	K00616 transaldolase [EC:2.2.1.2]	1325.0,995.0,1040.0,1283.0,1460.0,910.0,421.0,1263.0,1364.0,1714.0,1198.0,1395.0,1591.0,1220.0,1273.0,1240.0,1178.0,1060.0,582.0,1022.0,581.0,1230.0,1411.0,1602.0,166.0,1758.0,1494.0,18.0,933.0,4.0,527.0,1406.0,677.0,1840.0,332.0,1356.0,1487.0,1688.0,1601.0,147.0	728706.0,803.0,8143.0,357078.0,588981.0,182.0,0.0,114.0,631977.0,1159038.0,219.0,566.0,961498.0,511.0,283.0,404443.0,2740.0,11.0,1213.0,1231.0,3107.0,289024.0,161.0,962906.0,166.0,1131341.0,702697.0,0.0,22.0,76.0,2875.0,242.0,0.0,104.0,49.0,328470.0,364483.0,150.0,1067493.0,233.0	0.563096	0.000155138	0.00362599
Bifidobacterium breve	K02909 large subunit ribosomal protein L31	861.0,309.0,322.0,658.0,759.0,672.0,165.0,552.0,512.0,511.0,527.0,405.0,730.0,644.0,356.0,504.0,510.0,306.0,177.0,371.0,209.0,512.0,461.0,551.0,485.0,491.0,489.0,247.0,303.0,502.0,159.0,513.0,173.0,438.0,564.0,422.0,681.0,445.0,1021.0,25.0	728706.0,803.0,8143.0,357078.0,588981.0,182.0,0.0,114.0,631977.0,1159038.0,219.0,566.0,961498.0,511.0,283.0,404443.0,2740.0,11.0,1213.0,1231.0,3107.0,289024.0,161.0,962906.0,166.0,1131341.0,702697.0,0.0,22.0,76.0,2875.0,242.0,0.0,104.0,49.0,328470.0,364483.0,150.0,1067493.0,233.0	0.562794	0.000156686	0.00365912
Bifidobacterium breve	K02954 small subunit ribosomal protein S14	856.0,227.0,267.0,533.0,767.0,386.0,314.0,334.0,454.0,444.0,364.0,328.0,626.0,471.0,296.0,406.0,401.0,265.0,192.0,220.0,191.0,388.0,454.0,430.0,483.0,443.0,402.0,372.0,244.0,783.0,172.0,349.0,195.0,331.0,562.0,304.0,571.0,274.0,1067.0,40.0	728706.0,803.0,8143.0,357078.0,588981.0,182.0,0.0,114.0,631977.0,1159038.0,219.0,566.0,961498.0,511.0,283.0,404443.0,2740.0,11.0,1213.0,1231.0,3107.0,289024.0,161.0,962906.0,166.0,1131341.0,702697.0,0.0,22.0,76.0,2875.0,242.0,0.0,104.0,49.0,328470.0,364483.0,150.0,1067493.0,233.0	0.558459	0.000180487	0.00413237
Bifidobacterium breve	K03584 DNA repair protein RecO (recombination protein O)	1230.0,559.0,787.0,765.0,959.0,480.0,404.0,566.0,1034.0,1064.0,604.0,649.0,1078.0,591.0,518.0,954.0,881.0,599.0,508.0,569.0,483.0,760.0,465.0,967.0,1130.0,1040.0,854.0,857.0,462.0,1141.0,412.0,780.0,331.0,621.0,1571.0,738.0,735.0,458.0,1071.0,234.0	728706.0,803.0,8143.0,357078.0,588981.0,182.0,0.0,114.0,631977.0,1159038.0,219.0,566.0,961498.0,511.0,283.0,404443.0,2740.0,11.0,1213.0,1231.0,3107.0,289024.0,161.0,962906.0,166.0,1131341.0,702697.0,0.0,22.0,76.0,2875.0,242.0,0.0,104.0,49.0,328470.0,364483.0,150.0,1067493.0,233.0	0.558419	0.000180719	0.00413626
Bifidobacterium breve	K01867 tryptophanyl-tRNA synthetase [EC:6.1.1.2]	2014.0,1079.0,1467.0,1468.0,1804.0,906.0,770.0,896.0,1895.0,2135.0,1594.0,1547.0,1905.0,1434.0,1022.0,1870.0,1839.0,1115.0,806.0,1266.0,791.0,1870.0,1205.0,1949.0,1723.0,2126.0,1690.0,1994.0,795.0,2402.0,758.0,1768.0,650.0,1406.0,2327.0,1583.0,1350.0,1368.0,2203.0,64.0	728706.0,803.0,8143.0,357078.0,588981.0,182.0,0.0,114.0,631977.0,1159038.0,219.0,566.0,961498.0,511.0,283.0,404443.0,2740.0,11.0,1213.0,1231.0,3107.0,289024.0,161.0,962906.0,166.0,1131341.0,702697.0,0.0,22.0,76.0,2875.0,242.0,0.0,104.0,49.0,328470.0,364483.0,150.0,1067493.0,233.0	0.557184	0.000188085	0.00428582
Bifidobacterium breve	Metabolism	957039.0,613893.0,754992.0,844526.0,905960.0,669090.0,445199.0,699146.0,965420.0,1012512.0,1003446.0,897432.0,976646.0,876159.0,755733.0,953604.0,1013555.0,680004.0,565609.0,714477.0,514883.0,1005395.0,832499.0,965909.0,718324.0,1021325.0,927901.0,725033.0,605619.0,875485.0,501227.0,982708.0,453925.0,892213.0,904994.0,873356.0,879550.0,910389.0,1023680.0,253571.0	728706.0,803.0,8143.0,357078.0,588981.0,182.0,0.0,114.0,631977.0,1159038.0,219.0,566.0,961498.0,511.0,283.0,404443.0,2740.0,11.0,1213.0,1231.0,3107.0,289024.0,161.0,962906.0,166.0,1131341.0,702697.0,0.0,22.0,76.0,2875.0,242.0,0.0,104.0,49.0,328470.0,364483.0,150.0,1067493.0,233.0	0.55451	0.000204959	0.00463962
Bifidobacterium breve	K04043 molecular chaperone DnaK	3795.0,1427.0,2193.0,2010.0,2772.0,1489.0,1440.0,1127.0,3485.0,3375.0,1687.0,1864.0,3222.0,1417.0,1130.0,3213.0,2886.0,1559.0,1301.0,1629.0,1302.0,2431.0,1314.0,3114.0,4519.0,3559.0,2353.0,1706.0,831.0,2352.0,1090.0,2375.0,931.0,1624.0,5548.0,2134.0,1726.0,1200.0,3558.0,838.0	728706.0,803.0,8143.0,357078.0,588981.0,182.0,0.0,114.0,631977.0,1159038.0,219.0,566.0,961498.0,511.0,283.0,404443.0,2740.0,11.0,1213.0,1231.0,3107.0,289024.0,161.0,962906.0,166.0,1131341.0,702697.0,0.0,22.0,76.0,2875.0,242.0,0.0,104.0,49.0,328470.0,364483.0,150.0,1067493.0,233.0	0.554172	0.000207182	0.00468454
Bifidobacterium breve	K02946 small subunit ribosomal protein S10	665.0,285.0,348.0,430.0,533.0,453.0,380.0,363.0,575.0,601.0,373.0,365.0,592.0,426.0,342.0,559.0,500.0,267.0,238.0,368.0,262.0,452.0,394.0,538.0,719.0,605.0,498.0,331.0,211.0,593.0,218.0,464.0,192.0,375.0,815.0,392.0,410.0,290.0,639.0,465.0	728706.0,803.0,8143.0,357078.0,588981.0,182.0,0.0,114.0,631977.0,1159038.0,219.0,566.0,961498.0,511.0,283.0,404443.0,2740.0,11.0,1213.0,1231.0,3107.0,289024.0,161.0,962906.0,166.0,1131341.0,702697.0,0.0,22.0,76.0,2875.0,242.0,0.0,104.0,49.0,328470.0,364483.0,150.0,1067493.0,233.0	0.553243	0.000213416	0.00481109
Bifidobacterium breve	Cellular Processes	166734.0,101030.0,120918.0,134914.0,148924.0,115123.0,74067.0,120871.0,166223.0,167696.0,151989.0,153307.0,165281.0,148442.0,127338.0,165171.0,161775.0,112601.0,95672.0,118249.0,84670.0,156232.0,131014.0,161020.0,144638.0,170115.0,157943.0,93793.0,110055.0,123088.0,82982.0,160634.0,73124.0,140781.0,187560.0,146939.0,145299.0,137066.0,167349.0,27791.0	728706.0,803.0,8143.0,357078.0,588981.0,182.0,0.0,114.0,631977.0,1159038.0,219.0,566.0,961498.0,511.0,283.0,404443.0,2740.0,11.0,1213.0,1231.0,3107.0,289024.0,161.0,962906.0,166.0,1131341.0,702697.0,0.0,22.0,76.0,2875.0,242.0,0.0,104.0,49.0,328470.0,364483.0,150.0,1067493.0,233.0	0.551561	0.00022514	0.00504295
Bifidobacterium breve	K01875 seryl-tRNA synthetase [EC:6.1.1.11]	2236.0,908.0,1519.0,1234.0,1917.0,679.0,676.0,848.0,1969.0,2419.0,973.0,1171.0,2132.0,1203.0,796.0,1734.0,1447.0,785.0,842.0,1102.0,802.0,1333.0,897.0,2125.0,1549.0,2512.0,1720.0,3153.0,827.0,3789.0,746.0,1170.0,966.0,978.0,2157.0,1202.0,1355.0,766.0,2530.0,92.0	728706.0,803.0,8143.0,357078.0,588981.0,182.0,0.0,114.0,631977.0,1159038.0,219.0,566.0,961498.0,511.0,283.0,404443.0,2740.0,11.0,1213.0,1231.0,3107.0,289024.0,161.0,962906.0,166.0,1131341.0,702697.0,0.0,22.0,76.0,2875.0,242.0,0.0,104.0,49.0,328470.0,364483.0,150.0,1067493.0,233.0	0.55149	0.000225641	0.00505359
Bifidobacterium breve	K00286 pyrroline-5-carboxylate reductase [EC:1.5.1.2]	1344.0,492.0,811.0,832.0,1080.0,545.0,365.0,588.0,1116.0,1377.0,673.0,678.0,1278.0,742.0,531.0,1030.0,852.0,547.0,513.0,630.0,493.0,858.0,634.0,1209.0,924.0,1381.0,1050.0,1483.0,539.0,2270.0,464.0,740.0,357.0,719.0,1235.0,782.0,906.0,524.0,1314.0,40.0	728706.0,803.0,8143.0,357078.0,588981.0,182.0,0.0,114.0,631977.0,1159038.0,219.0,566.0,961498.0,511.0,283.0,404443.0,2740.0,11.0,1213.0,1231.0,3107.0,289024.0,161.0,962906.0,166.0,1131341.0,702697.0,0.0,22.0,76.0,2875.0,242.0,0.0,104.0,49.0,328470.0,364483.0,150.0,1067493.0,233.0	0.551246	0.000227394	0.00509112
Bifidobacterium breve	ko04212 Longevity regulating pathway - worm	8721.0,4017.0,5756.0,5732.0,6916.0,4620.0,4307.0,4241.0,8092.0,8077.0,5929.0,5709.0,7757.0,5844.0,4579.0,7686.0,7360.0,4394.0,3782.0,4661.0,3527.0,6663.0,4872.0,7426.0,8735.0,8254.0,6327.0,6132.0,3597.0,8207.0,3388.0,6551.0,2973.0,5313.0,10847.0,5853.0,5450.0,4680.0,8091.0,4852.0	728706.0,803.0,8143.0,357078.0,588981.0,182.0,0.0,114.0,631977.0,1159038.0,219.0,566.0,961498.0,511.0,283.0,404443.0,2740.0,11.0,1213.0,1231.0,3107.0,289024.0,161.0,962906.0,166.0,1131341.0,702697.0,0.0,22.0,76.0,2875.0,242.0,0.0,104.0,49.0,328470.0,364483.0,150.0,1067493.0,233.0	0.549753	0.000238375	0.00531153
Bifidobacterium breve	K01465 dihydroorotase [EC:3.5.2.3]	2014.0,586.0,1226.0,1265.0,1606.0,491.0,667.0,559.0,1730.0,2022.0,1438.0,1410.0,1961.0,1226.0,799.0,1633.0,1490.0,750.0,834.0,974.0,739.0,1997.0,2086.0,1837.0,1038.0,2266.0,1446.0,2341.0,532.0,2886.0,734.0,1420.0,433.0,1341.0,1393.0,1381.0,1251.0,1219.0,1982.0,342.0	728706.0,803.0,8143.0,357078.0,588981.0,182.0,0.0,114.0,631977.0,1159038.0,219.0,566.0,961498.0,511.0,283.0,404443.0,2740.0,11.0,1213.0,1231.0,3107.0,289024.0,161.0,962906.0,166.0,1131341.0,702697.0,0.0,22.0,76.0,2875.0,242.0,0.0,104.0,49.0,328470.0,364483.0,150.0,1067493.0,233.0	0.543741	0.000287598	0.00625286
Bifidobacterium breve	ko00710 Carbon fixation in photosynthetic organisms	20636.0,14195.0,16138.0,17493.0,19188.0,14377.0,9809.0,13005.0,20909.0,20995.0,20305.0,18152.0,20223.0,17603.0,14584.0,20156.0,20548.0,13959.0,12456.0,15191.0,12332.0,20197.0,18617.0,19553.0,14350.0,21144.0,18805.0,12673.0,11483.0,15362.0,11579.0,21253.0,8801.0,18532.0,20070.0,17990.0,18995.0,19044.0,20962.0,2465.0	728706.0,803.0,8143.0,357078.0,588981.0,182.0,0.0,114.0,631977.0,1159038.0,219.0,566.0,961498.0,511.0,283.0,404443.0,2740.0,11.0,1213.0,1231.0,3107.0,289024.0,161.0,962906.0,166.0,1131341.0,702697.0,0.0,22.0,76.0,2875.0,242.0,0.0,104.0,49.0,328470.0,364483.0,150.0,1067493.0,233.0	0.54342	0.000290462	0.00630675
Bifidobacterium breve	K01092 myo-inositol-1(or 4)-monophosphatase [EC:3.1.3.25]	1434.0,474.0,843.0,1092.0,1169.0,408.0,534.0,361.0,1405.0,1503.0,1606.0,1377.0,1416.0,943.0,706.0,1343.0,1528.0,674.0,512.0,781.0,455.0,1535.0,1105.0,1328.0,680.0,1565.0,1110.0,829.0,359.0,1059.0,472.0,1512.0,219.0,1276.0,1053.0,1339.0,873.0,1476.0,1453.0,18.0	728706.0,803.0,8143.0,357078.0,588981.0,182.0,0.0,114.0,631977.0,1159038.0,219.0,566.0,961498.0,511.0,283.0,404443.0,2740.0,11.0,1213.0,1231.0,3107.0,289024.0,161.0,962906.0,166.0,1131341.0,702697.0,0.0,22.0,76.0,2875.0,242.0,0.0,104.0,49.0,328470.0,364483.0,150.0,1067493.0,233.0	0.541824	0.00030511	0.00658474
Bifidobacterium breve	K02036 phosphate transport system ATP-binding protein [EC:3.6.3.27]	1540.0,903.0,978.0,927.0,1353.0,915.0,524.0,763.0,1406.0,1494.0,819.0,791.0,1388.0,876.0,752.0,1283.0,1207.0,1015.0,533.0,885.0,607.0,1041.0,966.0,1434.0,1486.0,1496.0,1209.0,1559.0,607.0,1980.0,471.0,953.0,554.0,742.0,1644.0,950.0,1023.0,644.0,1511.0,1237.0	728706.0,803.0,8143.0,357078.0,588981.0,182.0,0.0,114.0,631977.0,1159038.0,219.0,566.0,961498.0,511.0,283.0,404443.0,2740.0,11.0,1213.0,1231.0,3107.0,289024.0,161.0,962906.0,166.0,1131341.0,702697.0,0.0,22.0,76.0,2875.0,242.0,0.0,104.0,49.0,328470.0,364483.0,150.0,1067493.0,233.0	0.539788	0.00032475	0.00693539
Bifidobacterium breve	K02822 PTS system, ascorbate-specific IIB component [EC:2.7.1.194]	487.0,196.0,121.0,544.0,576.0,183.0,253.0,236.0,669.0,699.0,871.0,475.0,607.0,469.0,400.0,539.0,572.0,494.0,67.0,244.0,63.0,783.0,632.0,689.0,64.0,632.0,545.0,503.0,202.0,485.0,70.0,712.0,159.0,516.0,196.0,523.0,568.0,602.0,780.0,1.0	728706.0,803.0,8143.0,357078.0,588981.0,182.0,0.0,114.0,631977.0,1159038.0,219.0,566.0,961498.0,511.0,283.0,404443.0,2740.0,11.0,1213.0,1231.0,3107.0,289024.0,161.0,962906.0,166.0,1131341.0,702697.0,0.0,22.0,76.0,2875.0,242.0,0.0,104.0,49.0,328470.0,364483.0,150.0,1067493.0,233.0	0.538767	0.000335026	0.00712153
Bifidobacterium breve	ko03036 Chromosome and associated proteins	16471.0,9081.0,11251.0,13034.0,14551.0,10774.0,7351.0,9698.0,16492.0,16903.0,14521.0,14690.0,16889.0,13646.0,10414.0,16033.0,15344.0,10196.0,11044.0,12798.0,10340.0,14930.0,12222.0,15797.0,13715.0,17382.0,14497.0,11748.0,15076.0,17602.0,9908.0,15157.0,6469.0,12503.0,18403.0,13756.0,13716.0,12225.0,15628.0,2795.0	728706.0,803.0,8143.0,357078.0,588981.0,182.0,0.0,114.0,631977.0,1159038.0,219.0,566.0,961498.0,511.0,283.0,404443.0,2740.0,11.0,1213.0,1231.0,3107.0,289024.0,161.0,962906.0,166.0,1131341.0,702697.0,0.0,22.0,76.0,2875.0,242.0,0.0,104.0,49.0,328470.0,364483.0,150.0,1067493.0,233.0	0.538032	0.0003426	0.00726365
Bifidobacterium breve	ko03060 Protein export	18977.0,9410.0,13746.0,12605.0,15136.0,10647.0,8174.0,11121.0,17333.0,16826.0,13190.0,12187.0,16743.0,12755.0,10916.0,16488.0,15883.0,10446.0,10004.0,10887.0,8982.0,14288.0,10846.0,15763.0,18941.0,17420.0,14390.0,10703.0,10067.0,14439.0,8959.0,14853.0,6687.0,11917.0,22698.0,13067.0,12657.0,10774.0,16751.0,1418.0	728706.0,803.0,8143.0,357078.0,588981.0,182.0,0.0,114.0,631977.0,1159038.0,219.0,566.0,961498.0,511.0,283.0,404443.0,2740.0,11.0,1213.0,1231.0,3107.0,289024.0,161.0,962906.0,166.0,1131341.0,702697.0,0.0,22.0,76.0,2875.0,242.0,0.0,104.0,49.0,328470.0,364483.0,150.0,1067493.0,233.0	0.532859	0.000400393	0.008335
Bifidobacterium breve	ko04213 Longevity regulating pathway - multiple species	3927.0,2862.0,3923.0,3529.0,4076.0,2506.0,1931.0,2806.0,4097.0,4875.0,4138.0,3820.0,4376.0,4325.0,3222.0,3780.0,3731.0,2537.0,2591.0,3042.0,2143.0,4014.0,3617.0,4617.0,1326.0,4887.0,4112.0,5150.0,3148.0,6395.0,2417.0,3457.0,1980.0,3602.0,1713.0,3550.0,3808.0,3620.0,5180.0,3010.0	728706.0,803.0,8143.0,357078.0,588981.0,182.0,0.0,114.0,631977.0,1159038.0,219.0,566.0,961498.0,511.0,283.0,404443.0,2740.0,11.0,1213.0,1231.0,3107.0,289024.0,161.0,962906.0,166.0,1131341.0,702697.0,0.0,22.0,76.0,2875.0,242.0,0.0,104.0,49.0,328470.0,364483.0,150.0,1067493.0,233.0	0.532569	0.000403879	0.00839867
Bifidobacterium breve	ko00720 Carbon fixation pathways in prokaryotes	29838.0,19410.0,27317.0,25070.0,26572.0,21293.0,16240.0,22943.0,28521.0,28410.0,29094.0,26303.0,27595.0,27383.0,23231.0,27823.0,29272.0,21480.0,23406.0,22774.0,19823.0,27850.0,24386.0,27643.0,19320.0,28709.0,27448.0,20816.0,22755.0,23460.0,21407.0,28645.0,15301.0,27144.0,25449.0,24235.0,26966.0,26110.0,27829.0,16865.0	728706.0,803.0,8143.0,357078.0,588981.0,182.0,0.0,114.0,631977.0,1159038.0,219.0,566.0,961498.0,511.0,283.0,404443.0,2740.0,11.0,1213.0,1231.0,3107.0,289024.0,161.0,962906.0,166.0,1131341.0,702697.0,0.0,22.0,76.0,2875.0,242.0,0.0,104.0,49.0,328470.0,364483.0,150.0,1067493.0,233.0	0.53114	0.000421445	0.0087242
Bifidobacterium breve	K02114 F-type H+-transporting ATPase subunit epsilon	605.0,295.0,379.0,405.0,551.0,436.0,218.0,370.0,571.0,553.0,409.0,362.0,528.0,505.0,360.0,521.0,498.0,304.0,173.0,337.0,177.0,449.0,362.0,529.0,594.0,554.0,467.0,427.0,286.0,588.0,145.0,443.0,233.0,331.0,688.0,415.0,410.0,321.0,563.0,14.0	728706.0,803.0,8143.0,357078.0,588981.0,182.0,0.0,114.0,631977.0,1159038.0,219.0,566.0,961498.0,511.0,283.0,404443.0,2740.0,11.0,1213.0,1231.0,3107.0,289024.0,161.0,962906.0,166.0,1131341.0,702697.0,0.0,22.0,76.0,2875.0,242.0,0.0,104.0,49.0,328470.0,364483.0,150.0,1067493.0,233.0	0.529665	0.000440302	0.00907341
Bifidobacterium breve	Carbohydrate metabolism	267053.0,188346.0,222253.0,265723.0,269879.0,205025.0,128303.0,201491.0,280454.0,305881.0,309576.0,279241.0,294859.0,269782.0,228195.0,276464.0,304023.0,200650.0,182425.0,225627.0,161888.0,307737.0,281482.0,294816.0,187377.0,305863.0,286895.0,240694.0,177428.0,281498.0,159136.0,296644.0,139801.0,278477.0,219280.0,267607.0,272086.0,288538.0,312251.0,87997.0	728706.0,803.0,8143.0,357078.0,588981.0,182.0,0.0,114.0,631977.0,1159038.0,219.0,566.0,961498.0,511.0,283.0,404443.0,2740.0,11.0,1213.0,1231.0,3107.0,289024.0,161.0,962906.0,166.0,1131341.0,702697.0,0.0,22.0,76.0,2875.0,242.0,0.0,104.0,49.0,328470.0,364483.0,150.0,1067493.0,233.0	0.529584	0.000441355	0.0090932
Bifidobacterium breve	K00239 succinate dehydrogenase / fumarate reductase, flavoprotein subunit [EC:1.3.5.1 1.3.5.4]	1980.0,1085.0,1628.0,1420.0,2041.0,667.0,276.0,863.0,1660.0,2598.0,937.0,1181.0,2304.0,794.0,961.0,1287.0,1085.0,685.0,1227.0,1255.0,1198.0,1303.0,752.0,2313.0,118.0,2619.0,1888.0,44.0,975.0,1.0,1084.0,831.0,549.0,768.0,194.0,1201.0,1513.0,965.0,2344.0,5619.0	728706.0,803.0,8143.0,357078.0,588981.0,182.0,0.0,114.0,631977.0,1159038.0,219.0,566.0,961498.0,511.0,283.0,404443.0,2740.0,11.0,1213.0,1231.0,3107.0,289024.0,161.0,962906.0,166.0,1131341.0,702697.0,0.0,22.0,76.0,2875.0,242.0,0.0,104.0,49.0,328470.0,364483.0,150.0,1067493.0,233.0	0.529466	0.000442906	0.00912255
Bifidobacterium breve	K10440 ribose transport system permease protein	242.0,212.0,303.0,1859.0,2334.0,964.0,449.0,569.0,1455.0,1760.0,2149.0,2175.0,2159.0,1073.0,1031.0,1540.0,1597.0,587.0,114.0,657.0,168.0,2067.0,1618.0,1619.0,224.0,1683.0,1635.0,1.0,257.0,5.0,159.0,1783.0,339.0,1701.0,472.0,1824.0,2567.0,2092.0,3375.0,44.0	728706.0,803.0,8143.0,357078.0,588981.0,182.0,0.0,114.0,631977.0,1159038.0,219.0,566.0,961498.0,511.0,283.0,404443.0,2740.0,11.0,1213.0,1231.0,3107.0,289024.0,161.0,962906.0,166.0,1131341.0,702697.0,0.0,22.0,76.0,2875.0,242.0,0.0,104.0,49.0,328470.0,364483.0,150.0,1067493.0,233.0	0.526808	0.00047898	0.00976589
Bifidobacterium breve	K02907 large subunit ribosomal protein L30	367.0,132.0,166.0,226.0,298.0,271.0,76.0,184.0,315.0,353.0,194.0,192.0,319.0,201.0,180.0,311.0,279.0,126.0,92.0,192.0,114.0,223.0,175.0,283.0,452.0,287.0,266.0,125.0,98.0,254.0,87.0,210.0,77.0,141.0,481.0,211.0,211.0,157.0,319.0,10.0	728706.0,803.0,8143.0,357078.0,588981.0,182.0,0.0,114.0,631977.0,1159038.0,219.0,566.0,961498.0,511.0,283.0,404443.0,2740.0,11.0,1213.0,1231.0,3107.0,289024.0,161.0,962906.0,166.0,1131341.0,702697.0,0.0,22.0,76.0,2875.0,242.0,0.0,104.0,49.0,328470.0,364483.0,150.0,1067493.0,233.0	0.526277	0.000486489	0.00989831
Bifidobacterium breve	ko02024 Quorum sensing	60250.0,27236.0,35189.0,38646.0,45469.0,28047.0,23113.0,27175.0,55268.0,54166.0,42651.0,45550.0,52465.0,36197.0,30895.0,53987.0,49376.0,30932.0,22479.0,31372.0,20620.0,46135.0,32953.0,49382.0,54818.0,54852.0,43818.0,35395.0,24473.0,47239.0,19255.0,49021.0,18137.0,37992.0,78005.0,41563.0,37554.0,35798.0,53197.0,3174.0	728706.0,803.0,8143.0,357078.0,588981.0,182.0,0.0,114.0,631977.0,1159038.0,219.0,566.0,961498.0,511.0,283.0,404443.0,2740.0,11.0,1213.0,1231.0,3107.0,289024.0,161.0,962906.0,166.0,1131341.0,702697.0,0.0,22.0,76.0,2875.0,242.0,0.0,104.0,49.0,328470.0,364483.0,150.0,1067493.0,233.0	0.524245	0.000516235	0.0104205
[truncated: 3,860 more rows]

## Sheet: KEGG B.breve DNA r>0.6
#Species	KEGG Function	KEGG norm. abundances	Taxa norm. abundances	Pearson_correlation	P-values	Adj.P-values(BH)	Label	Direction
[truncated: 564 more rows]

## Sheet: KEGG B.breve mRNA all corr
#Species	KEGG Function	KEGG norm. abundances	Taxa norm. abundances	Pearson_correlation	P-values	Adj.P-values(BH)	Label	Direction
[truncated: 3,803 more rows]

[truncated: 5 more sheets: KEGG B.breve mRNA r>0.6, KEGG Klebsiella DNA all corr, KEGG Klebsiella DNA r>0.6, KEGG Klebsiella mRNA all corr, KEGG Klebsiella mRNA r>0.6]
