# Supplementary material for: A synbiotic intervention modulates meta-omics signatures of gut redox potential and acidity in elective caesarean born infants
Source: BMC Microbiol. 2021 Jun 25;21:191. doi: 10.1186/s12866-021-02230-1 (PMC8229302; doi:10.1186/s12866-021-02230-1)
Supplement: Supplementary file 13 — Additional file 13: Supplementary Table 12. SEED functional annotation. [file 12866_2021_2230_MOESM13_ESM.xlsx]

## Sheet: DNA B.breve all corr
#Species	SEED Function	SEED norm. abundances	Taxa norm. abundances	Pearson_correlation	P-values	Adj.P-values(BH)	Label	Direction
Bifidobacterium breve	N-Acetyl-D-glucosamine ABC transport system, permease protein 2	988.0,0.0,17.0,490.0,951.0,0.0,0.0,0.0,809.0,1459.0,0.0,0.0,1225.0,0.0,0.0,525.0,1.0,0.0,0.0,4.0,0.0,392.0,1.0,1154.0,0.0,1391.0,967.0,0.0,0.0,0.0,1.0,1.0,3.0,7.0,1.0,429.0,518.0,0.0,1441.0,287.0	728706.0,803.0,8143.0,357078.0,588981.0,182.0,0.0,114.0,631977.0,1159038.0,219.0,566.0,961498.0,511.0,283.0,404443.0,2740.0,11.0,1213.0,1231.0,3107.0,289024.0,161.0,962906.0,166.0,1131341.0,702697.0,0.0,22.0,76.0,2875.0,242.0,0.0,104.0,49.0,328470.0,364483.0,150.0,1067493.0,233.0	0.992596	2.09246e-36	4.91864e-33	strong	pos
Bifidobacterium breve	N-Acetyl-D-glucosamine ABC transport system, sugar-binding protein	1381.0,0.0,6.0,674.0,1189.0,0.0,0.0,154.0,1128.0,2098.0,1.0,461.0,1739.0,2.0,3.0,773.0,0.0,0.0,2.0,8.0,0.0,532.0,0.0,1673.0,1.0,1976.0,1260.0,0.0,0.0,0.0,18.0,1.0,31.0,195.0,0.0,596.0,707.0,0.0,2016.0,1.0	728706.0,803.0,8143.0,357078.0,588981.0,182.0,0.0,114.0,631977.0,1159038.0,219.0,566.0,961498.0,511.0,283.0,404443.0,2740.0,11.0,1213.0,1231.0,3107.0,289024.0,161.0,962906.0,166.0,1131341.0,702697.0,0.0,22.0,76.0,2875.0,242.0,0.0,104.0,49.0,328470.0,364483.0,150.0,1067493.0,233.0	0.99221	5.48845e-36	1.27627e-32	strong	pos
Bifidobacterium breve	Chorismate mutase I (EC 5.4.99.5)	438.0,6.0,128.0,217.0,471.0,0.0,1.0,60.0,383.0,765.0,1.0,28.0,571.0,11.0,5.0,260.0,80.0,0.0,30.0,4.0,92.0,189.0,3.0,630.0,0.0,725.0,417.0,1.0,0.0,0.0,24.0,2.0,3.0,6.0,0.0,192.0,238.0,1.0,704.0,2.0	728706.0,803.0,8143.0,357078.0,588981.0,182.0,0.0,114.0,631977.0,1159038.0,219.0,566.0,961498.0,511.0,283.0,404443.0,2740.0,11.0,1213.0,1231.0,3107.0,289024.0,161.0,962906.0,166.0,1131341.0,702697.0,0.0,22.0,76.0,2875.0,242.0,0.0,104.0,49.0,328470.0,364483.0,150.0,1067493.0,233.0	0.990419	2.75203e-34	6.07299e-31	strong	pos
Bifidobacterium breve	CblZ, a non-orthologous displasment for Alpha-ribazole-5'-phosphate phosphatase	744.0,0.0,191.0,332.0,658.0,1.0,0.0,0.0,631.0,1121.0,0.0,4.0,910.0,1.0,1.0,373.0,112.0,0.0,46.0,2.0,140.0,268.0,1.0,887.0,0.0,1145.0,706.0,0.0,1.0,1.0,36.0,1.0,1.0,0.0,0.0,320.0,312.0,0.0,801.0,26.0	728706.0,803.0,8143.0,357078.0,588981.0,182.0,0.0,114.0,631977.0,1159038.0,219.0,566.0,961498.0,511.0,283.0,404443.0,2740.0,11.0,1213.0,1231.0,3107.0,289024.0,161.0,962906.0,166.0,1131341.0,702697.0,0.0,22.0,76.0,2875.0,242.0,0.0,104.0,49.0,328470.0,364483.0,150.0,1067493.0,233.0	0.987365	5.15136e-32	1.05097e-28	strong	pos
Bifidobacterium breve	Predicted glycogen synthase, ADP-glucose transglucosylase (EC 2.4.1.21), Actinobacterial type	1274.0,46.0,353.0,555.0,1202.0,1.0,0.0,0.0,922.0,1691.0,0.0,21.0,1557.0,0.0,1.0,548.0,179.0,0.0,84.0,22.0,249.0,399.0,0.0,1440.0,1.0,1737.0,1047.0,0.0,0.0,3.0,83.0,0.0,2.0,0.0,0.0,453.0,635.0,0.0,1539.0,48.0	728706.0,803.0,8143.0,357078.0,588981.0,182.0,0.0,114.0,631977.0,1159038.0,219.0,566.0,961498.0,511.0,283.0,404443.0,2740.0,11.0,1213.0,1231.0,3107.0,289024.0,161.0,962906.0,166.0,1131341.0,702697.0,0.0,22.0,76.0,2875.0,242.0,0.0,104.0,49.0,328470.0,364483.0,150.0,1067493.0,233.0	0.986928	9.78671e-32	1.97801e-28	strong	pos
Bifidobacterium breve	Predicted N-acetyl-glucosamine kinase 2, ROK family (EC 2.7.1.59)	873.0,0.0,287.0,386.0,990.0,0.0,0.0,0.0,707.0,1361.0,1.0,1.0,1180.0,1.0,0.0,458.0,146.0,0.0,76.0,188.0,205.0,331.0,0.0,1098.0,0.0,1352.0,824.0,0.0,1.0,0.0,85.0,0.0,0.0,0.0,1.0,404.0,491.0,0.0,1310.0,0.0	728706.0,803.0,8143.0,357078.0,588981.0,182.0,0.0,114.0,631977.0,1159038.0,219.0,566.0,961498.0,511.0,283.0,404443.0,2740.0,11.0,1213.0,1231.0,3107.0,289024.0,161.0,962906.0,166.0,1131341.0,702697.0,0.0,22.0,76.0,2875.0,242.0,0.0,104.0,49.0,328470.0,364483.0,150.0,1067493.0,233.0	0.984613	2.12382e-30	4.17544e-27	strong	pos
Bifidobacterium breve	N-acetylhexosamine 1-kinase	1185.0,0.0,375.0,631.0,1323.0,0.0,0.0,163.0,1056.0,1829.0,1.0,1.0,1505.0,1.0,2.0,636.0,169.0,11.0,124.0,37.0,404.0,465.0,0.0,1540.0,0.0,1823.0,1124.0,0.0,0.0,0.0,146.0,0.0,0.0,20.0,0.0,517.0,635.0,0.0,1881.0,0.0	728706.0,803.0,8143.0,357078.0,588981.0,182.0,0.0,114.0,631977.0,1159038.0,219.0,566.0,961498.0,511.0,283.0,404443.0,2740.0,11.0,1213.0,1231.0,3107.0,289024.0,161.0,962906.0,166.0,1131341.0,702697.0,0.0,22.0,76.0,2875.0,242.0,0.0,104.0,49.0,328470.0,364483.0,150.0,1067493.0,233.0	0.98435	2.92615e-30	5.70099e-27	strong	pos
Bifidobacterium breve	OpcA, an allosteric effector of glucose-6-phosphate dehydrogenase, actinobacterial	1148.0,239.0,593.0,621.0,1283.0,0.0,0.0,0.0,1037.0,1911.0,0.0,213.0,1541.0,2.0,1.0,663.0,240.0,0.0,132.0,301.0,298.0,475.0,1.0,1553.0,0.0,1869.0,1129.0,0.0,0.0,4.0,94.0,0.0,0.0,1.0,0.0,516.0,619.0,0.0,1852.0,31.0	728706.0,803.0,8143.0,357078.0,588981.0,182.0,0.0,114.0,631977.0,1159038.0,219.0,566.0,961498.0,511.0,283.0,404443.0,2740.0,11.0,1213.0,1231.0,3107.0,289024.0,161.0,962906.0,166.0,1131341.0,702697.0,0.0,22.0,76.0,2875.0,242.0,0.0,104.0,49.0,328470.0,364483.0,150.0,1067493.0,233.0	0.978009	1.77523e-27	3.17283e-24	strong	pos
Bifidobacterium breve	Polyphosphate glucokinase (EC 2.7.1.63)	878.0,168.0,368.0,396.0,934.0,0.0,0.0,0.0,679.0,1238.0,1.0,184.0,1061.0,1.0,1.0,422.0,157.0,0.0,81.0,230.0,194.0,311.0,0.0,1079.0,1.0,1239.0,759.0,0.0,0.0,0.0,70.0,0.0,1.0,1.0,0.0,331.0,439.0,1.0,1245.0,51.0	728706.0,803.0,8143.0,357078.0,588981.0,182.0,0.0,114.0,631977.0,1159038.0,219.0,566.0,961498.0,511.0,283.0,404443.0,2740.0,11.0,1213.0,1231.0,3107.0,289024.0,161.0,962906.0,166.0,1131341.0,702697.0,0.0,22.0,76.0,2875.0,242.0,0.0,104.0,49.0,328470.0,364483.0,150.0,1067493.0,233.0	0.975805	1.06975e-26	1.83606e-23	strong	pos
Bifidobacterium breve	Lacto-N-biose phosphorylase (EC 2.4.1.211)	1740.0,0.0,697.0,903.0,2170.0,0.0,1.0,325.0,1501.0,2611.0,1.0,21.0,2203.0,1.0,1.0,961.0,354.0,0.0,165.0,57.0,543.0,674.0,1.0,2221.0,0.0,2555.0,1555.0,0.0,0.0,0.0,168.0,0.0,49.0,43.0,1.0,727.0,1054.0,1.0,2741.0,105.0	728706.0,803.0,8143.0,357078.0,588981.0,182.0,0.0,114.0,631977.0,1159038.0,219.0,566.0,961498.0,511.0,283.0,404443.0,2740.0,11.0,1213.0,1231.0,3107.0,289024.0,161.0,962906.0,166.0,1131341.0,702697.0,0.0,22.0,76.0,2875.0,242.0,0.0,104.0,49.0,328470.0,364483.0,150.0,1067493.0,233.0	0.975553	1.29963e-26	2.21306e-23	strong	pos
Bifidobacterium breve	Predicted galacto-N-biose-/lacto-N-biose I ABC transporter, permease component 2	890.0,26.0,482.0,480.0,1068.0,1.0,0.0,0.0,791.0,1509.0,0.0,0.0,1276.0,1.0,1.0,537.0,216.0,0.0,97.0,389.0,224.0,362.0,1.0,1273.0,1.0,1402.0,858.0,0.0,1.0,1.0,84.0,0.0,1.0,0.0,0.0,392.0,496.0,1.0,1534.0,31.0	728706.0,803.0,8143.0,357078.0,588981.0,182.0,0.0,114.0,631977.0,1159038.0,219.0,566.0,961498.0,511.0,283.0,404443.0,2740.0,11.0,1213.0,1231.0,3107.0,289024.0,161.0,962906.0,166.0,1131341.0,702697.0,0.0,22.0,76.0,2875.0,242.0,0.0,104.0,49.0,328470.0,364483.0,150.0,1067493.0,233.0	0.972213	1.43905e-25	2.43131e-22	strong	pos
Bifidobacterium breve	Predicted galacto-N-biose-/lacto-N-biose I ABC transporter, permease component 1	1183.0,0.0,575.0,540.0,1288.0,0.0,0.0,1.0,982.0,1774.0,1.0,0.0,1513.0,0.0,1.0,576.0,260.0,0.0,153.0,433.0,275.0,432.0,1.0,1457.0,2.0,1635.0,1048.0,0.0,0.0,2.0,115.0,0.0,1.0,0.0,0.0,483.0,622.0,2.0,1510.0,36.0	728706.0,803.0,8143.0,357078.0,588981.0,182.0,0.0,114.0,631977.0,1159038.0,219.0,566.0,961498.0,511.0,283.0,404443.0,2740.0,11.0,1213.0,1231.0,3107.0,289024.0,161.0,962906.0,166.0,1131341.0,702697.0,0.0,22.0,76.0,2875.0,242.0,0.0,104.0,49.0,328470.0,364483.0,150.0,1067493.0,233.0	0.970875	3.47409e-25	5.73517e-22	strong	pos
Bifidobacterium breve	N-succinyl-L,L-diaminopimelate aminotransferase alternative (EC 2.6.1.17)	1317.0,345.0,676.0,651.0,1512.0,1.0,3.0,0.0,1098.0,2073.0,1.0,339.0,1731.0,6.0,0.0,719.0,270.0,0.0,151.0,458.0,301.0,534.0,1.0,1720.0,0.0,1937.0,1259.0,0.0,2.0,0.0,113.0,0.0,2.0,0.0,1.0,596.0,668.0,0.0,1973.0,47.0	728706.0,803.0,8143.0,357078.0,588981.0,182.0,0.0,114.0,631977.0,1159038.0,219.0,566.0,961498.0,511.0,283.0,404443.0,2740.0,11.0,1213.0,1231.0,3107.0,289024.0,161.0,962906.0,166.0,1131341.0,702697.0,0.0,22.0,76.0,2875.0,242.0,0.0,104.0,49.0,328470.0,364483.0,150.0,1067493.0,233.0	0.970648	4.01976e-25	6.58571e-22	strong	pos
Bifidobacterium breve	6-phosphogluconolactonase (EC 3.1.1.31), eukaryotic type	1011.0,196.0,475.0,521.0,1061.0,0.0,59.0,0.0,822.0,1425.0,27.0,185.0,1267.0,122.0,2.0,514.0,239.0,0.0,243.0,284.0,286.0,386.0,1.0,1294.0,0.0,1470.0,891.0,5.0,1.0,2.0,256.0,1.0,0.0,0.0,1.0,412.0,525.0,1.0,1525.0,200.0	728706.0,803.0,8143.0,357078.0,588981.0,182.0,0.0,114.0,631977.0,1159038.0,219.0,566.0,961498.0,511.0,283.0,404443.0,2740.0,11.0,1213.0,1231.0,3107.0,289024.0,161.0,962906.0,166.0,1131341.0,702697.0,0.0,22.0,76.0,2875.0,242.0,0.0,104.0,49.0,328470.0,364483.0,150.0,1067493.0,233.0	0.969763	7.01247e-25	9.56998e-22	strong	pos
Bifidobacterium breve	Lacto-N-Biose I and Galacto-N-Biose Metabolic Pathway	9018.0,189.0,4217.0,4620.0,10168.0,189.0,479.0,877.0,7650.0,13160.0,316.0,411.0,11962.0,669.0,100.0,4972.0,2705.0,366.0,2150.0,1823.0,3366.0,3697.0,183.0,11155.0,1798.0,12833.0,7848.0,2243.0,72.0,1900.0,2366.0,382.0,426.0,372.0,1343.0,3785.0,4679.0,22.0,12611.0,244.0	728706.0,803.0,8143.0,357078.0,588981.0,182.0,0.0,114.0,631977.0,1159038.0,219.0,566.0,961498.0,511.0,283.0,404443.0,2740.0,11.0,1213.0,1231.0,3107.0,289024.0,161.0,962906.0,166.0,1131341.0,702697.0,0.0,22.0,76.0,2875.0,242.0,0.0,104.0,49.0,328470.0,364483.0,150.0,1067493.0,233.0	0.968423	1.57991e-24	1.96362e-21	strong	pos
Bifidobacterium breve	Pup ligase PafA, possible component of postulated heterodimer PafA-PafA'	1332.0,263.0,742.0,608.0,1428.0,1.0,0.0,0.0,1112.0,2055.0,0.0,333.0,1721.0,2.0,1.0,670.0,296.0,0.0,146.0,435.0,380.0,504.0,0.0,1711.0,0.0,1957.0,1209.0,0.0,0.0,1.0,143.0,2.0,1.0,0.0,1.0,562.0,671.0,1.0,1802.0,8.0	728706.0,803.0,8143.0,357078.0,588981.0,182.0,0.0,114.0,631977.0,1159038.0,219.0,566.0,961498.0,511.0,283.0,404443.0,2740.0,11.0,1213.0,1231.0,3107.0,289024.0,161.0,962906.0,166.0,1131341.0,702697.0,0.0,22.0,76.0,2875.0,242.0,0.0,104.0,49.0,328470.0,364483.0,150.0,1067493.0,233.0	0.968082	1.93233e-24	2.38792e-21	strong	pos
Bifidobacterium breve	Predicted galacto-N-biose-/lacto-N-biose I ABC transporter, periplasmic substrate-binding protein	1461.0,0.0,507.0,696.0,1511.0,0.0,0.0,0.0,1230.0,2178.0,1.0,1.0,2607.0,1.0,2.0,764.0,280.0,0.0,162.0,451.0,324.0,583.0,0.0,1870.0,1.0,2107.0,1341.0,0.0,0.0,3.0,145.0,0.0,1.0,0.0,1.0,620.0,725.0,0.0,1618.0,56.0	728706.0,803.0,8143.0,357078.0,588981.0,182.0,0.0,114.0,631977.0,1159038.0,219.0,566.0,961498.0,511.0,283.0,404443.0,2740.0,11.0,1213.0,1231.0,3107.0,289024.0,161.0,962906.0,166.0,1131341.0,702697.0,0.0,22.0,76.0,2875.0,242.0,0.0,104.0,49.0,328470.0,364483.0,150.0,1067493.0,233.0	0.966666	4.35339e-24	5.34922e-21	strong	pos
Bifidobacterium breve	Septum site-determining protein MinD	1964.0,390.0,833.0,1189.0,2066.0,271.0,756.0,497.0,1724.0,2824.0,441.0,651.0,2496.0,332.0,342.0,1173.0,565.0,245.0,685.0,628.0,870.0,1022.0,328.0,2397.0,44.0,2914.0,1853.0,2.0,200.0,4.0,677.0,361.0,237.0,440.0,67.0,994.0,1324.0,413.0,2706.0,5.0	728706.0,803.0,8143.0,357078.0,588981.0,182.0,0.0,114.0,631977.0,1159038.0,219.0,566.0,961498.0,511.0,283.0,404443.0,2740.0,11.0,1213.0,1231.0,3107.0,289024.0,161.0,962906.0,166.0,1131341.0,702697.0,0.0,22.0,76.0,2875.0,242.0,0.0,104.0,49.0,328470.0,364483.0,150.0,1067493.0,233.0	0.966632	4.43706e-24	5.42124e-21	strong	pos
Bifidobacterium breve	Substrate-specific component YkoE of thiamin-regulated ECF transporter for HydroxyMethylPyrimidine	1474.0,212.0,675.0,601.0,1337.0,24.0,12.0,33.0,1049.0,1912.0,15.0,113.0,1590.0,64.0,34.0,692.0,224.0,7.0,135.0,286.0,275.0,441.0,1.0,1602.0,73.0,1837.0,1151.0,377.0,93.0,568.0,111.0,98.0,28.0,73.0,277.0,499.0,654.0,13.0,1832.0,21.0	728706.0,803.0,8143.0,357078.0,588981.0,182.0,0.0,114.0,631977.0,1159038.0,219.0,566.0,961498.0,511.0,283.0,404443.0,2740.0,11.0,1213.0,1231.0,3107.0,289024.0,161.0,962906.0,166.0,1131341.0,702697.0,0.0,22.0,76.0,2875.0,242.0,0.0,104.0,49.0,328470.0,364483.0,150.0,1067493.0,233.0	0.966392	5.07411e-24	6.16475e-21	strong	pos
Bifidobacterium breve	Pyridoxine biosynthesis glutamine amidotransferase, glutaminase subunit (EC 2.4.2.-)	799.0,180.0,477.0,383.0,808.0,25.0,16.0,40.0,639.0,1177.0,0.0,236.0,1013.0,8.0,18.0,377.0,175.0,2.0,78.0,291.0,168.0,292.0,1.0,965.0,0.0,1216.0,666.0,20.0,83.0,1.0,70.0,20.0,4.0,119.0,1.0,323.0,433.0,1.0,1078.0,33.0	728706.0,803.0,8143.0,357078.0,588981.0,182.0,0.0,114.0,631977.0,1159038.0,219.0,566.0,961498.0,511.0,283.0,404443.0,2740.0,11.0,1213.0,1231.0,3107.0,289024.0,161.0,962906.0,166.0,1131341.0,702697.0,0.0,22.0,76.0,2875.0,242.0,0.0,104.0,49.0,328470.0,364483.0,150.0,1067493.0,233.0	0.964802	1.20472e-23	1.45549e-20	strong	pos
Bifidobacterium breve	HspR, transcriptional repressor of DnaK operon	743.0,23.0,231.0,389.0,774.0,0.0,0.0,0.0,646.0,1090.0,0.0,0.0,905.0,1.0,0.0,433.0,113.0,0.0,49.0,63.0,151.0,290.0,1.0,947.0,0.0,1121.0,654.0,0.0,1.0,0.0,39.0,0.0,1.0,0.0,1.0,324.0,380.0,0.0,1140.0,543.0	728706.0,803.0,8143.0,357078.0,588981.0,182.0,0.0,114.0,631977.0,1159038.0,219.0,566.0,961498.0,511.0,283.0,404443.0,2740.0,11.0,1213.0,1231.0,3107.0,289024.0,161.0,962906.0,166.0,1131341.0,702697.0,0.0,22.0,76.0,2875.0,242.0,0.0,104.0,49.0,328470.0,364483.0,150.0,1067493.0,233.0	0.964753	1.23641e-23	1.48548e-20	strong	pos
Bifidobacterium breve	ATP-dependent DNA helicase UvrD/PcrA, actinomycete paralog	1501.0,444.0,819.0,714.0,1566.0,1.0,0.0,0.0,1165.0,2143.0,1.0,406.0,1823.0,2.0,0.0,708.0,293.0,0.0,174.0,526.0,326.0,531.0,2.0,1813.0,2.0,2137.0,1310.0,0.0,1.0,1.0,153.0,1.0,1.0,1.0,0.0,587.0,740.0,0.0,1953.0,87.0	728706.0,803.0,8143.0,357078.0,588981.0,182.0,0.0,114.0,631977.0,1159038.0,219.0,566.0,961498.0,511.0,283.0,404443.0,2740.0,11.0,1213.0,1231.0,3107.0,289024.0,161.0,962906.0,166.0,1131341.0,702697.0,0.0,22.0,76.0,2875.0,242.0,0.0,104.0,49.0,328470.0,364483.0,150.0,1067493.0,233.0	0.963764	2.07419e-23	2.30099e-20	strong	pos
Bifidobacterium breve	Protein often found in Actinomycetes clustered with signal peptidase and/or RNaseHII	461.0,19.0,114.0,222.0,499.0,0.0,0.0,0.0,380.0,704.0,0.0,98.0,589.0,1.0,8.0,257.0,95.0,0.0,33.0,23.0,97.0,186.0,0.0,623.0,1.0,676.0,429.0,0.0,1.0,1.0,27.0,1.0,1.0,0.0,0.0,194.0,257.0,1.0,746.0,353.0	728706.0,803.0,8143.0,357078.0,588981.0,182.0,0.0,114.0,631977.0,1159038.0,219.0,566.0,961498.0,511.0,283.0,404443.0,2740.0,11.0,1213.0,1231.0,3107.0,289024.0,161.0,962906.0,166.0,1131341.0,702697.0,0.0,22.0,76.0,2875.0,242.0,0.0,104.0,49.0,328470.0,364483.0,150.0,1067493.0,233.0	0.962255	4.44382e-23	4.27121e-20	strong	pos
Bifidobacterium breve	Magnesium and cobalt efflux protein CorC	1292.0,298.0,511.0,795.0,1353.0,302.0,142.0,408.0,1101.0,1696.0,500.0,394.0,1552.0,448.0,418.0,787.0,532.0,322.0,169.0,237.0,363.0,767.0,313.0,1490.0,57.0,1865.0,1201.0,8.0,267.0,1.0,149.0,444.0,145.0,363.0,130.0,702.0,891.0,487.0,1685.0,59.0	728706.0,803.0,8143.0,357078.0,588981.0,182.0,0.0,114.0,631977.0,1159038.0,219.0,566.0,961498.0,511.0,283.0,404443.0,2740.0,11.0,1213.0,1231.0,3107.0,289024.0,161.0,962906.0,166.0,1131341.0,702697.0,0.0,22.0,76.0,2875.0,242.0,0.0,104.0,49.0,328470.0,364483.0,150.0,1067493.0,233.0	0.96202	4.98813e-23	4.77315e-20	strong	pos
Bifidobacterium breve	Threonine dehydratase, catabolic (EC 4.3.1.19)	1526.0,453.0,815.0,1079.0,1828.0,360.0,70.0,450.0,1358.0,2331.0,427.0,384.0,1897.0,439.0,376.0,965.0,593.0,271.0,200.0,376.0,436.0,944.0,431.0,2006.0,81.0,2002.0,1599.0,0.0,325.0,2.0,171.0,390.0,176.0,354.0,74.0,874.0,1104.0,461.0,2365.0,3.0	728706.0,803.0,8143.0,357078.0,588981.0,182.0,0.0,114.0,631977.0,1159038.0,219.0,566.0,961498.0,511.0,283.0,404443.0,2740.0,11.0,1213.0,1231.0,3107.0,289024.0,161.0,962906.0,166.0,1131341.0,702697.0,0.0,22.0,76.0,2875.0,242.0,0.0,104.0,49.0,328470.0,364483.0,150.0,1067493.0,233.0	0.961934	5.20479e-23	4.93679e-20	strong	pos
Bifidobacterium breve	UDP-glucose hexose 1-phosphate uridylyltransferase	995.0,0.0,573.0,388.0,1229.0,0.0,0.0,0.0,821.0,1503.0,0.0,0.0,1229.0,1.0,0.0,546.0,269.0,0.0,161.0,1.0,472.0,417.0,0.0,1286.0,0.0,1481.0,900.0,0.0,1.0,3.0,120.0,0.0,0.0,1.0,0.0,457.0,497.0,1.0,1500.0,0.0	728706.0,803.0,8143.0,357078.0,588981.0,182.0,0.0,114.0,631977.0,1159038.0,219.0,566.0,961498.0,511.0,283.0,404443.0,2740.0,11.0,1213.0,1231.0,3107.0,289024.0,161.0,962906.0,166.0,1131341.0,702697.0,0.0,22.0,76.0,2875.0,242.0,0.0,104.0,49.0,328470.0,364483.0,150.0,1067493.0,233.0	0.961625	6.05153e-23	5.71486e-20	strong	pos
Bifidobacterium breve	Transmembrane component of energizing module of riboflavin ECF transporter	1917.0,349.0,982.0,914.0,2241.0,2.0,0.0,0.0,1438.0,2807.0,2.0,475.0,2322.0,1.0,1.0,874.0,383.0,0.0,253.0,540.0,572.0,678.0,1.0,2275.0,0.0,2430.0,1693.0,0.0,2.0,2.0,225.0,0.0,0.0,0.0,0.0,802.0,1005.0,0.0,2573.0,0.0	728706.0,803.0,8143.0,357078.0,588981.0,182.0,0.0,114.0,631977.0,1159038.0,219.0,566.0,961498.0,511.0,283.0,404443.0,2740.0,11.0,1213.0,1231.0,3107.0,289024.0,161.0,962906.0,166.0,1131341.0,702697.0,0.0,22.0,76.0,2875.0,242.0,0.0,104.0,49.0,328470.0,364483.0,150.0,1067493.0,233.0	0.961593	6.14781e-23	5.78055e-20	strong	pos
Bifidobacterium breve	Uracil phosphoribosyltransferase (EC 2.4.2.9)	822.0,214.0,359.0,539.0,1012.0,272.0,40.0,392.0,724.0,1309.0,33.0,7.0,1109.0,267.0,256.0,461.0,130.0,165.0,219.0,117.0,274.0,346.0,17.0,1114.0,37.0,1233.0,943.0,2.0,266.0,0.0,195.0,7.0,142.0,1.0,0.0,404.0,690.0,40.0,1234.0,1.0	728706.0,803.0,8143.0,357078.0,588981.0,182.0,0.0,114.0,631977.0,1159038.0,219.0,566.0,961498.0,511.0,283.0,404443.0,2740.0,11.0,1213.0,1231.0,3107.0,289024.0,161.0,962906.0,166.0,1131341.0,702697.0,0.0,22.0,76.0,2875.0,242.0,0.0,104.0,49.0,328470.0,364483.0,150.0,1067493.0,233.0	0.957865	3.45911e-22	3.22442e-19	strong	pos
Bifidobacterium breve	NAD-dependent protein deacetylase of SIR2 family	1035.0,11.0,328.0,570.0,1212.0,7.0,743.0,23.0,849.0,1551.0,34.0,118.0,1215.0,87.0,22.0,573.0,151.0,5.0,85.0,9.0,243.0,476.0,4.0,1292.0,4.0,1343.0,919.0,0.0,15.0,1.0,67.0,3.0,11.0,1.0,0.0,448.0,487.0,4.0,1493.0,0.0	728706.0,803.0,8143.0,357078.0,588981.0,182.0,0.0,114.0,631977.0,1159038.0,219.0,566.0,961498.0,511.0,283.0,404443.0,2740.0,11.0,1213.0,1231.0,3107.0,289024.0,161.0,962906.0,166.0,1131341.0,702697.0,0.0,22.0,76.0,2875.0,242.0,0.0,104.0,49.0,328470.0,364483.0,150.0,1067493.0,233.0	0.957217	4.59735e-22	4.26705e-19	strong	pos
Bifidobacterium breve	Protein AraJ precursor	1457.0,573.0,851.0,1026.0,1708.0,434.0,46.0,565.0,1346.0,2203.0,489.0,580.0,1907.0,196.0,411.0,912.0,611.0,255.0,266.0,611.0,408.0,854.0,252.0,1912.0,52.0,2170.0,1627.0,0.0,344.0,2.0,260.0,348.0,183.0,327.0,72.0,800.0,1035.0,456.0,2136.0,1.0	728706.0,803.0,8143.0,357078.0,588981.0,182.0,0.0,114.0,631977.0,1159038.0,219.0,566.0,961498.0,511.0,283.0,404443.0,2740.0,11.0,1213.0,1231.0,3107.0,289024.0,161.0,962906.0,166.0,1131341.0,702697.0,0.0,22.0,76.0,2875.0,242.0,0.0,104.0,49.0,328470.0,364483.0,150.0,1067493.0,233.0	0.956195	7.13423e-22	6.59337e-19	strong	pos
Bifidobacterium breve	Orotidine 5'-phosphate decarboxylase (EC 4.1.1.23)	2197.0,734.0,1205.0,1065.0,2027.0,544.0,207.0,547.0,1708.0,2874.0,125.0,529.0,2499.0,353.0,327.0,1120.0,599.0,293.0,584.0,725.0,782.0,771.0,84.0,2266.0,724.0,2838.0,1843.0,554.0,393.0,718.0,519.0,237.0,221.0,228.0,714.0,826.0,1289.0,50.0,2558.0,39.0	728706.0,803.0,8143.0,357078.0,588981.0,182.0,0.0,114.0,631977.0,1159038.0,219.0,566.0,961498.0,511.0,283.0,404443.0,2740.0,11.0,1213.0,1231.0,3107.0,289024.0,161.0,962906.0,166.0,1131341.0,702697.0,0.0,22.0,76.0,2875.0,242.0,0.0,104.0,49.0,328470.0,364483.0,150.0,1067493.0,233.0	0.953766	1.948e-21	1.75531e-18	strong	pos
Bifidobacterium breve	Pyridoxine biosynthesis glutamine amidotransferase, synthase subunit (EC 2.4.2.-)	1277.0,292.0,849.0,512.0,1103.0,58.0,57.0,55.0,949.0,1611.0,23.0,321.0,1371.0,29.0,54.0,556.0,270.0,32.0,133.0,393.0,213.0,422.0,13.0,1259.0,126.0,1661.0,972.0,22.0,155.0,3.0,106.0,78.0,13.0,213.0,116.0,433.0,595.0,3.0,1518.0,176.0	728706.0,803.0,8143.0,357078.0,588981.0,182.0,0.0,114.0,631977.0,1159038.0,219.0,566.0,961498.0,511.0,283.0,404443.0,2740.0,11.0,1213.0,1231.0,3107.0,289024.0,161.0,962906.0,166.0,1131341.0,702697.0,0.0,22.0,76.0,2875.0,242.0,0.0,104.0,49.0,328470.0,364483.0,150.0,1067493.0,233.0	0.953423	2.23468e-21	2.00527e-18	strong	pos
Bifidobacterium breve	Ribose/xylose/arabinose/galactoside ABC-type transport systems, ATP-binding protein (EC 3.6.3.17)	4.0,0.0,0.0,77.0,106.0,0.0,0.0,0.0,104.0,194.0,0.0,0.0,149.0,0.0,0.0,67.0,0.0,0.0,0.0,0.0,0.0,48.0,0.0,156.0,0.0,171.0,126.0,0.0,0.0,0.0,0.0,1.0,2.0,0.0,0.0,57.0,51.0,0.0,162.0,0.0	728706.0,803.0,8143.0,357078.0,588981.0,182.0,0.0,114.0,631977.0,1159038.0,219.0,566.0,961498.0,511.0,283.0,404443.0,2740.0,11.0,1213.0,1231.0,3107.0,289024.0,161.0,962906.0,166.0,1131341.0,702697.0,0.0,22.0,76.0,2875.0,242.0,0.0,104.0,49.0,328470.0,364483.0,150.0,1067493.0,233.0	0.952484	3.23825e-21	2.8701e-18	strong	pos
Bifidobacterium breve	Low molecular weight protein-tyrosine-phosphatase Wzb (EC 3.1.3.48)	800.0,275.0,139.0,459.0,855.0,171.0,0.0,472.0,671.0,1221.0,0.0,220.0,1000.0,80.0,328.0,483.0,136.0,198.0,127.0,331.0,195.0,299.0,26.0,1028.0,25.0,1095.0,848.0,0.0,349.0,0.0,63.0,6.0,169.0,12.0,0.0,367.0,533.0,47.0,1114.0,0.0	728706.0,803.0,8143.0,357078.0,588981.0,182.0,0.0,114.0,631977.0,1159038.0,219.0,566.0,961498.0,511.0,283.0,404443.0,2740.0,11.0,1213.0,1231.0,3107.0,289024.0,161.0,962906.0,166.0,1131341.0,702697.0,0.0,22.0,76.0,2875.0,242.0,0.0,104.0,49.0,328470.0,364483.0,150.0,1067493.0,233.0	0.950648	6.54873e-21	5.75703e-18	strong	pos
Bifidobacterium breve	Glutamine amidotransferase chain of NAD synthetase	1770.0,15.0,481.0,859.0,1815.0,7.0,9.0,313.0,1390.0,2583.0,0.0,51.0,2214.0,1.0,2.0,874.0,239.0,28.0,867.0,292.0,1105.0,602.0,6.0,2111.0,0.0,2527.0,1548.0,1.0,1.0,5.0,859.0,1.0,30.0,308.0,1.0,698.0,914.0,1.0,2363.0,77.0	728706.0,803.0,8143.0,357078.0,588981.0,182.0,0.0,114.0,631977.0,1159038.0,219.0,566.0,961498.0,511.0,283.0,404443.0,2740.0,11.0,1213.0,1231.0,3107.0,289024.0,161.0,962906.0,166.0,1131341.0,702697.0,0.0,22.0,76.0,2875.0,242.0,0.0,104.0,49.0,328470.0,364483.0,150.0,1067493.0,233.0	0.949	1.20496e-20	1.05482e-17	strong	pos
Bifidobacterium breve	NAD(P) transhydrogenase alpha subunit (EC 1.6.1.2)	1313.0,621.0,720.0,781.0,1547.0,451.0,55.0,501.0,1077.0,1921.0,32.0,283.0,1753.0,286.0,444.0,646.0,248.0,258.0,208.0,505.0,346.0,419.0,47.0,1734.0,63.0,1897.0,1412.0,2.0,450.0,4.0,165.0,14.0,238.0,5.0,0.0,803.0,1077.0,69.0,1742.0,64.0	728706.0,803.0,8143.0,357078.0,588981.0,182.0,0.0,114.0,631977.0,1159038.0,219.0,566.0,961498.0,511.0,283.0,404443.0,2740.0,11.0,1213.0,1231.0,3107.0,289024.0,161.0,962906.0,166.0,1131341.0,702697.0,0.0,22.0,76.0,2875.0,242.0,0.0,104.0,49.0,328470.0,364483.0,150.0,1067493.0,233.0	0.945256	4.47993e-20	3.30659e-17	strong	pos
Bifidobacterium breve	Chaperone protein DnaJ	3125.0,843.0,1433.0,1667.0,2763.0,570.0,1141.0,797.0,2567.0,3681.0,978.0,1287.0,3318.0,598.0,643.0,1997.0,1426.0,640.0,696.0,1290.0,844.0,1693.0,796.0,3177.0,1471.0,3691.0,2404.0,994.0,464.0,1411.0,561.0,1100.0,377.0,980.0,1856.0,1523.0,1730.0,735.0,3651.0,1350.0	728706.0,803.0,8143.0,357078.0,588981.0,182.0,0.0,114.0,631977.0,1159038.0,219.0,566.0,961498.0,511.0,283.0,404443.0,2740.0,11.0,1213.0,1231.0,3107.0,289024.0,161.0,962906.0,166.0,1131341.0,702697.0,0.0,22.0,76.0,2875.0,242.0,0.0,104.0,49.0,328470.0,364483.0,150.0,1067493.0,233.0	0.944584	5.61601e-20	4.08818e-17	strong	pos
Bifidobacterium breve	MSM (multiple sugar metabolism) operon regulatory protein	3703.0,872.0,1527.0,1560.0,3553.0,163.0,0.0,270.0,2496.0,4490.0,3.0,1294.0,4438.0,4.0,5.0,1680.0,785.0,13.0,383.0,2081.0,906.0,1213.0,2.0,3843.0,2.0,4194.0,2681.0,0.0,3.0,2.0,364.0,11.0,9.0,348.0,51.0,1418.0,1578.0,1.0,4454.0,0.0	728706.0,803.0,8143.0,357078.0,588981.0,182.0,0.0,114.0,631977.0,1159038.0,219.0,566.0,961498.0,511.0,283.0,404443.0,2740.0,11.0,1213.0,1231.0,3107.0,289024.0,161.0,962906.0,166.0,1131341.0,702697.0,0.0,22.0,76.0,2875.0,242.0,0.0,104.0,49.0,328470.0,364483.0,150.0,1067493.0,233.0	0.94401	6.7971e-20	4.89981e-17	strong	pos
Bifidobacterium breve	4-hydroxy-3-methylbut-2-enyl diphosphate reductase (EC 1.17.1.2)	1051.0,294.0,532.0,632.0,1202.0,148.0,33.0,545.0,861.0,1562.0,15.0,51.0,1380.0,143.0,158.0,509.0,157.0,147.0,477.0,337.0,493.0,404.0,22.0,1343.0,42.0,1553.0,1081.0,2.0,222.0,1.0,462.0,6.0,153.0,23.0,0.0,428.0,746.0,33.0,1415.0,47.0	728706.0,803.0,8143.0,357078.0,588981.0,182.0,0.0,114.0,631977.0,1159038.0,219.0,566.0,961498.0,511.0,283.0,404443.0,2740.0,11.0,1213.0,1231.0,3107.0,289024.0,161.0,962906.0,166.0,1131341.0,702697.0,0.0,22.0,76.0,2875.0,242.0,0.0,104.0,49.0,328470.0,364483.0,150.0,1067493.0,233.0	0.943432	8.21768e-20	5.90417e-17	strong	pos
Bifidobacterium breve	Pantothenate kinase type III, CoaX-like (EC 2.7.1.33)	902.0,205.0,460.0,432.0,937.0,3.0,151.0,150.0,697.0,1319.0,3.0,258.0,1139.0,0.0,0.0,426.0,152.0,12.0,374.0,372.0,422.0,305.0,3.0,1073.0,1.0,1163.0,771.0,0.0,0.0,0.0,343.0,1.0,29.0,168.0,4.0,343.0,438.0,0.0,1240.0,4.0	728706.0,803.0,8143.0,357078.0,588981.0,182.0,0.0,114.0,631977.0,1159038.0,219.0,566.0,961498.0,511.0,283.0,404443.0,2740.0,11.0,1213.0,1231.0,3107.0,289024.0,161.0,962906.0,166.0,1131341.0,702697.0,0.0,22.0,76.0,2875.0,242.0,0.0,104.0,49.0,328470.0,364483.0,150.0,1067493.0,233.0	0.943077	9.22788e-20	6.60046e-17	strong	pos
Bifidobacterium breve	Glycogen debranching enzyme (EC 3.2.1.-)	1653.0,491.0,890.0,1078.0,2088.0,766.0,106.0,782.0,1421.0,2424.0,700.0,431.0,2139.0,394.0,665.0,996.0,805.0,528.0,310.0,523.0,549.0,1056.0,392.0,2179.0,157.0,2409.0,1943.0,1.0,560.0,1.0,272.0,531.0,331.0,488.0,124.0,971.0,1352.0,729.0,2212.0,78.0	728706.0,803.0,8143.0,357078.0,588981.0,182.0,0.0,114.0,631977.0,1159038.0,219.0,566.0,961498.0,511.0,283.0,404443.0,2740.0,11.0,1213.0,1231.0,3107.0,289024.0,161.0,962906.0,166.0,1131341.0,702697.0,0.0,22.0,76.0,2875.0,242.0,0.0,104.0,49.0,328470.0,364483.0,150.0,1067493.0,233.0	0.942646	1.06093e-19	7.52669e-17	strong	pos
Bifidobacterium breve	Ubiquinone biosynthesis monooxygenase UbiB	1886.0,420.0,946.0,1318.0,2425.0,590.0,435.0,761.0,1700.0,2820.0,869.0,580.0,2480.0,657.0,479.0,1217.0,1218.0,508.0,302.0,319.0,663.0,1423.0,653.0,2423.0,1107.0,2761.0,1986.0,1.0,436.0,1.0,254.0,623.0,344.0,553.0,173.0,1251.0,1531.0,759.0,3074.0,16.0	728706.0,803.0,8143.0,357078.0,588981.0,182.0,0.0,114.0,631977.0,1159038.0,219.0,566.0,961498.0,511.0,283.0,404443.0,2740.0,11.0,1213.0,1231.0,3107.0,289024.0,161.0,962906.0,166.0,1131341.0,702697.0,0.0,22.0,76.0,2875.0,242.0,0.0,104.0,49.0,328470.0,364483.0,150.0,1067493.0,233.0	0.940503	2.0902e-19	1.39074e-16	strong	pos
Bifidobacterium breve	ATP phosphoribosyltransferase (EC 2.4.2.17)	929.0,150.0,258.0,580.0,899.0,75.0,106.0,97.0,731.0,1309.0,416.0,333.0,1127.0,253.0,179.0,551.0,405.0,140.0,438.0,265.0,481.0,585.0,266.0,1094.0,16.0,1309.0,803.0,1.0,48.0,0.0,457.0,372.0,33.0,285.0,87.0,534.0,586.0,378.0,1268.0,36.0	728706.0,803.0,8143.0,357078.0,588981.0,182.0,0.0,114.0,631977.0,1159038.0,219.0,566.0,961498.0,511.0,283.0,404443.0,2740.0,11.0,1213.0,1231.0,3107.0,289024.0,161.0,962906.0,166.0,1131341.0,702697.0,0.0,22.0,76.0,2875.0,242.0,0.0,104.0,49.0,328470.0,364483.0,150.0,1067493.0,233.0	0.940284	2.23691e-19	1.39074e-16	strong	pos
Bifidobacterium breve	D-tyrosyl-tRNA(Tyr) deacylase	884.0,323.0,543.0,827.0,971.0,345.0,228.0,407.0,1177.0,1649.0,425.0,512.0,1374.0,359.0,341.0,927.0,578.0,351.0,337.0,547.0,308.0,686.0,247.0,1458.0,610.0,1687.0,1154.0,403.0,310.0,610.0,313.0,483.0,201.0,384.0,859.0,689.0,738.0,305.0,1312.0,114.0	728706.0,803.0,8143.0,357078.0,588981.0,182.0,0.0,114.0,631977.0,1159038.0,219.0,566.0,961498.0,511.0,283.0,404443.0,2740.0,11.0,1213.0,1231.0,3107.0,289024.0,161.0,962906.0,166.0,1131341.0,702697.0,0.0,22.0,76.0,2875.0,242.0,0.0,104.0,49.0,328470.0,364483.0,150.0,1067493.0,233.0	0.939786	2.60842e-19	1.39074e-16	strong	pos
Bifidobacterium breve	Pyridoxine (vitamin B6) biosynthesis in plants	3183.0,1279.0,2140.0,1935.0,3192.0,1023.0,301.0,1285.0,2676.0,4126.0,841.0,1300.0,3689.0,663.0,1058.0,1774.0,1290.0,700.0,1023.0,1555.0,1075.0,1610.0,530.0,3511.0,604.0,4278.0,2923.0,47.0,1039.0,8.0,911.0,878.0,482.0,1095.0,737.0,1471.0,2429.0,833.0,3873.0,277.0	728706.0,803.0,8143.0,357078.0,588981.0,182.0,0.0,114.0,631977.0,1159038.0,219.0,566.0,961498.0,511.0,283.0,404443.0,2740.0,11.0,1213.0,1231.0,3107.0,289024.0,161.0,962906.0,166.0,1131341.0,702697.0,0.0,22.0,76.0,2875.0,242.0,0.0,104.0,49.0,328470.0,364483.0,150.0,1067493.0,233.0	0.939738	2.64665e-19	1.39074e-16	strong	pos
Bifidobacterium breve	NAD(P) transhydrogenase subunit beta (EC 1.6.1.2)	1453.0,621.0,802.0,916.0,1544.0,367.0,136.0,498.0,1233.0,2054.0,632.0,737.0,1803.0,315.0,496.0,875.0,686.0,380.0,215.0,637.0,376.0,881.0,383.0,1710.0,59.0,1978.0,1434.0,4.0,435.0,2.0,183.0,492.0,247.0,497.0,105.0,1050.0,1091.0,628.0,1799.0,51.0	728706.0,803.0,8143.0,357078.0,588981.0,182.0,0.0,114.0,631977.0,1159038.0,219.0,566.0,961498.0,511.0,283.0,404443.0,2740.0,11.0,1213.0,1231.0,3107.0,289024.0,161.0,962906.0,166.0,1131341.0,702697.0,0.0,22.0,76.0,2875.0,242.0,0.0,104.0,49.0,328470.0,364483.0,150.0,1067493.0,233.0	0.937475	5.22673e-19	2.11673e-16	strong	pos
Bifidobacterium breve	ATP-dependent Clp protease proteolytic subunit (EC 3.4.21.92)	1764.0,356.0,727.0,917.0,1560.0,475.0,392.0,419.0,1449.0,2033.0,434.0,494.0,1864.0,559.0,358.0,1111.0,708.0,389.0,452.0,443.0,664.0,863.0,559.0,1739.0,1002.0,2068.0,1348.0,628.0,296.0,871.0,458.0,537.0,257.0,415.0,1093.0,854.0,967.0,331.0,1907.0,78.0	728706.0,803.0,8143.0,357078.0,588981.0,182.0,0.0,114.0,631977.0,1159038.0,219.0,566.0,961498.0,511.0,283.0,404443.0,2740.0,11.0,1213.0,1231.0,3107.0,289024.0,161.0,962906.0,166.0,1131341.0,702697.0,0.0,22.0,76.0,2875.0,242.0,0.0,104.0,49.0,328470.0,364483.0,150.0,1067493.0,233.0	0.937384	5.36975e-19	2.17058e-16	strong	pos
Bifidobacterium breve	Ribonuclease PH (EC 2.7.7.56)	882.0,367.0,479.0,614.0,1094.0,379.0,79.0,612.0,780.0,1369.0,32.0,164.0,1234.0,320.0,311.0,517.0,201.0,232.0,153.0,367.0,256.0,370.0,116.0,1208.0,67.0,1311.0,1062.0,7.0,343.0,1.0,110.0,16.0,200.0,26.0,1.0,412.0,836.0,58.0,1360.0,74.0	728706.0,803.0,8143.0,357078.0,588981.0,182.0,0.0,114.0,631977.0,1159038.0,219.0,566.0,961498.0,511.0,283.0,404443.0,2740.0,11.0,1213.0,1231.0,3107.0,289024.0,161.0,962906.0,166.0,1131341.0,702697.0,0.0,22.0,76.0,2875.0,242.0,0.0,104.0,49.0,328470.0,364483.0,150.0,1067493.0,233.0	0.936009	8.01487e-19	3.19207e-16	strong	pos
Bifidobacterium breve	Sulfur carrier protein ThiS	239.0,77.0,116.0,156.0,240.0,41.0,31.0,154.0,230.0,360.0,133.0,79.0,306.0,59.0,100.0,153.0,128.0,79.0,95.0,62.0,82.0,173.0,73.0,315.0,22.0,352.0,234.0,5.0,123.0,0.0,86.0,90.0,48.0,77.0,31.0,164.0,114.0,119.0,352.0,1.0	728706.0,803.0,8143.0,357078.0,588981.0,182.0,0.0,114.0,631977.0,1159038.0,219.0,566.0,961498.0,511.0,283.0,404443.0,2740.0,11.0,1213.0,1231.0,3107.0,289024.0,161.0,962906.0,166.0,1131341.0,702697.0,0.0,22.0,76.0,2875.0,242.0,0.0,104.0,49.0,328470.0,364483.0,150.0,1067493.0,233.0	0.935271	9.90146e-19	3.89325e-16	strong	pos
Bifidobacterium breve	2,3,4,5-tetrahydropyridine-2,6-dicarboxylate N-succinyltransferase (EC 2.3.1.117)	1169.0,536.0,743.0,832.0,1398.0,324.0,153.0,420.0,1082.0,1802.0,531.0,637.0,1532.0,503.0,417.0,797.0,627.0,291.0,204.0,602.0,341.0,833.0,393.0,1567.0,71.0,1647.0,1259.0,4.0,305.0,2.0,160.0,433.0,179.0,372.0,111.0,784.0,950.0,518.0,1755.0,4.0	728706.0,803.0,8143.0,357078.0,588981.0,182.0,0.0,114.0,631977.0,1159038.0,219.0,566.0,961498.0,511.0,283.0,404443.0,2740.0,11.0,1213.0,1231.0,3107.0,289024.0,161.0,962906.0,166.0,1131341.0,702697.0,0.0,22.0,76.0,2875.0,242.0,0.0,104.0,49.0,328470.0,364483.0,150.0,1067493.0,233.0	0.9351	1.03948e-18	4.06505e-16	strong	pos
Bifidobacterium breve	Exopolyphosphatase (EC 3.6.1.11)	2304.0,992.0,1482.0,1511.0,2416.0,436.0,256.0,839.0,1988.0,3261.0,943.0,1173.0,2800.0,462.0,646.0,1374.0,1121.0,574.0,671.0,1078.0,769.0,1426.0,531.0,2776.0,87.0,3101.0,2131.0,22.0,781.0,7.0,646.0,866.0,353.0,714.0,156.0,1309.0,1674.0,911.0,3009.0,41.0	728706.0,803.0,8143.0,357078.0,588981.0,182.0,0.0,114.0,631977.0,1159038.0,219.0,566.0,961498.0,511.0,283.0,404443.0,2740.0,11.0,1213.0,1231.0,3107.0,289024.0,161.0,962906.0,166.0,1131341.0,702697.0,0.0,22.0,76.0,2875.0,242.0,0.0,104.0,49.0,328470.0,364483.0,150.0,1067493.0,233.0	0.935086	1.04359e-18	4.07379e-16	strong	pos
Bifidobacterium breve	LSU ribosomal protein L29p (L35e)	294.0,68.0,148.0,140.0,309.0,108.0,5.0,44.0,273.0,412.0,9.0,84.0,350.0,51.0,22.0,153.0,71.0,6.0,97.0,121.0,139.0,102.0,47.0,368.0,92.0,457.0,270.0,105.0,17.0,198.0,91.0,9.0,13.0,62.0,14.0,114.0,148.0,15.0,408.0,11.0	728706.0,803.0,8143.0,357078.0,588981.0,182.0,0.0,114.0,631977.0,1159038.0,219.0,566.0,961498.0,511.0,283.0,404443.0,2740.0,11.0,1213.0,1231.0,3107.0,289024.0,161.0,962906.0,166.0,1131341.0,702697.0,0.0,22.0,76.0,2875.0,242.0,0.0,104.0,49.0,328470.0,364483.0,150.0,1067493.0,233.0	0.93468	1.17051e-18	4.5446e-16	strong	pos
Bifidobacterium breve	Glutaredoxin	327.0,57.0,117.0,220.0,349.0,22.0,24.0,126.0,348.0,502.0,166.0,131.0,433.0,41.0,64.0,253.0,186.0,52.0,38.0,128.0,57.0,260.0,106.0,423.0,8.0,523.0,325.0,0.0,44.0,0.0,34.0,175.0,13.0,184.0,40.0,261.0,203.0,170.0,454.0,1.0	728706.0,803.0,8143.0,357078.0,588981.0,182.0,0.0,114.0,631977.0,1159038.0,219.0,566.0,961498.0,511.0,283.0,404443.0,2740.0,11.0,1213.0,1231.0,3107.0,289024.0,161.0,962906.0,166.0,1131341.0,702697.0,0.0,22.0,76.0,2875.0,242.0,0.0,104.0,49.0,328470.0,364483.0,150.0,1067493.0,233.0	0.934624	1.18934e-18	4.60943e-16	strong	pos
Bifidobacterium breve	Multiple sugar ABC transporter, membrane-spanning permease protein MsmF	2382.0,723.0,1458.0,1357.0,2621.0,582.0,106.0,128.0,2049.0,3441.0,588.0,1210.0,2847.0,180.0,167.0,1432.0,890.0,457.0,328.0,1027.0,938.0,1309.0,314.0,2886.0,21.0,3260.0,2050.0,948.0,45.0,1387.0,298.0,440.0,79.0,574.0,101.0,1238.0,1230.0,500.0,3457.0,1.0	728706.0,803.0,8143.0,357078.0,588981.0,182.0,0.0,114.0,631977.0,1159038.0,219.0,566.0,961498.0,511.0,283.0,404443.0,2740.0,11.0,1213.0,1231.0,3107.0,289024.0,161.0,962906.0,166.0,1131341.0,702697.0,0.0,22.0,76.0,2875.0,242.0,0.0,104.0,49.0,328470.0,364483.0,150.0,1067493.0,233.0	0.934071	1.38897e-18	5.32585e-16	strong	pos
Bifidobacterium breve	Proteasome archaeal	2227.0,297.0,1794.0,1003.0,2840.0,1.0,0.0,0.0,1780.0,3215.0,1.0,347.0,2715.0,2.0,3.0,1074.0,755.0,0.0,410.0,438.0,1188.0,807.0,0.0,2684.0,0.0,3160.0,1944.0,0.0,4.0,3.0,372.0,4.0,5.0,0.0,1.0,927.0,1092.0,2.0,3013.0,60.0	728706.0,803.0,8143.0,357078.0,588981.0,182.0,0.0,114.0,631977.0,1159038.0,219.0,566.0,961498.0,511.0,283.0,404443.0,2740.0,11.0,1213.0,1231.0,3107.0,289024.0,161.0,962906.0,166.0,1131341.0,702697.0,0.0,22.0,76.0,2875.0,242.0,0.0,104.0,49.0,328470.0,364483.0,150.0,1067493.0,233.0	0.933056	1.83988e-18	6.95615e-16	strong	pos
Bifidobacterium breve	Housecleaning nucleoside triphosphate pyrophosphatases	1517.0,460.0,761.0,1012.0,1638.0,724.0,242.0,1022.0,1285.0,1865.0,421.0,361.0,1720.0,587.0,580.0,931.0,687.0,470.0,651.0,473.0,797.0,831.0,341.0,1708.0,657.0,1897.0,1443.0,576.0,655.0,761.0,551.0,521.0,359.0,529.0,793.0,713.0,1207.0,372.0,1911.0,47.0	728706.0,803.0,8143.0,357078.0,588981.0,182.0,0.0,114.0,631977.0,1159038.0,219.0,566.0,961498.0,511.0,283.0,404443.0,2740.0,11.0,1213.0,1231.0,3107.0,289024.0,161.0,962906.0,166.0,1131341.0,702697.0,0.0,22.0,76.0,2875.0,242.0,0.0,104.0,49.0,328470.0,364483.0,150.0,1067493.0,233.0	0.930577	3.59287e-18	1.33964e-15	strong	pos
Bifidobacterium breve	Phosphoribosyl-AMP cyclohydrolase (EC 3.5.4.19)	638.0,92.0,194.0,242.0,491.0,26.0,73.0,10.0,454.0,707.0,48.0,116.0,636.0,11.0,14.0,336.0,196.0,55.0,40.0,134.0,76.0,219.0,0.0,521.0,279.0,693.0,409.0,1.0,0.0,0.0,34.0,103.0,13.0,70.0,371.0,228.0,238.0,0.0,617.0,43.0	728706.0,803.0,8143.0,357078.0,588981.0,182.0,0.0,114.0,631977.0,1159038.0,219.0,566.0,961498.0,511.0,283.0,404443.0,2740.0,11.0,1213.0,1231.0,3107.0,289024.0,161.0,962906.0,166.0,1131341.0,702697.0,0.0,22.0,76.0,2875.0,242.0,0.0,104.0,49.0,328470.0,364483.0,150.0,1067493.0,233.0	0.92999	4.19376e-18	1.54242e-15	strong	pos
Bifidobacterium breve	Thiol peroxidase, Bcp-type (EC 1.11.1.15)	647.0,28.0,241.0,400.0,606.0,49.0,91.0,179.0,535.0,814.0,329.0,221.0,771.0,181.0,112.0,391.0,283.0,92.0,247.0,172.0,275.0,437.0,217.0,663.0,14.0,869.0,506.0,14.0,100.0,0.0,231.0,278.0,69.0,332.0,71.0,354.0,380.0,299.0,758.0,93.0	728706.0,803.0,8143.0,357078.0,588981.0,182.0,0.0,114.0,631977.0,1159038.0,219.0,566.0,961498.0,511.0,283.0,404443.0,2740.0,11.0,1213.0,1231.0,3107.0,289024.0,161.0,962906.0,166.0,1131341.0,702697.0,0.0,22.0,76.0,2875.0,242.0,0.0,104.0,49.0,328470.0,364483.0,150.0,1067493.0,233.0	0.927818	7.35148e-18	2.64972e-15	strong	pos
Bifidobacterium breve	Glucosamine-6-phosphate deaminase (EC 3.5.99.6)	1988.0,254.0,961.0,1344.0,2493.0,354.0,164.0,559.0,2257.0,3911.0,586.0,450.0,3173.0,680.0,435.0,1486.0,618.0,329.0,1256.0,797.0,1162.0,1359.0,626.0,3148.0,293.0,3866.0,2496.0,1552.0,485.0,2145.0,1289.0,485.0,307.0,556.0,114.0,1339.0,1694.0,495.0,3654.0,33.0	728706.0,803.0,8143.0,357078.0,588981.0,182.0,0.0,114.0,631977.0,1159038.0,219.0,566.0,961498.0,511.0,283.0,404443.0,2740.0,11.0,1213.0,1231.0,3107.0,289024.0,161.0,962906.0,166.0,1131341.0,702697.0,0.0,22.0,76.0,2875.0,242.0,0.0,104.0,49.0,328470.0,364483.0,150.0,1067493.0,233.0	0.927644	7.68437e-18	2.7605e-15	strong	pos
Bifidobacterium breve	At5g63290	23720.0,8783.0,14024.0,14417.0,22295.0,8405.0,11172.0,11719.0,20697.0,27058.0,8921.0,9391.0,24792.0,9219.0,7442.0,15887.0,12220.0,7855.0,8509.0,9607.0,9408.0,13582.0,7214.0,24291.0,13326.0,27920.0,19715.0,13221.0,7764.0,16576.0,7452.0,9924.0,5388.0,10156.0,15517.0,12251.0,15620.0,7144.0,27360.0,6009.0	728706.0,803.0,8143.0,357078.0,588981.0,182.0,0.0,114.0,631977.0,1159038.0,219.0,566.0,961498.0,511.0,283.0,404443.0,2740.0,11.0,1213.0,1231.0,3107.0,289024.0,161.0,962906.0,166.0,1131341.0,702697.0,0.0,22.0,76.0,2875.0,242.0,0.0,104.0,49.0,328470.0,364483.0,150.0,1067493.0,233.0	0.927024	8.98652e-18	3.21227e-15	strong	pos
Bifidobacterium breve	GTP-binding protein HflX	1749.0,629.0,998.0,1251.0,1850.0,686.0,355.0,1074.0,1555.0,2259.0,969.0,826.0,2085.0,672.0,718.0,1122.0,1056.0,665.0,819.0,664.0,949.0,1280.0,738.0,2046.0,494.0,2197.0,1725.0,790.0,735.0,1305.0,767.0,812.0,398.0,1045.0,279.0,1056.0,1378.0,914.0,2175.0,476.0	728706.0,803.0,8143.0,357078.0,588981.0,182.0,0.0,114.0,631977.0,1159038.0,219.0,566.0,961498.0,511.0,283.0,404443.0,2740.0,11.0,1213.0,1231.0,3107.0,289024.0,161.0,962906.0,166.0,1131341.0,702697.0,0.0,22.0,76.0,2875.0,242.0,0.0,104.0,49.0,328470.0,364483.0,150.0,1067493.0,233.0	0.926897	9.27972e-18	3.3116e-15	strong	pos
Bifidobacterium breve	Fumarylacetoacetate hydrolase family protein	1098.0,259.0,670.0,931.0,1202.0,292.0,229.0,385.0,1064.0,1562.0,368.0,475.0,1360.0,213.0,451.0,748.0,459.0,338.0,452.0,230.0,558.0,666.0,371.0,1418.0,47.0,1593.0,1120.0,22.0,394.0,3.0,376.0,929.0,154.0,297.0,183.0,627.0,828.0,551.0,1580.0,461.0	728706.0,803.0,8143.0,357078.0,588981.0,182.0,0.0,114.0,631977.0,1159038.0,219.0,566.0,961498.0,511.0,283.0,404443.0,2740.0,11.0,1213.0,1231.0,3107.0,289024.0,161.0,962906.0,166.0,1131341.0,702697.0,0.0,22.0,76.0,2875.0,242.0,0.0,104.0,49.0,328470.0,364483.0,150.0,1067493.0,233.0	0.926769	9.58204e-18	3.40825e-15	strong	pos
Bifidobacterium breve	Hypothetical, related to broad specificity phosphatases COG0406	917.0,45.0,288.0,483.0,925.0,0.0,0.0,0.0,735.0,1358.0,0.0,10.0,1120.0,0.0,7.0,473.0,149.0,0.0,68.0,32.0,190.0,324.0,1.0,1129.0,0.0,1287.0,798.0,0.0,2.0,0.0,57.0,1.0,3.0,0.0,3.0,380.0,456.0,0.0,1326.0,1048.0	728706.0,803.0,8143.0,357078.0,588981.0,182.0,0.0,114.0,631977.0,1159038.0,219.0,566.0,961498.0,511.0,283.0,404443.0,2740.0,11.0,1213.0,1231.0,3107.0,289024.0,161.0,962906.0,166.0,1131341.0,702697.0,0.0,22.0,76.0,2875.0,242.0,0.0,104.0,49.0,328470.0,364483.0,150.0,1067493.0,233.0	0.925878	1.19608e-17	4.20591e-15	strong	pos
Bifidobacterium breve	Phosphate metabolism	19525.0,9742.0,13887.0,13579.0,19365.0,8452.0,5107.0,11858.0,16992.0,23275.0,9027.0,9689.0,21400.0,8512.0,9077.0,13116.0,10914.0,7857.0,11576.0,11464.0,11283.0,12214.0,6371.0,21228.0,7492.0,23341.0,18070.0,9137.0,8906.0,12034.0,10397.0,9175.0,5368.0,8807.0,9063.0,11697.0,15018.0,8131.0,23092.0,2778.0	728706.0,803.0,8143.0,357078.0,588981.0,182.0,0.0,114.0,631977.0,1159038.0,219.0,566.0,961498.0,511.0,283.0,404443.0,2740.0,11.0,1213.0,1231.0,3107.0,289024.0,161.0,962906.0,166.0,1131341.0,702697.0,0.0,22.0,76.0,2875.0,242.0,0.0,104.0,49.0,328470.0,364483.0,150.0,1067493.0,233.0	0.925481	1.31937e-17	4.62441e-15	strong	pos
Bifidobacterium breve	RNA polymerase sigma factor RpoE	675.0,345.0,448.0,530.0,863.0,297.0,104.0,362.0,631.0,1027.0,265.0,360.0,890.0,333.0,333.0,444.0,285.0,230.0,246.0,368.0,226.0,407.0,230.0,845.0,47.0,998.0,771.0,3.0,285.0,1.0,242.0,174.0,146.0,166.0,54.0,431.0,638.0,259.0,947.0,34.0	728706.0,803.0,8143.0,357078.0,588981.0,182.0,0.0,114.0,631977.0,1159038.0,219.0,566.0,961498.0,511.0,283.0,404443.0,2740.0,11.0,1213.0,1231.0,3107.0,289024.0,161.0,962906.0,166.0,1131341.0,702697.0,0.0,22.0,76.0,2875.0,242.0,0.0,104.0,49.0,328470.0,364483.0,150.0,1067493.0,233.0	0.923241	2.27047e-17	7.84571e-15	strong	pos
Bifidobacterium breve	High affinity phosphate transporter and control of PHO regulon	6996.0,2705.0,4944.0,4767.0,6959.0,2492.0,1245.0,3749.0,6314.0,8833.0,3253.0,3379.0,7722.0,2810.0,2904.0,5051.0,4000.0,2590.0,3335.0,3691.0,3622.0,4648.0,2484.0,8087.0,2438.0,8675.0,6405.0,4444.0,2598.0,5657.0,3101.0,3226.0,1450.0,2923.0,3066.0,4281.0,4907.0,2979.0,8994.0,1355.0	728706.0,803.0,8143.0,357078.0,588981.0,182.0,0.0,114.0,631977.0,1159038.0,219.0,566.0,961498.0,511.0,283.0,404443.0,2740.0,11.0,1213.0,1231.0,3107.0,289024.0,161.0,962906.0,166.0,1131341.0,702697.0,0.0,22.0,76.0,2875.0,242.0,0.0,104.0,49.0,328470.0,364483.0,150.0,1067493.0,233.0	0.92168	3.28274e-17	1.11448e-14	strong	pos
Bifidobacterium breve	Endonuclease III (EC 4.2.99.18)	1487.0,410.0,951.0,840.0,1427.0,319.0,257.0,461.0,1246.0,1857.0,465.0,529.0,1337.0,455.0,383.0,1002.0,625.0,341.0,455.0,536.0,617.0,767.0,386.0,1555.0,557.0,1655.0,1158.0,620.0,335.0,918.0,424.0,518.0,185.0,473.0,856.0,708.0,858.0,349.0,1736.0,29.0	728706.0,803.0,8143.0,357078.0,588981.0,182.0,0.0,114.0,631977.0,1159038.0,219.0,566.0,961498.0,511.0,283.0,404443.0,2740.0,11.0,1213.0,1231.0,3107.0,289024.0,161.0,962906.0,166.0,1131341.0,702697.0,0.0,22.0,76.0,2875.0,242.0,0.0,104.0,49.0,328470.0,364483.0,150.0,1067493.0,233.0	0.920446	4.3704e-17	1.46989e-14	strong	pos
Bifidobacterium breve	N-acylglucosamine 2-epimerase (EC 5.1.3.8)	1307.0,48.0,375.0,782.0,1353.0,8.0,0.0,1.0,970.0,1866.0,1.0,66.0,1607.0,4.0,0.0,580.0,133.0,0.0,1056.0,340.0,634.0,404.0,0.0,1525.0,1.0,1837.0,1087.0,1.0,2.0,0.0,877.0,1.0,1.0,0.0,0.0,472.0,697.0,0.0,1719.0,2.0	728706.0,803.0,8143.0,357078.0,588981.0,182.0,0.0,114.0,631977.0,1159038.0,219.0,566.0,961498.0,511.0,283.0,404443.0,2740.0,11.0,1213.0,1231.0,3107.0,289024.0,161.0,962906.0,166.0,1131341.0,702697.0,0.0,22.0,76.0,2875.0,242.0,0.0,104.0,49.0,328470.0,364483.0,150.0,1067493.0,233.0	0.920297	4.52229e-17	1.51862e-14	strong	pos
Bifidobacterium breve	Ketol-acid reductoisomerase (EC 1.1.1.86)	3299.0,1288.0,2157.0,1733.0,3191.0,1067.0,510.0,696.0,2829.0,4180.0,365.0,881.0,3530.0,690.0,638.0,2122.0,1232.0,701.0,887.0,1497.0,1176.0,1358.0,128.0,3596.0,1766.0,3984.0,2842.0,36.0,692.0,5.0,736.0,632.0,368.0,261.0,1909.0,1483.0,1762.0,235.0,4157.0,68.0	728706.0,803.0,8143.0,357078.0,588981.0,182.0,0.0,114.0,631977.0,1159038.0,219.0,566.0,961498.0,511.0,283.0,404443.0,2740.0,11.0,1213.0,1231.0,3107.0,289024.0,161.0,962906.0,166.0,1131341.0,702697.0,0.0,22.0,76.0,2875.0,242.0,0.0,104.0,49.0,328470.0,364483.0,150.0,1067493.0,233.0	0.920252	4.56867e-17	1.52944e-14	strong	pos
Bifidobacterium breve	Bacterial proteasome-activating AAA-ATPase (PAN)	625.0,9.0,499.0,293.0,862.0,0.0,0.0,0.0,488.0,826.0,1.0,2.0,715.0,0.0,1.0,285.0,212.0,0.0,131.0,1.0,371.0,217.0,0.0,714.0,0.0,874.0,517.0,0.0,2.0,1.0,113.0,1.0,1.0,0.0,0.0,266.0,319.0,1.0,840.0,0.0	728706.0,803.0,8143.0,357078.0,588981.0,182.0,0.0,114.0,631977.0,1159038.0,219.0,566.0,961498.0,511.0,283.0,404443.0,2740.0,11.0,1213.0,1231.0,3107.0,289024.0,161.0,962906.0,166.0,1131341.0,702697.0,0.0,22.0,76.0,2875.0,242.0,0.0,104.0,49.0,328470.0,364483.0,150.0,1067493.0,233.0	0.919416	5.52931e-17	1.84248e-14	strong	pos
Bifidobacterium breve	Lactaldehyde reductase (EC 1.1.1.77)	1302.0,652.0,889.0,848.0,1536.0,426.0,42.0,526.0,1067.0,2064.0,0.0,291.0,1753.0,219.0,323.0,670.0,287.0,236.0,659.0,760.0,720.0,492.0,85.0,1759.0,74.0,1803.0,1458.0,1.0,319.0,2.0,601.0,17.0,167.0,110.0,1.0,521.0,1028.0,52.0,1914.0,2.0	728706.0,803.0,8143.0,357078.0,588981.0,182.0,0.0,114.0,631977.0,1159038.0,219.0,566.0,961498.0,511.0,283.0,404443.0,2740.0,11.0,1213.0,1231.0,3107.0,289024.0,161.0,962906.0,166.0,1131341.0,702697.0,0.0,22.0,76.0,2875.0,242.0,0.0,104.0,49.0,328470.0,364483.0,150.0,1067493.0,233.0	0.918199	7.27243e-17	2.40479e-14	strong	pos
Bifidobacterium breve	DNA gyrase subunit A (EC 5.99.1.3)	3615.0,793.0,2101.0,2117.0,3635.0,871.0,692.0,1381.0,3182.0,4556.0,1062.0,957.0,3917.0,978.0,890.0,2393.0,1721.0,851.0,1431.0,899.0,1715.0,2030.0,775.0,4087.0,1583.0,4283.0,3259.0,2371.0,1006.0,2807.0,1282.0,1063.0,641.0,1325.0,1698.0,1980.0,2209.0,814.0,4677.0,115.0	728706.0,803.0,8143.0,357078.0,588981.0,182.0,0.0,114.0,631977.0,1159038.0,219.0,566.0,961498.0,511.0,283.0,404443.0,2740.0,11.0,1213.0,1231.0,3107.0,289024.0,161.0,962906.0,166.0,1131341.0,702697.0,0.0,22.0,76.0,2875.0,242.0,0.0,104.0,49.0,328470.0,364483.0,150.0,1067493.0,233.0	0.917944	7.69738e-17	2.54143e-14	strong	pos
Bifidobacterium breve	Glutamine synthetase type I (EC 6.3.1.2)	3745.0,1333.0,2158.0,1778.0,3365.0,1305.0,561.0,970.0,3064.0,4396.0,382.0,887.0,3990.0,775.0,768.0,2126.0,1279.0,831.0,1051.0,1331.0,1333.0,1434.0,530.0,3900.0,2243.0,4621.0,3027.0,1352.0,874.0,1724.0,906.0,789.0,527.0,539.0,2460.0,1436.0,2195.0,210.0,4308.0,143.0	728706.0,803.0,8143.0,357078.0,588981.0,182.0,0.0,114.0,631977.0,1159038.0,219.0,566.0,961498.0,511.0,283.0,404443.0,2740.0,11.0,1213.0,1231.0,3107.0,289024.0,161.0,962906.0,166.0,1131341.0,702697.0,0.0,22.0,76.0,2875.0,242.0,0.0,104.0,49.0,328470.0,364483.0,150.0,1067493.0,233.0	0.916345	1.09507e-16	3.57733e-14	strong	pos
Bifidobacterium breve	Lon-like protease with PDZ domain	1058.0,65.0,270.0,507.0,963.0,27.0,51.0,4.0,806.0,1415.0,54.0,20.0,1226.0,123.0,16.0,533.0,177.0,91.0,68.0,4.0,198.0,374.0,3.0,1200.0,224.0,1500.0,850.0,771.0,43.0,976.0,72.0,70.0,62.0,41.0,220.0,415.0,490.0,0.0,1354.0,53.0	728706.0,803.0,8143.0,357078.0,588981.0,182.0,0.0,114.0,631977.0,1159038.0,219.0,566.0,961498.0,511.0,283.0,404443.0,2740.0,11.0,1213.0,1231.0,3107.0,289024.0,161.0,962906.0,166.0,1131341.0,702697.0,0.0,22.0,76.0,2875.0,242.0,0.0,104.0,49.0,328470.0,364483.0,150.0,1067493.0,233.0	0.915839	1.2224e-16	3.96932e-14	strong	pos
Bifidobacterium breve	Pentose phosphate pathway in plants	12933.0,6362.0,8818.0,8427.0,13265.0,6577.0,2496.0,6351.0,11396.0,15891.0,3988.0,4496.0,14597.0,5734.0,5094.0,8314.0,6062.0,4779.0,5095.0,5138.0,5998.0,6765.0,4183.0,14450.0,4992.0,16091.0,12594.0,8120.0,5420.0,10367.0,4463.0,4965.0,3009.0,5005.0,5566.0,6795.0,10371.0,4151.0,17288.0,587.0	728706.0,803.0,8143.0,357078.0,588981.0,182.0,0.0,114.0,631977.0,1159038.0,219.0,566.0,961498.0,511.0,283.0,404443.0,2740.0,11.0,1213.0,1231.0,3107.0,289024.0,161.0,962906.0,166.0,1131341.0,702697.0,0.0,22.0,76.0,2875.0,242.0,0.0,104.0,49.0,328470.0,364483.0,150.0,1067493.0,233.0	0.915508	1.31337e-16	4.23923e-14	strong	pos
Bifidobacterium breve	Zinc ABC transporter, periplasmic-binding protein ZnuA	1387.0,339.0,962.0,765.0,1380.0,187.0,104.0,418.0,1162.0,1920.0,503.0,609.0,1812.0,362.0,299.0,829.0,658.0,157.0,528.0,583.0,727.0,816.0,378.0,1683.0,20.0,1851.0,1204.0,683.0,309.0,937.0,445.0,440.0,142.0,763.0,98.0,752.0,755.0,479.0,2287.0,83.0	728706.0,803.0,8143.0,357078.0,588981.0,182.0,0.0,114.0,631977.0,1159038.0,219.0,566.0,961498.0,511.0,283.0,404443.0,2740.0,11.0,1213.0,1231.0,3107.0,289024.0,161.0,962906.0,166.0,1131341.0,702697.0,0.0,22.0,76.0,2875.0,242.0,0.0,104.0,49.0,328470.0,364483.0,150.0,1067493.0,233.0	0.914994	1.4668e-16	4.7204e-14	strong	pos
Bifidobacterium breve	Imidazoleglycerol-phosphate dehydratase (EC 4.2.1.19)	995.0,186.0,485.0,416.0,711.0,58.0,205.0,52.0,706.0,1062.0,57.0,237.0,910.0,17.0,51.0,546.0,265.0,104.0,81.0,221.0,139.0,340.0,11.0,894.0,497.0,1011.0,626.0,16.0,87.0,1.0,71.0,178.0,34.0,157.0,594.0,331.0,389.0,2.0,1049.0,29.0	728706.0,803.0,8143.0,357078.0,588981.0,182.0,0.0,114.0,631977.0,1159038.0,219.0,566.0,961498.0,511.0,283.0,404443.0,2740.0,11.0,1213.0,1231.0,3107.0,289024.0,161.0,962906.0,166.0,1131341.0,702697.0,0.0,22.0,76.0,2875.0,242.0,0.0,104.0,49.0,328470.0,364483.0,150.0,1067493.0,233.0	0.914523	1.62261e-16	5.20631e-14	strong	pos
Bifidobacterium breve	Sucrose specific transcriptional regulator CscR, LacI family	970.0,387.0,352.0,777.0,1069.0,14.0,73.0,628.0,862.0,1368.0,509.0,296.0,1340.0,228.0,569.0,658.0,536.0,405.0,181.0,142.0,294.0,773.0,282.0,1303.0,13.0,1399.0,876.0,0.0,480.0,0.0,138.0,430.0,247.0,397.0,111.0,674.0,539.0,531.0,1391.0,1.0	728706.0,803.0,8143.0,357078.0,588981.0,182.0,0.0,114.0,631977.0,1159038.0,219.0,566.0,961498.0,511.0,283.0,404443.0,2740.0,11.0,1213.0,1231.0,3107.0,289024.0,161.0,962906.0,166.0,1131341.0,702697.0,0.0,22.0,76.0,2875.0,242.0,0.0,104.0,49.0,328470.0,364483.0,150.0,1067493.0,233.0	0.914246	1.72114e-16	5.48989e-14	strong	pos
Bifidobacterium breve	Homomethionine biosynthesis and methionine chain elongation pathway for glucosinolates in plants	6350.0,2771.0,4374.0,4184.0,5935.0,2184.0,1307.0,2541.0,5471.0,7540.0,2825.0,3270.0,6795.0,1953.0,2335.0,4180.0,3665.0,2119.0,2725.0,3320.0,3096.0,4096.0,2091.0,6626.0,2513.0,7344.0,5561.0,1082.0,2307.0,1256.0,2460.0,3401.0,1176.0,2917.0,3489.0,3632.0,4185.0,2700.0,7214.0,174.0	728706.0,803.0,8143.0,357078.0,588981.0,182.0,0.0,114.0,631977.0,1159038.0,219.0,566.0,961498.0,511.0,283.0,404443.0,2740.0,11.0,1213.0,1231.0,3107.0,289024.0,161.0,962906.0,166.0,1131341.0,702697.0,0.0,22.0,76.0,2875.0,242.0,0.0,104.0,49.0,328470.0,364483.0,150.0,1067493.0,233.0	0.914203	1.73674e-16	5.52335e-14	strong	pos
Bifidobacterium breve	Plant Glucosinolates	6350.0,2771.0,4374.0,4184.0,5935.0,2184.0,1307.0,2541.0,5471.0,7540.0,2825.0,3270.0,6795.0,1953.0,2335.0,4180.0,3665.0,2119.0,2725.0,3320.0,3096.0,4096.0,2091.0,6626.0,2513.0,7344.0,5561.0,1082.0,2307.0,1256.0,2460.0,3401.0,1176.0,2917.0,3489.0,3632.0,4185.0,2700.0,7214.0,174.0	728706.0,803.0,8143.0,357078.0,588981.0,182.0,0.0,114.0,631977.0,1159038.0,219.0,566.0,961498.0,511.0,283.0,404443.0,2740.0,11.0,1213.0,1231.0,3107.0,289024.0,161.0,962906.0,166.0,1131341.0,702697.0,0.0,22.0,76.0,2875.0,242.0,0.0,104.0,49.0,328470.0,364483.0,150.0,1067493.0,233.0	0.914203	1.73674e-16	5.52335e-14	strong	pos
Bifidobacterium breve	Galactoside O-acetyltransferase (EC 2.3.1.18)	831.0,140.0,445.0,461.0,1184.0,389.0,55.0,314.0,671.0,1165.0,1.0,239.0,1072.0,176.0,207.0,389.0,143.0,56.0,435.0,216.0,564.0,563.0,259.0,1032.0,20.0,1268.0,887.0,0.0,1.0,2.0,369.0,13.0,90.0,141.0,0.0,416.0,787.0,28.0,1256.0,1.0	728706.0,803.0,8143.0,357078.0,588981.0,182.0,0.0,114.0,631977.0,1159038.0,219.0,566.0,961498.0,511.0,283.0,404443.0,2740.0,11.0,1213.0,1231.0,3107.0,289024.0,161.0,962906.0,166.0,1131341.0,702697.0,0.0,22.0,76.0,2875.0,242.0,0.0,104.0,49.0,328470.0,364483.0,150.0,1067493.0,233.0	0.913527	2.00407e-16	6.36416e-14	strong	pos
Bifidobacterium breve	Putative deoxyribonuclease YcfH	1405.0,314.0,775.0,917.0,1359.0,367.0,823.0,605.0,1206.0,1756.0,545.0,383.0,1534.0,392.0,420.0,1013.0,656.0,326.0,517.0,305.0,641.0,857.0,319.0,1586.0,527.0,1579.0,1332.0,843.0,461.0,1054.0,433.0,658.0,283.0,577.0,852.0,741.0,864.0,420.0,1852.0,39.0	728706.0,803.0,8143.0,357078.0,588981.0,182.0,0.0,114.0,631977.0,1159038.0,219.0,566.0,961498.0,511.0,283.0,404443.0,2740.0,11.0,1213.0,1231.0,3107.0,289024.0,161.0,962906.0,166.0,1131341.0,702697.0,0.0,22.0,76.0,2875.0,242.0,0.0,104.0,49.0,328470.0,364483.0,150.0,1067493.0,233.0	0.911884	2.82383e-16	8.87749e-14	strong	pos
Bifidobacterium breve	Acetylornithine aminotransferase (EC 2.6.1.11)	1826.0,98.0,695.0,684.0,1387.0,74.0,185.0,72.0,1218.0,2021.0,75.0,160.0,1740.0,23.0,74.0,981.0,413.0,131.0,606.0,278.0,748.0,534.0,58.0,1615.0,330.0,1952.0,1201.0,26.0,164.0,3.0,617.0,379.0,52.0,285.0,1243.0,602.0,685.0,1.0,1755.0,37.0	728706.0,803.0,8143.0,357078.0,588981.0,182.0,0.0,114.0,631977.0,1159038.0,219.0,566.0,961498.0,511.0,283.0,404443.0,2740.0,11.0,1213.0,1231.0,3107.0,289024.0,161.0,962906.0,166.0,1131341.0,702697.0,0.0,22.0,76.0,2875.0,242.0,0.0,104.0,49.0,328470.0,364483.0,150.0,1067493.0,233.0	0.911884	2.82424e-16	8.87749e-14	strong	pos
Bifidobacterium breve	Translation termination factors bacterial	6834.0,2600.0,3958.0,3920.0,5961.0,2995.0,2813.0,3226.0,5754.0,7442.0,2694.0,2902.0,6768.0,2777.0,2343.0,4790.0,3810.0,2436.0,1967.0,2882.0,2593.0,3830.0,1946.0,6662.0,4441.0,7260.0,5615.0,2298.0,2155.0,3122.0,1772.0,3208.0,1358.0,2609.0,5268.0,3551.0,4352.0,2121.0,7127.0,2182.0	728706.0,803.0,8143.0,357078.0,588981.0,182.0,0.0,114.0,631977.0,1159038.0,219.0,566.0,961498.0,511.0,283.0,404443.0,2740.0,11.0,1213.0,1231.0,3107.0,289024.0,161.0,962906.0,166.0,1131341.0,702697.0,0.0,22.0,76.0,2875.0,242.0,0.0,104.0,49.0,328470.0,364483.0,150.0,1067493.0,233.0	0.910908	3.45143e-16	1.07706e-13	strong	pos
Bifidobacterium breve	Leucine Biosynthesis	9192.0,3858.0,6129.0,6041.0,8677.0,3542.0,1716.0,4053.0,7969.0,10847.0,3743.0,3849.0,9704.0,2666.0,3532.0,6183.0,4962.0,3205.0,4409.0,4283.0,5043.0,5615.0,2798.0,9652.0,3555.0,10453.0,8201.0,1119.0,3726.0,1259.0,4039.0,4596.0,1862.0,3684.0,5462.0,5077.0,6329.0,3644.0,10415.0,190.0	728706.0,803.0,8143.0,357078.0,588981.0,182.0,0.0,114.0,631977.0,1159038.0,219.0,566.0,961498.0,511.0,283.0,404443.0,2740.0,11.0,1213.0,1231.0,3107.0,289024.0,161.0,962906.0,166.0,1131341.0,702697.0,0.0,22.0,76.0,2875.0,242.0,0.0,104.0,49.0,328470.0,364483.0,150.0,1067493.0,233.0	0.910602	3.67367e-16	1.14312e-13	strong	pos
Bifidobacterium breve	Aspartate ammonia-lyase (EC 4.3.1.1)	1522.0,403.0,765.0,1300.0,1914.0,629.0,290.0,821.0,1532.0,2419.0,972.0,734.0,2131.0,937.0,826.0,1255.0,1010.0,555.0,826.0,569.0,938.0,1331.0,757.0,2106.0,129.0,2337.0,1747.0,8.0,554.0,3.0,868.0,838.0,518.0,848.0,240.0,1263.0,1371.0,1009.0,2365.0,86.0	728706.0,803.0,8143.0,357078.0,588981.0,182.0,0.0,114.0,631977.0,1159038.0,219.0,566.0,961498.0,511.0,283.0,404443.0,2740.0,11.0,1213.0,1231.0,3107.0,289024.0,161.0,962906.0,166.0,1131341.0,702697.0,0.0,22.0,76.0,2875.0,242.0,0.0,104.0,49.0,328470.0,364483.0,150.0,1067493.0,233.0	0.910558	3.70675e-16	1.15176e-13	strong	pos
Bifidobacterium breve	Pyridoxin HMP	5020.0,2094.0,3612.0,2873.0,4696.0,1752.0,746.0,1845.0,4215.0,5637.0,1697.0,2206.0,5184.0,1187.0,1527.0,3119.0,2585.0,1187.0,1692.0,2750.0,2058.0,2535.0,936.0,4813.0,2264.0,5801.0,4405.0,813.0,1541.0,1508.0,1417.0,1883.0,804.0,1806.0,2901.0,2361.0,3757.0,1382.0,5323.0,466.0	728706.0,803.0,8143.0,357078.0,588981.0,182.0,0.0,114.0,631977.0,1159038.0,219.0,566.0,961498.0,511.0,283.0,404443.0,2740.0,11.0,1213.0,1231.0,3107.0,289024.0,161.0,962906.0,166.0,1131341.0,702697.0,0.0,22.0,76.0,2875.0,242.0,0.0,104.0,49.0,328470.0,364483.0,150.0,1067493.0,233.0	0.909246	4.83148e-16	1.48628e-13	strong	pos
Bifidobacterium breve	Glucan 1,6-alpha-glucosidase (EC 3.2.1.70)	1344.0,62.0,1002.0,550.0,955.0,4.0,13.0,1.0,970.0,1714.0,2.0,15.0,1296.0,6.0,5.0,634.0,327.0,76.0,300.0,1.0,848.0,511.0,5.0,1438.0,131.0,1584.0,1047.0,1.0,0.0,2.0,127.0,0.0,7.0,1.0,1.0,512.0,190.0,1.0,1163.0,7.0	728706.0,803.0,8143.0,357078.0,588981.0,182.0,0.0,114.0,631977.0,1159038.0,219.0,566.0,961498.0,511.0,283.0,404443.0,2740.0,11.0,1213.0,1231.0,3107.0,289024.0,161.0,962906.0,166.0,1131341.0,702697.0,0.0,22.0,76.0,2875.0,242.0,0.0,104.0,49.0,328470.0,364483.0,150.0,1067493.0,233.0	0.909141	4.93393e-16	1.51349e-13	strong	pos
Bifidobacterium breve	Topoisomerase IV subunit A (EC 5.99.1.-)	3125.0,1012.0,1774.0,1816.0,2864.0,874.0,329.0,1305.0,2485.0,3794.0,1280.0,1614.0,3344.0,789.0,906.0,1868.0,1340.0,668.0,1465.0,1597.0,1640.0,1768.0,872.0,3139.0,299.0,3696.0,2642.0,1518.0,751.0,1854.0,1467.0,1283.0,395.0,1507.0,1115.0,1604.0,2032.0,1269.0,3505.0,107.0	728706.0,803.0,8143.0,357078.0,588981.0,182.0,0.0,114.0,631977.0,1159038.0,219.0,566.0,961498.0,511.0,283.0,404443.0,2740.0,11.0,1213.0,1231.0,3107.0,289024.0,161.0,962906.0,166.0,1131341.0,702697.0,0.0,22.0,76.0,2875.0,242.0,0.0,104.0,49.0,328470.0,364483.0,150.0,1067493.0,233.0	0.908764	5.32064e-16	1.6252e-13	strong	pos
Bifidobacterium breve	1-deoxy-D-xylulose 5-phosphate reductoisomerase (EC 1.1.1.267)	1250.0,709.0,851.0,735.0,1372.0,336.0,61.0,681.0,1023.0,1759.0,28.0,322.0,1624.0,282.0,338.0,582.0,207.0,289.0,560.0,628.0,549.0,391.0,80.0,1572.0,57.0,1738.0,1341.0,2.0,463.0,0.0,596.0,13.0,276.0,164.0,0.0,447.0,933.0,54.0,1635.0,57.0	728706.0,803.0,8143.0,357078.0,588981.0,182.0,0.0,114.0,631977.0,1159038.0,219.0,566.0,961498.0,511.0,283.0,404443.0,2740.0,11.0,1213.0,1231.0,3107.0,289024.0,161.0,962906.0,166.0,1131341.0,702697.0,0.0,22.0,76.0,2875.0,242.0,0.0,104.0,49.0,328470.0,364483.0,150.0,1067493.0,233.0	0.908738	5.348e-16	1.63125e-13	strong	pos
Bifidobacterium breve	Starch biosynthesis in plants	3767.0,1575.0,2433.0,1979.0,3348.0,1492.0,804.0,1641.0,3245.0,4362.0,1098.0,1438.0,3959.0,1092.0,1119.0,2556.0,1831.0,1325.0,1178.0,1507.0,1419.0,1939.0,617.0,3812.0,2401.0,4368.0,3161.0,1387.0,1185.0,1815.0,1013.0,1455.0,764.0,1381.0,2825.0,1818.0,2408.0,887.0,4031.0,483.0	728706.0,803.0,8143.0,357078.0,588981.0,182.0,0.0,114.0,631977.0,1159038.0,219.0,566.0,961498.0,511.0,283.0,404443.0,2740.0,11.0,1213.0,1231.0,3107.0,289024.0,161.0,962906.0,166.0,1131341.0,702697.0,0.0,22.0,76.0,2875.0,242.0,0.0,104.0,49.0,328470.0,364483.0,150.0,1067493.0,233.0	0.908724	5.36288e-16	1.63349e-13	strong	pos
Bifidobacterium breve	ABC transporter dipeptide (TC 3.A.1.5.2)	1821.0,807.0,1618.0,1026.0,2778.0,472.0,1.0,375.0,1436.0,2720.0,3.0,567.0,2431.0,258.0,319.0,884.0,434.0,296.0,375.0,951.0,720.0,601.0,21.0,2356.0,99.0,2627.0,1908.0,0.0,310.0,2.0,290.0,23.0,273.0,5.0,1.0,719.0,1670.0,49.0,2648.0,9.0	728706.0,803.0,8143.0,357078.0,588981.0,182.0,0.0,114.0,631977.0,1159038.0,219.0,566.0,961498.0,511.0,283.0,404443.0,2740.0,11.0,1213.0,1231.0,3107.0,289024.0,161.0,962906.0,166.0,1131341.0,702697.0,0.0,22.0,76.0,2875.0,242.0,0.0,104.0,49.0,328470.0,364483.0,150.0,1067493.0,233.0	0.908461	5.65141e-16	1.71173e-13	strong	pos
Bifidobacterium breve	Dipeptide-binding ABC transporter, periplasmic substrate-binding component (TC 3.A.1.5.2)	1821.0,807.0,1618.0,1026.0,2778.0,472.0,1.0,375.0,1436.0,2720.0,3.0,567.0,2431.0,258.0,319.0,884.0,434.0,296.0,375.0,951.0,720.0,601.0,21.0,2356.0,99.0,2627.0,1908.0,0.0,310.0,2.0,290.0,23.0,273.0,5.0,1.0,719.0,1670.0,49.0,2648.0,9.0	728706.0,803.0,8143.0,357078.0,588981.0,182.0,0.0,114.0,631977.0,1159038.0,219.0,566.0,961498.0,511.0,283.0,404443.0,2740.0,11.0,1213.0,1231.0,3107.0,289024.0,161.0,962906.0,166.0,1131341.0,702697.0,0.0,22.0,76.0,2875.0,242.0,0.0,104.0,49.0,328470.0,364483.0,150.0,1067493.0,233.0	0.908461	5.65141e-16	1.71173e-13	strong	pos
Bifidobacterium breve	Protein chaperones	9198.0,6812.0,7742.0,7221.0,9921.0,5769.0,4590.0,7392.0,8674.0,11257.0,5427.0,5809.0,10482.0,6131.0,5144.0,6857.0,6208.0,4899.0,6533.0,6613.0,5912.0,7007.0,5115.0,10927.0,4521.0,11326.0,9986.0,5612.0,5648.0,7758.0,5897.0,5175.0,3378.0,5440.0,5159.0,5903.0,8312.0,4860.0,11661.0,6112.0	728706.0,803.0,8143.0,357078.0,588981.0,182.0,0.0,114.0,631977.0,1159038.0,219.0,566.0,961498.0,511.0,283.0,404443.0,2740.0,11.0,1213.0,1231.0,3107.0,289024.0,161.0,962906.0,166.0,1131341.0,702697.0,0.0,22.0,76.0,2875.0,242.0,0.0,104.0,49.0,328470.0,364483.0,150.0,1067493.0,233.0	0.908111	6.05744e-16	1.75302e-13	strong	pos
Bifidobacterium breve	3-isopropylmalate dehydratase small subunit (EC 4.2.1.33)	957.0,487.0,747.0,706.0,1080.0,438.0,133.0,407.0,859.0,1340.0,387.0,513.0,1154.0,325.0,389.0,616.0,448.0,264.0,447.0,578.0,505.0,604.0,291.0,1210.0,116.0,1212.0,1034.0,17.0,402.0,1.0,393.0,393.0,186.0,417.0,99.0,577.0,735.0,406.0,1339.0,3.0	728706.0,803.0,8143.0,357078.0,588981.0,182.0,0.0,114.0,631977.0,1159038.0,219.0,566.0,961498.0,511.0,283.0,404443.0,2740.0,11.0,1213.0,1231.0,3107.0,289024.0,161.0,962906.0,166.0,1131341.0,702697.0,0.0,22.0,76.0,2875.0,242.0,0.0,104.0,49.0,328470.0,364483.0,150.0,1067493.0,233.0	0.905746	9.61145e-16	2.73137e-13	strong	pos
Bifidobacterium breve	Ammonium transporter	1491.0,864.0,871.0,1214.0,1778.0,436.0,128.0,565.0,1410.0,2297.0,663.0,883.0,1991.0,391.0,561.0,1012.0,850.0,547.0,279.0,995.0,360.0,1098.0,506.0,2137.0,88.0,2107.0,1630.0,2.0,312.0,2.0,238.0,559.0,179.0,793.0,137.0,972.0,1236.0,665.0,2275.0,1291.0	728706.0,803.0,8143.0,357078.0,588981.0,182.0,0.0,114.0,631977.0,1159038.0,219.0,566.0,961498.0,511.0,283.0,404443.0,2740.0,11.0,1213.0,1231.0,3107.0,289024.0,161.0,962906.0,166.0,1131341.0,702697.0,0.0,22.0,76.0,2875.0,242.0,0.0,104.0,49.0,328470.0,364483.0,150.0,1067493.0,233.0	0.90534	1.03913e-15	2.93755e-13	strong	pos
Bifidobacterium breve	Inosine-5'-monophosphate dehydrogenase (EC 1.1.1.205)	3746.0,541.0,1508.0,1791.0,3360.0,930.0,542.0,954.0,3120.0,4343.0,498.0,402.0,3951.0,858.0,608.0,2178.0,1165.0,669.0,1234.0,456.0,1409.0,1500.0,432.0,3700.0,2067.0,4346.0,2939.0,1818.0,602.0,2263.0,1296.0,890.0,488.0,837.0,2499.0,1506.0,2029.0,269.0,4180.0,1830.0	728706.0,803.0,8143.0,357078.0,588981.0,182.0,0.0,114.0,631977.0,1159038.0,219.0,566.0,961498.0,511.0,283.0,404443.0,2740.0,11.0,1213.0,1231.0,3107.0,289024.0,161.0,962906.0,166.0,1131341.0,702697.0,0.0,22.0,76.0,2875.0,242.0,0.0,104.0,49.0,328470.0,364483.0,150.0,1067493.0,233.0	0.904951	1.11939e-15	3.15618e-13	strong	pos
Bifidobacterium breve	Imidazole glycerol phosphate synthase cyclase subunit (EC 4.1.3.-)	1158.0,218.0,580.0,650.0,946.0,331.0,288.0,371.0,936.0,1194.0,479.0,331.0,1095.0,254.0,403.0,767.0,598.0,334.0,386.0,269.0,424.0,649.0,255.0,1058.0,629.0,1288.0,863.0,22.0,359.0,0.0,347.0,506.0,182.0,413.0,718.0,558.0,715.0,395.0,1097.0,337.0	728706.0,803.0,8143.0,357078.0,588981.0,182.0,0.0,114.0,631977.0,1159038.0,219.0,566.0,961498.0,511.0,283.0,404443.0,2740.0,11.0,1213.0,1231.0,3107.0,289024.0,161.0,962906.0,166.0,1131341.0,702697.0,0.0,22.0,76.0,2875.0,242.0,0.0,104.0,49.0,328470.0,364483.0,150.0,1067493.0,233.0	0.902202	1.87751e-15	5.18559e-13	strong	pos
Bifidobacterium breve	D-alanine--D-alanine ligase (EC 6.3.2.4)	1612.0,326.0,875.0,1113.0,1617.0,481.0,311.0,776.0,1355.0,2084.0,807.0,511.0,1772.0,644.0,518.0,1090.0,934.0,398.0,638.0,364.0,839.0,1124.0,406.0,1815.0,631.0,1984.0,1426.0,1036.0,564.0,1412.0,581.0,687.0,342.0,774.0,577.0,966.0,1128.0,679.0,1990.0,13.0	728706.0,803.0,8143.0,357078.0,588981.0,182.0,0.0,114.0,631977.0,1159038.0,219.0,566.0,961498.0,511.0,283.0,404443.0,2740.0,11.0,1213.0,1231.0,3107.0,289024.0,161.0,962906.0,166.0,1131341.0,702697.0,0.0,22.0,76.0,2875.0,242.0,0.0,104.0,49.0,328470.0,364483.0,150.0,1067493.0,233.0	0.901918	1.97872e-15	5.45118e-13	strong	pos
Bifidobacterium breve	Large-conductance mechanosensitive channel	680.0,291.0,330.0,475.0,671.0,278.0,462.0,405.0,657.0,855.0,353.0,361.0,822.0,421.0,309.0,506.0,427.0,189.0,241.0,380.0,224.0,479.0,234.0,762.0,297.0,889.0,646.0,332.0,210.0,634.0,172.0,349.0,182.0,234.0,311.0,408.0,529.0,296.0,855.0,506.0	728706.0,803.0,8143.0,357078.0,588981.0,182.0,0.0,114.0,631977.0,1159038.0,219.0,566.0,961498.0,511.0,283.0,404443.0,2740.0,11.0,1213.0,1231.0,3107.0,289024.0,161.0,962906.0,166.0,1131341.0,702697.0,0.0,22.0,76.0,2875.0,242.0,0.0,104.0,49.0,328470.0,364483.0,150.0,1067493.0,233.0	0.901672	2.07067e-15	5.69e-13	strong	pos
Bifidobacterium breve	Pentose phosphate pathway	13079.0,6734.0,9200.0,9212.0,13404.0,7027.0,3019.0,7485.0,12014.0,15896.0,5552.0,6169.0,14651.0,6170.0,6097.0,8931.0,7372.0,5643.0,5572.0,5711.0,6469.0,7960.0,5407.0,14538.0,5085.0,16104.0,12804.0,8926.0,6119.0,11343.0,4926.0,6573.0,3438.0,6775.0,5929.0,8170.0,10818.0,5954.0,17331.0,616.0	728706.0,803.0,8143.0,357078.0,588981.0,182.0,0.0,114.0,631977.0,1159038.0,219.0,566.0,961498.0,511.0,283.0,404443.0,2740.0,11.0,1213.0,1231.0,3107.0,289024.0,161.0,962906.0,166.0,1131341.0,702697.0,0.0,22.0,76.0,2875.0,242.0,0.0,104.0,49.0,328470.0,364483.0,150.0,1067493.0,233.0	0.900931	2.37261e-15	6.45409e-13	strong	pos
Bifidobacterium breve	Formaldehyde assimilation: Ribulose monophosphate pathway	13663.0,4509.0,8638.0,9185.0,13854.0,6704.0,2863.0,6569.0,12932.0,17641.0,5977.0,4260.0,15672.0,6124.0,5462.0,9680.0,7101.0,4763.0,6401.0,4665.0,7289.0,8434.0,4992.0,15668.0,6458.0,17394.0,13373.0,10451.0,5992.0,13370.0,5635.0,6283.0,3255.0,5620.0,7315.0,7854.0,10821.0,5166.0,18664.0,1626.0	728706.0,803.0,8143.0,357078.0,588981.0,182.0,0.0,114.0,631977.0,1159038.0,219.0,566.0,961498.0,511.0,283.0,404443.0,2740.0,11.0,1213.0,1231.0,3107.0,289024.0,161.0,962906.0,166.0,1131341.0,702697.0,0.0,22.0,76.0,2875.0,242.0,0.0,104.0,49.0,328470.0,364483.0,150.0,1067493.0,233.0	0.90072	2.46579e-15	6.68236e-13	strong	pos
Bifidobacterium breve	G:T/U mismatch-specific uracil/thymine DNA-glycosylase	645.0,206.0,110.0,433.0,574.0,298.0,502.0,403.0,577.0,886.0,46.0,28.0,828.0,157.0,227.0,330.0,19.0,173.0,295.0,196.0,227.0,262.0,96.0,844.0,46.0,943.0,737.0,0.0,277.0,1.0,274.0,24.0,199.0,18.0,4.0,244.0,568.0,69.0,862.0,431.0	728706.0,803.0,8143.0,357078.0,588981.0,182.0,0.0,114.0,631977.0,1159038.0,219.0,566.0,961498.0,511.0,283.0,404443.0,2740.0,11.0,1213.0,1231.0,3107.0,289024.0,161.0,962906.0,166.0,1131341.0,702697.0,0.0,22.0,76.0,2875.0,242.0,0.0,104.0,49.0,328470.0,364483.0,150.0,1067493.0,233.0	0.899813	2.90711e-15	7.83905e-13	strong	pos
Bifidobacterium breve	Duplicated ATPase component YkoD of energizing module of thiamin-regulated ECF transporter for HydroxyMethylPyrimidine	1244.0,292.0,990.0,509.0,1152.0,62.0,27.0,76.0,920.0,1511.0,34.0,335.0,1343.0,106.0,23.0,524.0,230.0,15.0,154.0,408.0,340.0,385.0,6.0,1311.0,17.0,1570.0,990.0,665.0,184.0,834.0,120.0,48.0,30.0,61.0,11.0,415.0,607.0,1.0,1483.0,78.0	728706.0,803.0,8143.0,357078.0,588981.0,182.0,0.0,114.0,631977.0,1159038.0,219.0,566.0,961498.0,511.0,283.0,404443.0,2740.0,11.0,1213.0,1231.0,3107.0,289024.0,161.0,962906.0,166.0,1131341.0,702697.0,0.0,22.0,76.0,2875.0,242.0,0.0,104.0,49.0,328470.0,364483.0,150.0,1067493.0,233.0	0.899197	3.24807e-15	8.65058e-13	strong	pos
Bifidobacterium breve	Translation elongation factor LepA	2482.0,664.0,1302.0,1420.0,2095.0,952.0,695.0,1108.0,2097.0,2561.0,1166.0,984.0,2441.0,885.0,920.0,1672.0,1424.0,863.0,943.0,703.0,1044.0,1455.0,823.0,2239.0,1489.0,2752.0,1855.0,789.0,795.0,837.0,839.0,1320.0,467.0,1139.0,1915.0,1297.0,1615.0,972.0,2366.0,500.0	728706.0,803.0,8143.0,357078.0,588981.0,182.0,0.0,114.0,631977.0,1159038.0,219.0,566.0,961498.0,511.0,283.0,404443.0,2740.0,11.0,1213.0,1231.0,3107.0,289024.0,161.0,962906.0,166.0,1131341.0,702697.0,0.0,22.0,76.0,2875.0,242.0,0.0,104.0,49.0,328470.0,364483.0,150.0,1067493.0,233.0	0.897556	4.34967e-15	1.14715e-12	strong	pos
Bifidobacterium breve	3-isopropylmalate dehydratase large subunit (EC 4.2.1.33)	1921.0,973.0,1443.0,1470.0,2030.0,569.0,241.0,794.0,1596.0,2640.0,801.0,1038.0,2313.0,446.0,803.0,1155.0,969.0,603.0,942.0,1139.0,1050.0,1276.0,575.0,2308.0,236.0,2418.0,1909.0,31.0,752.0,3.0,830.0,1138.0,383.0,806.0,371.0,1166.0,1443.0,965.0,2499.0,92.0	728706.0,803.0,8143.0,357078.0,588981.0,182.0,0.0,114.0,631977.0,1159038.0,219.0,566.0,961498.0,511.0,283.0,404443.0,2740.0,11.0,1213.0,1231.0,3107.0,289024.0,161.0,962906.0,166.0,1131341.0,702697.0,0.0,22.0,76.0,2875.0,242.0,0.0,104.0,49.0,328470.0,364483.0,150.0,1067493.0,233.0	0.897549	4.35519e-15	1.1472e-12	strong	pos
Bifidobacterium breve	tRNA (Guanine37-N1) -methyltransferase (EC 2.1.1.31)	1234.0,498.0,843.0,803.0,1177.0,425.0,367.0,420.0,1192.0,1535.0,637.0,669.0,1349.0,579.0,354.0,912.0,752.0,415.0,439.0,708.0,443.0,853.0,422.0,1333.0,647.0,1447.0,1067.0,635.0,362.0,904.0,341.0,606.0,184.0,564.0,848.0,774.0,873.0,442.0,1567.0,41.0	728706.0,803.0,8143.0,357078.0,588981.0,182.0,0.0,114.0,631977.0,1159038.0,219.0,566.0,961498.0,511.0,283.0,404443.0,2740.0,11.0,1213.0,1231.0,3107.0,289024.0,161.0,962906.0,166.0,1131341.0,702697.0,0.0,22.0,76.0,2875.0,242.0,0.0,104.0,49.0,328470.0,364483.0,150.0,1067493.0,233.0	0.897201	4.63072e-15	1.21534e-12	strong	pos
Bifidobacterium breve	Phosphoribosylformylglycinamidine cyclo-ligase (EC 6.3.3.1)	1485.0,486.0,933.0,878.0,1321.0,633.0,260.0,717.0,1250.0,1658.0,615.0,625.0,1474.0,374.0,532.0,1035.0,732.0,423.0,621.0,657.0,741.0,890.0,337.0,1508.0,653.0,1742.0,1244.0,787.0,488.0,193.0,597.0,649.0,269.0,612.0,1149.0,750.0,972.0,508.0,1716.0,49.0	728706.0,803.0,8143.0,357078.0,588981.0,182.0,0.0,114.0,631977.0,1159038.0,219.0,566.0,961498.0,511.0,283.0,404443.0,2740.0,11.0,1213.0,1231.0,3107.0,289024.0,161.0,962906.0,166.0,1131341.0,702697.0,0.0,22.0,76.0,2875.0,242.0,0.0,104.0,49.0,328470.0,364483.0,150.0,1067493.0,233.0	0.897155	4.66818e-15	1.22368e-12	strong	pos
Bifidobacterium breve	Nucleoside 5-triphosphatase RdgB (dHAPTP, dITP, XTP-specific) (EC 3.6.1.15)	779.0,237.0,488.0,520.0,966.0,294.0,35.0,521.0,642.0,1080.0,8.0,17.0,939.0,193.0,246.0,365.0,155.0,174.0,387.0,221.0,525.0,272.0,73.0,997.0,57.0,1039.0,824.0,20.0,388.0,4.0,326.0,23.0,156.0,140.0,1.0,298.0,671.0,36.0,1091.0,25.0	728706.0,803.0,8143.0,357078.0,588981.0,182.0,0.0,114.0,631977.0,1159038.0,219.0,566.0,961498.0,511.0,283.0,404443.0,2740.0,11.0,1213.0,1231.0,3107.0,289024.0,161.0,962906.0,166.0,1131341.0,702697.0,0.0,22.0,76.0,2875.0,242.0,0.0,104.0,49.0,328470.0,364483.0,150.0,1067493.0,233.0	0.896543	5.19721e-15	1.35743e-12	strong	pos
Bifidobacterium breve	Galactose-1-phosphate uridylyltransferase (EC 2.7.7.10)	1743.0,717.0,1063.0,988.0,1468.0,314.0,338.0,566.0,1529.0,2142.0,464.0,735.0,1862.0,489.0,505.0,1207.0,1004.0,558.0,312.0,648.0,419.0,993.0,231.0,1722.0,828.0,2159.0,1430.0,1152.0,404.0,744.0,203.0,743.0,335.0,732.0,1434.0,853.0,933.0,396.0,2125.0,690.0	728706.0,803.0,8143.0,357078.0,588981.0,182.0,0.0,114.0,631977.0,1159038.0,219.0,566.0,961498.0,511.0,283.0,404443.0,2740.0,11.0,1213.0,1231.0,3107.0,289024.0,161.0,962906.0,166.0,1131341.0,702697.0,0.0,22.0,76.0,2875.0,242.0,0.0,104.0,49.0,328470.0,364483.0,150.0,1067493.0,233.0	0.896168	5.54834e-15	1.44739e-12	strong	pos
Bifidobacterium breve	Cysteine desulfurase (EC 2.8.1.7), SufS subfamily	937.0,273.0,214.0,654.0,885.0,269.0,1028.0,433.0,819.0,1295.0,455.0,200.0,1151.0,155.0,448.0,583.0,321.0,229.0,96.0,245.0,56.0,603.0,253.0,1150.0,44.0,1288.0,956.0,1.0,391.0,1.0,95.0,364.0,304.0,326.0,61.0,504.0,752.0,445.0,1252.0,1.0	728706.0,803.0,8143.0,357078.0,588981.0,182.0,0.0,114.0,631977.0,1159038.0,219.0,566.0,961498.0,511.0,283.0,404443.0,2740.0,11.0,1213.0,1231.0,3107.0,289024.0,161.0,962906.0,166.0,1131341.0,702697.0,0.0,22.0,76.0,2875.0,242.0,0.0,104.0,49.0,328470.0,364483.0,150.0,1067493.0,233.0	0.894482	7.42048e-15	1.91727e-12	strong	pos
Bifidobacterium breve	EC 3.4.19.- Omega peptidases	871.0,4.0,404.0,448.0,876.0,34.0,22.0,137.0,734.0,1194.0,71.0,57.0,1085.0,170.0,33.0,474.0,205.0,36.0,82.0,23.0,203.0,418.0,70.0,1119.0,7.0,1303.0,761.0,737.0,121.0,983.0,66.0,30.0,52.0,179.0,4.0,438.0,478.0,83.0,1233.0,19.0	728706.0,803.0,8143.0,357078.0,588981.0,182.0,0.0,114.0,631977.0,1159038.0,219.0,566.0,961498.0,511.0,283.0,404443.0,2740.0,11.0,1213.0,1231.0,3107.0,289024.0,161.0,962906.0,166.0,1131341.0,702697.0,0.0,22.0,76.0,2875.0,242.0,0.0,104.0,49.0,328470.0,364483.0,150.0,1067493.0,233.0	0.893408	8.90874e-15	2.29358e-12	strong	pos
Bifidobacterium breve	Pyrrolidone-carboxylate peptidase (EC 3.4.19.3)	871.0,4.0,404.0,448.0,876.0,34.0,22.0,137.0,734.0,1194.0,71.0,57.0,1085.0,170.0,33.0,474.0,205.0,36.0,82.0,23.0,203.0,418.0,70.0,1119.0,7.0,1303.0,761.0,737.0,121.0,983.0,66.0,30.0,52.0,179.0,4.0,438.0,478.0,83.0,1233.0,19.0	728706.0,803.0,8143.0,357078.0,588981.0,182.0,0.0,114.0,631977.0,1159038.0,219.0,566.0,961498.0,511.0,283.0,404443.0,2740.0,11.0,1213.0,1231.0,3107.0,289024.0,161.0,962906.0,166.0,1131341.0,702697.0,0.0,22.0,76.0,2875.0,242.0,0.0,104.0,49.0,328470.0,364483.0,150.0,1067493.0,233.0	0.893408	8.90874e-15	2.29358e-12	strong	pos
Bifidobacterium breve	DNA polymerase III delta prime subunit (EC 2.7.7.7)	1620.0,651.0,1145.0,899.0,1578.0,377.0,206.0,601.0,1404.0,2088.0,130.0,409.0,1827.0,464.0,329.0,978.0,502.0,290.0,234.0,648.0,393.0,646.0,40.0,1787.0,617.0,2187.0,1495.0,1086.0,513.0,1390.0,155.0,267.0,294.0,325.0,762.0,689.0,1060.0,43.0,2116.0,6.0	728706.0,803.0,8143.0,357078.0,588981.0,182.0,0.0,114.0,631977.0,1159038.0,219.0,566.0,961498.0,511.0,283.0,404443.0,2740.0,11.0,1213.0,1231.0,3107.0,289024.0,161.0,962906.0,166.0,1131341.0,702697.0,0.0,22.0,76.0,2875.0,242.0,0.0,104.0,49.0,328470.0,364483.0,150.0,1067493.0,233.0	0.892675	1.00808e-14	2.58608e-12	strong	pos
Bifidobacterium breve	Formate--tetrahydrofolate ligase (EC 6.3.4.3)	2496.0,306.0,1205.0,1147.0,2018.0,281.0,441.0,421.0,2025.0,2909.0,230.0,396.0,2439.0,211.0,136.0,1576.0,881.0,335.0,866.0,604.0,952.0,985.0,132.0,2432.0,1386.0,2602.0,1705.0,975.0,265.0,1066.0,771.0,606.0,191.0,597.0,1821.0,1010.0,968.0,10.0,2825.0,85.0	728706.0,803.0,8143.0,357078.0,588981.0,182.0,0.0,114.0,631977.0,1159038.0,219.0,566.0,961498.0,511.0,283.0,404443.0,2740.0,11.0,1213.0,1231.0,3107.0,289024.0,161.0,962906.0,166.0,1131341.0,702697.0,0.0,22.0,76.0,2875.0,242.0,0.0,104.0,49.0,328470.0,364483.0,150.0,1067493.0,233.0	0.891848	1.15791e-14	2.95993e-12	strong	pos
Bifidobacterium breve	ATP-dependent Clp protease, ATP-binding subunit ClpC	2728.0,205.0,1312.0,1224.0,2834.0,121.0,210.0,585.0,2234.0,3728.0,91.0,89.0,3182.0,347.0,75.0,1282.0,440.0,103.0,233.0,86.0,578.0,893.0,72.0,3208.0,526.0,3974.0,2173.0,2325.0,482.0,2745.0,201.0,75.0,217.0,701.0,69.0,986.0,1431.0,36.0,3822.0,106.0	728706.0,803.0,8143.0,357078.0,588981.0,182.0,0.0,114.0,631977.0,1159038.0,219.0,566.0,961498.0,511.0,283.0,404443.0,2740.0,11.0,1213.0,1231.0,3107.0,289024.0,161.0,962906.0,166.0,1131341.0,702697.0,0.0,22.0,76.0,2875.0,242.0,0.0,104.0,49.0,328470.0,364483.0,150.0,1067493.0,233.0	0.891693	1.18815e-14	3.03365e-12	strong	pos
Bifidobacterium breve	Phosphoenolpyruvate carboxylase (EC 4.1.1.31)	3238.0,2120.0,2721.0,1612.0,3193.0,810.0,405.0,912.0,2761.0,4165.0,163.0,1113.0,3332.0,537.0,704.0,2090.0,1077.0,1025.0,648.0,1712.0,1013.0,1279.0,98.0,3615.0,1096.0,4108.0,3013.0,7.0,1119.0,4.0,452.0,559.0,665.0,156.0,1901.0,1354.0,1836.0,133.0,4124.0,16.0	728706.0,803.0,8143.0,357078.0,588981.0,182.0,0.0,114.0,631977.0,1159038.0,219.0,566.0,961498.0,511.0,283.0,404443.0,2740.0,11.0,1213.0,1231.0,3107.0,289024.0,161.0,962906.0,166.0,1131341.0,702697.0,0.0,22.0,76.0,2875.0,242.0,0.0,104.0,49.0,328470.0,364483.0,150.0,1067493.0,233.0	0.891367	1.25423e-14	3.19481e-12	strong	pos
Bifidobacterium breve	Thiazole biosynthesis protein ThiG	1012.0,546.0,919.0,566.0,1129.0,335.0,417.0,636.0,864.0,1464.0,21.0,375.0,1322.0,230.0,345.0,505.0,224.0,222.0,387.0,643.0,399.0,383.0,128.0,1272.0,59.0,1485.0,1094.0,21.0,476.0,4.0,346.0,59.0,183.0,73.0,19.0,396.0,755.0,78.0,1311.0,52.0	728706.0,803.0,8143.0,357078.0,588981.0,182.0,0.0,114.0,631977.0,1159038.0,219.0,566.0,961498.0,511.0,283.0,404443.0,2740.0,11.0,1213.0,1231.0,3107.0,289024.0,161.0,962906.0,166.0,1131341.0,702697.0,0.0,22.0,76.0,2875.0,242.0,0.0,104.0,49.0,328470.0,364483.0,150.0,1067493.0,233.0	0.890873	1.36108e-14	3.45479e-12	strong	pos
Bifidobacterium breve	DNA topoisomerases, Type II, ATP-dependent	12415.0,3359.0,7045.0,6877.0,11286.0,3542.0,2300.0,4829.0,10264.0,14053.0,3991.0,4336.0,12515.0,3628.0,3181.0,7959.0,5930.0,3182.0,5386.0,4298.0,6297.0,6586.0,2479.0,12206.0,5954.0,13688.0,10120.0,7778.0,3551.0,9433.0,5047.0,4587.0,2160.0,4926.0,7523.0,6241.0,7362.0,3162.0,14013.0,488.0	728706.0,803.0,8143.0,357078.0,588981.0,182.0,0.0,114.0,631977.0,1159038.0,219.0,566.0,961498.0,511.0,283.0,404443.0,2740.0,11.0,1213.0,1231.0,3107.0,289024.0,161.0,962906.0,166.0,1131341.0,702697.0,0.0,22.0,76.0,2875.0,242.0,0.0,104.0,49.0,328470.0,364483.0,150.0,1067493.0,233.0	0.890328	1.48905e-14	3.76633e-12	strong	pos
Bifidobacterium breve	Resistance to fluoroquinolones	12415.0,3359.0,7045.0,6877.0,11286.0,3542.0,2300.0,4842.0,10264.0,14053.0,3991.0,4338.0,12515.0,3628.0,3181.0,7959.0,5930.0,3182.0,5386.0,4298.0,6297.0,6586.0,2479.0,12206.0,5954.0,13688.0,10120.0,7778.0,3551.0,9433.0,5047.0,4587.0,2160.0,4926.0,7523.0,6241.0,7362.0,3162.0,14013.0,488.0	728706.0,803.0,8143.0,357078.0,588981.0,182.0,0.0,114.0,631977.0,1159038.0,219.0,566.0,961498.0,511.0,283.0,404443.0,2740.0,11.0,1213.0,1231.0,3107.0,289024.0,161.0,962906.0,166.0,1131341.0,702697.0,0.0,22.0,76.0,2875.0,242.0,0.0,104.0,49.0,328470.0,364483.0,150.0,1067493.0,233.0	0.890307	1.49396e-14	3.77435e-12	strong	pos
Bifidobacterium breve	Peptide deformylase (EC 3.5.1.88)	2427.0,463.0,1053.0,1148.0,1910.0,590.0,455.0,625.0,1965.0,2543.0,567.0,675.0,2342.0,546.0,454.0,1561.0,1052.0,472.0,413.0,532.0,586.0,1102.0,309.0,2300.0,1609.0,2624.0,1740.0,668.0,348.0,906.0,355.0,879.0,249.0,585.0,1952.0,1069.0,1118.0,394.0,2446.0,41.0	728706.0,803.0,8143.0,357078.0,588981.0,182.0,0.0,114.0,631977.0,1159038.0,219.0,566.0,961498.0,511.0,283.0,404443.0,2740.0,11.0,1213.0,1231.0,3107.0,289024.0,161.0,962906.0,166.0,1131341.0,702697.0,0.0,22.0,76.0,2875.0,242.0,0.0,104.0,49.0,328470.0,364483.0,150.0,1067493.0,233.0	0.890003	1.57033e-14	3.93967e-12	strong	pos
Bifidobacterium breve	CDP-diacylglycerol--glycerol-3-phosphate 3-phosphatidyltransferase (EC 2.7.8.5)	1561.0,506.0,858.0,933.0,1267.0,429.0,269.0,773.0,1262.0,1657.0,476.0,634.0,1536.0,481.0,610.0,971.0,727.0,364.0,337.0,626.0,322.0,742.0,418.0,1478.0,916.0,1700.0,1226.0,565.0,392.0,903.0,319.0,640.0,255.0,463.0,1161.0,796.0,852.0,398.0,1560.0,46.0	728706.0,803.0,8143.0,357078.0,588981.0,182.0,0.0,114.0,631977.0,1159038.0,219.0,566.0,961498.0,511.0,283.0,404443.0,2740.0,11.0,1213.0,1231.0,3107.0,289024.0,161.0,962906.0,166.0,1131341.0,702697.0,0.0,22.0,76.0,2875.0,242.0,0.0,104.0,49.0,328470.0,364483.0,150.0,1067493.0,233.0	0.886278	2.85935e-14	6.99505e-12	strong	pos
Bifidobacterium breve	2-isopropylmalate synthase (EC 2.3.3.13)	2842.0,620.0,1521.0,1671.0,2536.0,772.0,409.0,869.0,2469.0,3307.0,918.0,579.0,2821.0,422.0,794.0,1999.0,1297.0,764.0,1582.0,807.0,1874.0,1519.0,541.0,2916.0,957.0,3109.0,2329.0,37.0,870.0,3.0,1528.0,1181.0,391.0,765.0,1973.0,1445.0,1662.0,871.0,3201.0,16.0	728706.0,803.0,8143.0,357078.0,588981.0,182.0,0.0,114.0,631977.0,1159038.0,219.0,566.0,961498.0,511.0,283.0,404443.0,2740.0,11.0,1213.0,1231.0,3107.0,289024.0,161.0,962906.0,166.0,1131341.0,702697.0,0.0,22.0,76.0,2875.0,242.0,0.0,104.0,49.0,328470.0,364483.0,150.0,1067493.0,233.0	0.885705	3.12978e-14	7.64797e-12	strong	pos
Bifidobacterium breve	polyprenyl synthesis	4429.0,2602.0,3665.0,3255.0,5316.0,1658.0,487.0,3210.0,3841.0,6059.0,1487.0,2058.0,5462.0,1637.0,1825.0,2590.0,1865.0,1435.0,2624.0,2953.0,2586.0,2623.0,1357.0,5558.0,307.0,6089.0,4813.0,2210.0,2224.0,2578.0,2430.0,1275.0,1194.0,1803.0,272.0,2400.0,3845.0,1608.0,5928.0,365.0	728706.0,803.0,8143.0,357078.0,588981.0,182.0,0.0,114.0,631977.0,1159038.0,219.0,566.0,961498.0,511.0,283.0,404443.0,2740.0,11.0,1213.0,1231.0,3107.0,289024.0,161.0,962906.0,166.0,1131341.0,702697.0,0.0,22.0,76.0,2875.0,242.0,0.0,104.0,49.0,328470.0,364483.0,150.0,1067493.0,233.0	0.884608	3.71563e-14	9.00832e-12	strong	pos
Bifidobacterium breve	Peptide chain release factor 1	1767.0,764.0,1092.0,1073.0,1581.0,643.0,1268.0,729.0,1515.0,2000.0,761.0,823.0,1744.0,735.0,602.0,1231.0,1004.0,682.0,774.0,831.0,804.0,1031.0,625.0,1734.0,1064.0,1905.0,1384.0,1077.0,532.0,1336.0,715.0,811.0,395.0,777.0,1206.0,903.0,1051.0,576.0,1969.0,977.0	728706.0,803.0,8143.0,357078.0,588981.0,182.0,0.0,114.0,631977.0,1159038.0,219.0,566.0,961498.0,511.0,283.0,404443.0,2740.0,11.0,1213.0,1231.0,3107.0,289024.0,161.0,962906.0,166.0,1131341.0,702697.0,0.0,22.0,76.0,2875.0,242.0,0.0,104.0,49.0,328470.0,364483.0,150.0,1067493.0,233.0	0.884174	3.97424e-14	9.5923e-12	strong	pos
Bifidobacterium breve	Multiple sugar ABC transporter, membrane-spanning permease protein MsmG	1914.0,879.0,1247.0,784.0,1927.0,655.0,3.0,142.0,1327.0,2375.0,31.0,864.0,2105.0,157.0,20.0,949.0,375.0,382.0,292.0,1121.0,697.0,624.0,4.0,2113.0,4.0,2349.0,1426.0,886.0,45.0,1243.0,233.0,1.0,83.0,208.0,1.0,658.0,852.0,1.0,2488.0,0.0	728706.0,803.0,8143.0,357078.0,588981.0,182.0,0.0,114.0,631977.0,1159038.0,219.0,566.0,961498.0,511.0,283.0,404443.0,2740.0,11.0,1213.0,1231.0,3107.0,289024.0,161.0,962906.0,166.0,1131341.0,702697.0,0.0,22.0,76.0,2875.0,242.0,0.0,104.0,49.0,328470.0,364483.0,150.0,1067493.0,233.0	0.883705	4.27382e-14	1.03039e-11	strong	pos
Bifidobacterium breve	At2g23840	4387.0,1875.0,2957.0,3002.0,4199.0,2452.0,2583.0,2793.0,4079.0,5003.0,2567.0,2336.0,4451.0,2142.0,2415.0,3476.0,3209.0,1912.0,2108.0,2260.0,2541.0,3314.0,2223.0,4440.0,2985.0,4856.0,3910.0,2889.0,1871.0,3568.0,1900.0,2833.0,1247.0,2652.0,3349.0,2805.0,3189.0,2456.0,4960.0,1711.0	728706.0,803.0,8143.0,357078.0,588981.0,182.0,0.0,114.0,631977.0,1159038.0,219.0,566.0,961498.0,511.0,283.0,404443.0,2740.0,11.0,1213.0,1231.0,3107.0,289024.0,161.0,962906.0,166.0,1131341.0,702697.0,0.0,22.0,76.0,2875.0,242.0,0.0,104.0,49.0,328470.0,364483.0,150.0,1067493.0,233.0	0.883392	4.48467e-14	1.08002e-11	strong	pos
Bifidobacterium breve	Polyphosphate kinase (EC 2.7.4.1)	2820.0,1128.0,2327.0,2052.0,3033.0,576.0,354.0,572.0,2518.0,4051.0,1192.0,1685.0,3498.0,702.0,649.0,1901.0,1500.0,498.0,1963.0,1907.0,1939.0,1977.0,835.0,3631.0,101.0,4062.0,2781.0,43.0,621.0,6.0,1887.0,1062.0,200.0,976.0,249.0,1759.0,1917.0,1145.0,4146.0,88.0	728706.0,803.0,8143.0,357078.0,588981.0,182.0,0.0,114.0,631977.0,1159038.0,219.0,566.0,961498.0,511.0,283.0,404443.0,2740.0,11.0,1213.0,1231.0,3107.0,289024.0,161.0,962906.0,166.0,1131341.0,702697.0,0.0,22.0,76.0,2875.0,242.0,0.0,104.0,49.0,328470.0,364483.0,150.0,1067493.0,233.0	0.883343	4.51909e-14	1.0871e-11	strong	pos
Bifidobacterium breve	Hydroxyethylthiazole kinase (EC 2.7.1.50)	1128.0,397.0,698.0,580.0,1177.0,347.0,85.0,446.0,725.0,1158.0,361.0,381.0,1146.0,195.0,353.0,500.0,311.0,216.0,285.0,416.0,270.0,436.0,199.0,940.0,63.0,1083.0,845.0,676.0,362.0,455.0,230.0,227.0,186.0,418.0,106.0,386.0,776.0,330.0,1519.0,48.0	728706.0,803.0,8143.0,357078.0,588981.0,182.0,0.0,114.0,631977.0,1159038.0,219.0,566.0,961498.0,511.0,283.0,404443.0,2740.0,11.0,1213.0,1231.0,3107.0,289024.0,161.0,962906.0,166.0,1131341.0,702697.0,0.0,22.0,76.0,2875.0,242.0,0.0,104.0,49.0,328470.0,364483.0,150.0,1067493.0,233.0	0.8833	4.54906e-14	1.09309e-11	strong	pos
Bifidobacterium breve	Heat shock dnaK gene cluster extended	18135.0,7300.0,11159.0,11246.0,15957.0,7452.0,10229.0,10233.0,15844.0,19370.0,7622.0,7899.0,18004.0,7877.0,6711.0,12790.0,10411.0,6802.0,6703.0,7995.0,7088.0,10843.0,5963.0,17488.0,12238.0,19939.0,14687.0,9794.0,6766.0,12569.0,5624.0,8826.0,4679.0,8323.0,14992.0,9493.0,12149.0,5910.0,19569.0,5716.0	728706.0,803.0,8143.0,357078.0,588981.0,182.0,0.0,114.0,631977.0,1159038.0,219.0,566.0,961498.0,511.0,283.0,404443.0,2740.0,11.0,1213.0,1231.0,3107.0,289024.0,161.0,962906.0,166.0,1131341.0,702697.0,0.0,22.0,76.0,2875.0,242.0,0.0,104.0,49.0,328470.0,364483.0,150.0,1067493.0,233.0	0.882974	4.78242e-14	1.14661e-11	strong	pos
Bifidobacterium breve	Glucose-1-phosphate adenylyltransferase (EC 2.7.7.27)	1443.0,754.0,902.0,950.0,1536.0,623.0,364.0,798.0,1239.0,1910.0,857.0,911.0,1720.0,579.0,582.0,1023.0,945.0,651.0,299.0,721.0,427.0,1085.0,555.0,1602.0,550.0,1896.0,1437.0,5.0,554.0,4.0,197.0,794.0,372.0,858.0,621.0,970.0,1201.0,812.0,1696.0,40.0	728706.0,803.0,8143.0,357078.0,588981.0,182.0,0.0,114.0,631977.0,1159038.0,219.0,566.0,961498.0,511.0,283.0,404443.0,2740.0,11.0,1213.0,1231.0,3107.0,289024.0,161.0,962906.0,166.0,1131341.0,702697.0,0.0,22.0,76.0,2875.0,242.0,0.0,104.0,49.0,328470.0,364483.0,150.0,1067493.0,233.0	0.882945	4.8036e-14	1.15042e-11	strong	pos
Bifidobacterium breve	tRNA-guanine transglycosylase (EC 2.4.2.29)	2336.0,425.0,1000.0,1383.0,1970.0,644.0,620.0,793.0,2088.0,2617.0,926.0,632.0,2343.0,847.0,673.0,1743.0,1245.0,690.0,704.0,456.0,810.0,1433.0,567.0,2327.0,1389.0,2647.0,1755.0,1296.0,626.0,1655.0,622.0,1130.0,438.0,845.0,1897.0,1281.0,1348.0,706.0,2761.0,65.0	728706.0,803.0,8143.0,357078.0,588981.0,182.0,0.0,114.0,631977.0,1159038.0,219.0,566.0,961498.0,511.0,283.0,404443.0,2740.0,11.0,1213.0,1231.0,3107.0,289024.0,161.0,962906.0,166.0,1131341.0,702697.0,0.0,22.0,76.0,2875.0,242.0,0.0,104.0,49.0,328470.0,364483.0,150.0,1067493.0,233.0	0.882609	5.05711e-14	1.20845e-11	strong	pos
Bifidobacterium breve	Branched-chain amino acid metabolism in plants	18332.0,7997.0,12990.0,12376.0,17326.0,8407.0,4637.0,7909.0,16242.0,20793.0,9253.0,8931.0,18605.0,6998.0,7775.0,13248.0,11679.0,7452.0,8107.0,9103.0,9492.0,12325.0,5801.0,18651.0,9992.0,20027.0,16505.0,4230.0,7863.0,4199.0,7320.0,10525.0,4224.0,8457.0,13610.0,10978.0,13127.0,8497.0,19735.0,407.0	728706.0,803.0,8143.0,357078.0,588981.0,182.0,0.0,114.0,631977.0,1159038.0,219.0,566.0,961498.0,511.0,283.0,404443.0,2740.0,11.0,1213.0,1231.0,3107.0,289024.0,161.0,962906.0,166.0,1131341.0,702697.0,0.0,22.0,76.0,2875.0,242.0,0.0,104.0,49.0,328470.0,364483.0,150.0,1067493.0,233.0	0.881348	6.12486e-14	1.45556e-11	strong	pos
Bifidobacterium breve	2-C-methyl-D-erythritol 4-phosphate cytidylyltransferase (EC 2.7.7.60)	951.0,516.0,635.0,758.0,1183.0,300.0,81.0,552.0,920.0,1370.0,390.0,511.0,1277.0,274.0,346.0,626.0,454.0,260.0,523.0,652.0,476.0,657.0,461.0,1303.0,62.0,1510.0,1111.0,773.0,306.0,1010.0,418.0,315.0,217.0,436.0,76.0,618.0,841.0,409.0,1461.0,28.0	728706.0,803.0,8143.0,357078.0,588981.0,182.0,0.0,114.0,631977.0,1159038.0,219.0,566.0,961498.0,511.0,283.0,404443.0,2740.0,11.0,1213.0,1231.0,3107.0,289024.0,161.0,962906.0,166.0,1131341.0,702697.0,0.0,22.0,76.0,2875.0,242.0,0.0,104.0,49.0,328470.0,364483.0,150.0,1067493.0,233.0	0.881285	6.18358e-14	1.4679e-11	strong	pos
Bifidobacterium breve	Alpha-mannosidase (EC 3.2.1.24)	4085.0,544.0,936.0,2464.0,5306.0,8.0,14.0,1252.0,1914.0,3536.0,1.0,101.0,4541.0,7.0,10.0,1157.0,383.0,370.0,499.0,137.0,1000.0,784.0,1.0,3189.0,2.0,3665.0,2087.0,2.0,206.0,4.0,573.0,2.0,138.0,345.0,1.0,892.0,1946.0,1.0,7281.0,7.0	728706.0,803.0,8143.0,357078.0,588981.0,182.0,0.0,114.0,631977.0,1159038.0,219.0,566.0,961498.0,511.0,283.0,404443.0,2740.0,11.0,1213.0,1231.0,3107.0,289024.0,161.0,962906.0,166.0,1131341.0,702697.0,0.0,22.0,76.0,2875.0,242.0,0.0,104.0,49.0,328470.0,364483.0,150.0,1067493.0,233.0	0.881056	6.40127e-14	1.51294e-11	strong	pos
Bifidobacterium breve	2-O-alpha-mannosyl-D-glycerate utilization	4085.0,544.0,936.0,2464.0,5306.0,8.0,14.0,1252.0,1914.0,3536.0,1.0,101.0,4541.0,7.0,10.0,1157.0,383.0,370.0,499.0,137.0,1000.0,784.0,1.0,3189.0,2.0,3665.0,2087.0,2.0,206.0,4.0,573.0,2.0,138.0,345.0,1.0,892.0,1946.0,1.0,7281.0,7.0	728706.0,803.0,8143.0,357078.0,588981.0,182.0,0.0,114.0,631977.0,1159038.0,219.0,566.0,961498.0,511.0,283.0,404443.0,2740.0,11.0,1213.0,1231.0,3107.0,289024.0,161.0,962906.0,166.0,1131341.0,702697.0,0.0,22.0,76.0,2875.0,242.0,0.0,104.0,49.0,328470.0,364483.0,150.0,1067493.0,233.0	0.881056	6.40127e-14	1.51294e-11	strong	pos
Bifidobacterium breve	Fructooligosaccharides(FOS) and Raffinose Utilization	17251.0,8131.0,12947.0,11547.0,20017.0,3416.0,1122.0,5332.0,12287.0,20921.0,2998.0,8793.0,21795.0,1583.0,1801.0,8879.0,6494.0,3582.0,7262.0,11404.0,8010.0,7895.0,2577.0,18103.0,795.0,20288.0,13088.0,6290.0,4590.0,8712.0,7670.0,2445.0,1532.0,5223.0,1164.0,7682.0,8341.0,3296.0,24184.0,634.0	728706.0,803.0,8143.0,357078.0,588981.0,182.0,0.0,114.0,631977.0,1159038.0,219.0,566.0,961498.0,511.0,283.0,404443.0,2740.0,11.0,1213.0,1231.0,3107.0,289024.0,161.0,962906.0,166.0,1131341.0,702697.0,0.0,22.0,76.0,2875.0,242.0,0.0,104.0,49.0,328470.0,364483.0,150.0,1067493.0,233.0	0.880642	6.81234e-14	1.60658e-11	strong	pos
Bifidobacterium breve	Glutaredoxin-like protein NrdH, required for reduction of Ribonucleotide reductase class Ib	547.0,138.0,171.0,305.0,564.0,257.0,49.0,184.0,475.0,671.0,43.0,102.0,569.0,137.0,148.0,395.0,205.0,107.0,54.0,132.0,104.0,229.0,52.0,605.0,418.0,644.0,493.0,212.0,93.0,431.0,31.0,128.0,72.0,59.0,385.0,257.0,351.0,25.0,648.0,4.0	728706.0,803.0,8143.0,357078.0,588981.0,182.0,0.0,114.0,631977.0,1159038.0,219.0,566.0,961498.0,511.0,283.0,404443.0,2740.0,11.0,1213.0,1231.0,3107.0,289024.0,161.0,962906.0,166.0,1131341.0,702697.0,0.0,22.0,76.0,2875.0,242.0,0.0,104.0,49.0,328470.0,364483.0,150.0,1067493.0,233.0	0.880343	7.1247e-14	1.67477e-11	strong	pos
Bifidobacterium breve	Fructose-bisphosphate aldolase class II (EC 4.1.2.13)	1664.0,350.0,815.0,1111.0,1601.0,850.0,634.0,558.0,1609.0,1999.0,868.0,606.0,1817.0,784.0,530.0,1292.0,1002.0,509.0,580.0,514.0,857.0,1224.0,835.0,1812.0,1171.0,1972.0,1427.0,977.0,384.0,1370.0,552.0,917.0,298.0,722.0,1173.0,1097.0,1086.0,754.0,2148.0,68.0	728706.0,803.0,8143.0,357078.0,588981.0,182.0,0.0,114.0,631977.0,1159038.0,219.0,566.0,961498.0,511.0,283.0,404443.0,2740.0,11.0,1213.0,1231.0,3107.0,289024.0,161.0,962906.0,166.0,1131341.0,702697.0,0.0,22.0,76.0,2875.0,242.0,0.0,104.0,49.0,328470.0,364483.0,150.0,1067493.0,233.0	0.880012	7.48594e-14	1.75777e-11	strong	pos
Bifidobacterium breve	Galactokinase (EC 2.7.1.6)	1604.0,532.0,901.0,955.0,1566.0,268.0,221.0,469.0,1400.0,1902.0,451.0,684.0,1750.0,339.0,310.0,997.0,865.0,367.0,683.0,784.0,768.0,857.0,258.0,1698.0,721.0,1972.0,1293.0,1018.0,181.0,1431.0,640.0,643.0,416.0,584.0,1035.0,701.0,952.0,410.0,1993.0,385.0	728706.0,803.0,8143.0,357078.0,588981.0,182.0,0.0,114.0,631977.0,1159038.0,219.0,566.0,961498.0,511.0,283.0,404443.0,2740.0,11.0,1213.0,1231.0,3107.0,289024.0,161.0,962906.0,166.0,1131341.0,702697.0,0.0,22.0,76.0,2875.0,242.0,0.0,104.0,49.0,328470.0,364483.0,150.0,1067493.0,233.0	0.879176	8.47782e-14	1.90386e-11	strong	pos
Bifidobacterium breve	Pyrimidine de novo biosynthesis in plants	12028.0,4085.0,7416.0,6714.0,10331.0,4347.0,2609.0,5371.0,9737.0,12774.0,4094.0,4359.0,11970.0,3388.0,3783.0,7567.0,6039.0,3729.0,6210.0,4817.0,6399.0,6225.0,2441.0,11201.0,7878.0,13370.0,9618.0,5351.0,3846.0,6959.0,5642.0,5056.0,2368.0,4758.0,8029.0,5681.0,7621.0,3220.0,12084.0,491.0	728706.0,803.0,8143.0,357078.0,588981.0,182.0,0.0,114.0,631977.0,1159038.0,219.0,566.0,961498.0,511.0,283.0,404443.0,2740.0,11.0,1213.0,1231.0,3107.0,289024.0,161.0,962906.0,166.0,1131341.0,702697.0,0.0,22.0,76.0,2875.0,242.0,0.0,104.0,49.0,328470.0,364483.0,150.0,1067493.0,233.0	0.879166	8.4897e-14	1.90455e-11	strong	pos
Bifidobacterium breve	Homoserine dehydrogenase (EC 1.1.1.3)	2223.0,73.0,867.0,881.0,1728.0,188.0,503.0,93.0,1747.0,2410.0,220.0,170.0,2076.0,154.0,109.0,1389.0,824.0,291.0,173.0,96.0,392.0,837.0,144.0,2060.0,1451.0,2476.0,1421.0,753.0,223.0,848.0,121.0,596.0,182.0,381.0,1842.0,885.0,843.0,2.0,2471.0,71.0	728706.0,803.0,8143.0,357078.0,588981.0,182.0,0.0,114.0,631977.0,1159038.0,219.0,566.0,961498.0,511.0,283.0,404443.0,2740.0,11.0,1213.0,1231.0,3107.0,289024.0,161.0,962906.0,166.0,1131341.0,702697.0,0.0,22.0,76.0,2875.0,242.0,0.0,104.0,49.0,328470.0,364483.0,150.0,1067493.0,233.0	0.877904	1.02261e-13	2.2846e-11	strong	pos
Bifidobacterium breve	Predicted transcriptional regulator of pyridoxine metabolism	1409.0,10.0,670.0,656.0,1162.0,104.0,178.0,83.0,1161.0,1510.0,667.0,240.0,1290.0,133.0,193.0,917.0,771.0,187.0,140.0,123.0,327.0,720.0,341.0,1235.0,449.0,1480.0,930.0,310.0,231.0,962.0,108.0,533.0,86.0,576.0,640.0,697.0,565.0,526.0,1424.0,176.0	728706.0,803.0,8143.0,357078.0,588981.0,182.0,0.0,114.0,631977.0,1159038.0,219.0,566.0,961498.0,511.0,283.0,404443.0,2740.0,11.0,1213.0,1231.0,3107.0,289024.0,161.0,962906.0,166.0,1131341.0,702697.0,0.0,22.0,76.0,2875.0,242.0,0.0,104.0,49.0,328470.0,364483.0,150.0,1067493.0,233.0	0.876726	1.21428e-13	2.69057e-11	strong	pos
Bifidobacterium breve	Phosphoribosylaminoimidazole carboxylase catalytic subunit (EC 4.1.1.21)	698.0,316.0,461.0,529.0,695.0,409.0,144.0,372.0,539.0,846.0,355.0,386.0,800.0,378.0,310.0,467.0,444.0,226.0,314.0,420.0,351.0,478.0,276.0,762.0,515.0,844.0,646.0,400.0,236.0,568.0,291.0,335.0,162.0,347.0,355.0,423.0,491.0,308.0,813.0,34.0	728706.0,803.0,8143.0,357078.0,588981.0,182.0,0.0,114.0,631977.0,1159038.0,219.0,566.0,961498.0,511.0,283.0,404443.0,2740.0,11.0,1213.0,1231.0,3107.0,289024.0,161.0,962906.0,166.0,1131341.0,702697.0,0.0,22.0,76.0,2875.0,242.0,0.0,104.0,49.0,328470.0,364483.0,150.0,1067493.0,233.0	0.876718	1.21565e-13	2.69085e-11	strong	pos
Bifidobacterium breve	Exodeoxyribonuclease VII small subunit (EC 3.1.11.6)	436.0,133.0,170.0,278.0,424.0,221.0,69.0,195.0,401.0,507.0,207.0,195.0,494.0,209.0,197.0,349.0,254.0,142.0,50.0,179.0,88.0,305.0,149.0,437.0,323.0,506.0,399.0,136.0,128.0,241.0,35.0,237.0,64.0,210.0,332.0,270.0,321.0,173.0,559.0,11.0	728706.0,803.0,8143.0,357078.0,588981.0,182.0,0.0,114.0,631977.0,1159038.0,219.0,566.0,961498.0,511.0,283.0,404443.0,2740.0,11.0,1213.0,1231.0,3107.0,289024.0,161.0,962906.0,166.0,1131341.0,702697.0,0.0,22.0,76.0,2875.0,242.0,0.0,104.0,49.0,328470.0,364483.0,150.0,1067493.0,233.0	0.876594	1.23771e-13	2.73689e-11	strong	pos
Bifidobacterium breve	N-succinyl-L,L-diaminopimelate desuccinylase (EC 3.5.1.18)	1014.0,716.0,1028.0,714.0,1344.0,402.0,104.0,500.0,913.0,1478.0,408.0,620.0,1247.0,325.0,463.0,654.0,548.0,371.0,294.0,734.0,472.0,636.0,289.0,1290.0,71.0,1445.0,1120.0,0.0,412.0,2.0,208.0,352.0,224.0,279.0,70.0,632.0,930.0,446.0,1432.0,52.0	728706.0,803.0,8143.0,357078.0,588981.0,182.0,0.0,114.0,631977.0,1159038.0,219.0,566.0,961498.0,511.0,283.0,404443.0,2740.0,11.0,1213.0,1231.0,3107.0,289024.0,161.0,962906.0,166.0,1131341.0,702697.0,0.0,22.0,76.0,2875.0,242.0,0.0,104.0,49.0,328470.0,364483.0,150.0,1067493.0,233.0	0.872331	2.27018e-13	4.92922e-11	strong	pos
Bifidobacterium breve	Translation initiation factors bacterial	4383.0,2090.0,3251.0,3213.0,4641.0,2380.0,3017.0,2750.0,3903.0,4885.0,2659.0,2396.0,4705.0,2299.0,2330.0,3197.0,3124.0,1951.0,2441.0,2397.0,2679.0,3123.0,2061.0,4344.0,2724.0,4540.0,3710.0,2393.0,1916.0,3092.0,2244.0,2603.0,1310.0,2351.0,3286.0,2619.0,3347.0,2214.0,4843.0,3580.0	728706.0,803.0,8143.0,357078.0,588981.0,182.0,0.0,114.0,631977.0,1159038.0,219.0,566.0,961498.0,511.0,283.0,404443.0,2740.0,11.0,1213.0,1231.0,3107.0,289024.0,161.0,962906.0,166.0,1131341.0,702697.0,0.0,22.0,76.0,2875.0,242.0,0.0,104.0,49.0,328470.0,364483.0,150.0,1067493.0,233.0	0.872297	2.28104e-13	4.94782e-11	strong	pos
Bifidobacterium breve	Dihydroorotate dehydrogenase electron transfer subunit (EC 1.3.3.1)	921.0,162.0,397.0,404.0,829.0,16.0,67.0,157.0,727.0,1208.0,44.0,222.0,1034.0,101.0,10.0,445.0,209.0,26.0,341.0,307.0,321.0,326.0,61.0,956.0,164.0,1261.0,681.0,727.0,38.0,919.0,313.0,65.0,61.0,286.0,215.0,310.0,475.0,1.0,1134.0,20.0	728706.0,803.0,8143.0,357078.0,588981.0,182.0,0.0,114.0,631977.0,1159038.0,219.0,566.0,961498.0,511.0,283.0,404443.0,2740.0,11.0,1213.0,1231.0,3107.0,289024.0,161.0,962906.0,166.0,1131341.0,702697.0,0.0,22.0,76.0,2875.0,242.0,0.0,104.0,49.0,328470.0,364483.0,150.0,1067493.0,233.0	0.872261	2.29258e-13	4.96787e-11	strong	pos
Bifidobacterium breve	Cystathionine beta-synthase (EC 4.2.1.22)	1124.0,17.0,591.0,472.0,1197.0,51.0,32.0,191.0,880.0,1583.0,38.0,5.0,1263.0,178.0,19.0,527.0,191.0,4.0,118.0,17.0,299.0,382.0,75.0,1307.0,1.0,1542.0,940.0,945.0,178.0,1301.0,113.0,37.0,71.0,157.0,0.0,415.0,527.0,1.0,1527.0,8.0	728706.0,803.0,8143.0,357078.0,588981.0,182.0,0.0,114.0,631977.0,1159038.0,219.0,566.0,961498.0,511.0,283.0,404443.0,2740.0,11.0,1213.0,1231.0,3107.0,289024.0,161.0,962906.0,166.0,1131341.0,702697.0,0.0,22.0,76.0,2875.0,242.0,0.0,104.0,49.0,328470.0,364483.0,150.0,1067493.0,233.0	0.87125	2.63876e-13	5.68951e-11	strong	pos
Bifidobacterium breve	Nucleoside triphosphate pyrophosphohydrolase MazG	1135.0,207.0,717.0,295.0,1087.0,388.0,705.0,721.0,1039.0,1388.0,561.0,344.0,1260.0,314.0,441.0,605.0,528.0,264.0,483.0,330.0,521.0,739.0,353.0,1183.0,65.0,1496.0,1030.0,44.0,482.0,2.0,452.0,447.0,246.0,791.0,115.0,623.0,835.0,550.0,1236.0,330.0	728706.0,803.0,8143.0,357078.0,588981.0,182.0,0.0,114.0,631977.0,1159038.0,219.0,566.0,961498.0,511.0,283.0,404443.0,2740.0,11.0,1213.0,1231.0,3107.0,289024.0,161.0,962906.0,166.0,1131341.0,702697.0,0.0,22.0,76.0,2875.0,242.0,0.0,104.0,49.0,328470.0,364483.0,150.0,1067493.0,233.0	0.870283	3.01493e-13	6.46192e-11	strong	pos
Bifidobacterium breve	Phosphate transport regulator (distant homolog of PhoU)	695.0,0.0,177.0,319.0,707.0,2.0,42.0,116.0,583.0,982.0,46.0,7.0,888.0,203.0,0.0,355.0,108.0,2.0,154.0,72.0,265.0,229.0,1.0,827.0,1.0,1084.0,629.0,657.0,37.0,865.0,121.0,1.0,51.0,111.0,0.0,256.0,357.0,1.0,979.0,5.0	728706.0,803.0,8143.0,357078.0,588981.0,182.0,0.0,114.0,631977.0,1159038.0,219.0,566.0,961498.0,511.0,283.0,404443.0,2740.0,11.0,1213.0,1231.0,3107.0,289024.0,161.0,962906.0,166.0,1131341.0,702697.0,0.0,22.0,76.0,2875.0,242.0,0.0,104.0,49.0,328470.0,364483.0,150.0,1067493.0,233.0	0.869838	3.20459e-13	6.84807e-11	strong	pos
Bifidobacterium breve	LSU ribosomal protein L10p (P0)	844.0,454.0,594.0,602.0,944.0,593.0,188.0,461.0,823.0,1072.0,472.0,492.0,1011.0,608.0,443.0,617.0,529.0,320.0,359.0,556.0,422.0,581.0,386.0,975.0,446.0,1077.0,835.0,495.0,356.0,805.0,331.0,468.0,182.0,454.0,434.0,571.0,656.0,406.0,1127.0,11.0	728706.0,803.0,8143.0,357078.0,588981.0,182.0,0.0,114.0,631977.0,1159038.0,219.0,566.0,961498.0,511.0,283.0,404443.0,2740.0,11.0,1213.0,1231.0,3107.0,289024.0,161.0,962906.0,166.0,1131341.0,702697.0,0.0,22.0,76.0,2875.0,242.0,0.0,104.0,49.0,328470.0,364483.0,150.0,1067493.0,233.0	0.869826	3.20987e-13	6.85258e-11	strong	pos
Bifidobacterium breve	Glutamine synthetases	3745.0,1334.0,2166.0,1962.0,3365.0,1314.0,566.0,1325.0,3065.0,4396.0,382.0,910.0,3990.0,776.0,768.0,2126.0,1280.0,852.0,2294.0,1899.0,2660.0,1434.0,542.0,3900.0,2243.0,4621.0,3027.0,1353.0,875.0,1724.0,2053.0,789.0,559.0,834.0,2460.0,1436.0,2195.0,210.0,4308.0,143.0	728706.0,803.0,8143.0,357078.0,588981.0,182.0,0.0,114.0,631977.0,1159038.0,219.0,566.0,961498.0,511.0,283.0,404443.0,2740.0,11.0,1213.0,1231.0,3107.0,289024.0,161.0,962906.0,166.0,1131341.0,702697.0,0.0,22.0,76.0,2875.0,242.0,0.0,104.0,49.0,328470.0,364483.0,150.0,1067493.0,233.0	0.869791	3.22537e-13	6.87889e-11	strong	pos
Bifidobacterium breve	1,4-alpha-glucan (glycogen) branching enzyme, GH-13-type (EC 2.4.1.18)	2139.0,1112.0,1520.0,1565.0,2455.0,962.0,403.0,1416.0,1872.0,2866.0,1343.0,1277.0,2686.0,750.0,825.0,1383.0,1456.0,807.0,1251.0,1360.0,1318.0,1635.0,738.0,2557.0,737.0,2768.0,2306.0,9.0,636.0,4.0,1076.0,1088.0,464.0,1239.0,686.0,1498.0,1835.0,1209.0,2647.0,80.0	728706.0,803.0,8143.0,357078.0,588981.0,182.0,0.0,114.0,631977.0,1159038.0,219.0,566.0,961498.0,511.0,283.0,404443.0,2740.0,11.0,1213.0,1231.0,3107.0,289024.0,161.0,962906.0,166.0,1131341.0,702697.0,0.0,22.0,76.0,2875.0,242.0,0.0,104.0,49.0,328470.0,364483.0,150.0,1067493.0,233.0	0.86884	3.67175e-13	7.79627e-11	strong	pos
Bifidobacterium breve	Ribose 5-phosphate isomerase A (EC 5.3.1.6)	1177.0,452.0,739.0,625.0,1096.0,428.0,191.0,530.0,951.0,1287.0,246.0,384.0,1178.0,466.0,362.0,745.0,487.0,270.0,326.0,513.0,308.0,523.0,255.0,1188.0,558.0,1255.0,984.0,737.0,381.0,982.0,320.0,376.0,220.0,223.0,688.0,493.0,787.0,161.0,1349.0,9.0	728706.0,803.0,8143.0,357078.0,588981.0,182.0,0.0,114.0,631977.0,1159038.0,219.0,566.0,961498.0,511.0,283.0,404443.0,2740.0,11.0,1213.0,1231.0,3107.0,289024.0,161.0,962906.0,166.0,1131341.0,702697.0,0.0,22.0,76.0,2875.0,242.0,0.0,104.0,49.0,328470.0,364483.0,150.0,1067493.0,233.0	0.868208	4.00007e-13	8.43133e-11	strong	pos
Bifidobacterium breve	Glucose-6-phosphate 1-dehydrogenase (EC 1.1.1.49)	1853.0,460.0,1219.0,1331.0,2024.0,582.0,312.0,788.0,1807.0,2559.0,933.0,623.0,2189.0,942.0,748.0,1221.0,885.0,556.0,828.0,423.0,920.0,1226.0,704.0,2365.0,86.0,2668.0,1855.0,1706.0,897.0,2083.0,689.0,739.0,428.0,721.0,165.0,1102.0,1474.0,789.0,2694.0,77.0	728706.0,803.0,8143.0,357078.0,588981.0,182.0,0.0,114.0,631977.0,1159038.0,219.0,566.0,961498.0,511.0,283.0,404443.0,2740.0,11.0,1213.0,1231.0,3107.0,289024.0,161.0,962906.0,166.0,1131341.0,702697.0,0.0,22.0,76.0,2875.0,242.0,0.0,104.0,49.0,328470.0,364483.0,150.0,1067493.0,233.0	0.867993	4.11764e-13	8.66226e-11	strong	pos
Bifidobacterium breve	Orotate phosphoribosyltransferase (EC 2.4.2.10)	1039.0,438.0,634.0,580.0,909.0,440.0,184.0,577.0,872.0,1125.0,239.0,342.0,1094.0,452.0,359.0,631.0,377.0,321.0,424.0,437.0,427.0,400.0,135.0,952.0,594.0,1227.0,865.0,550.0,379.0,748.0,390.0,336.0,226.0,304.0,676.0,420.0,739.0,170.0,1077.0,31.0	728706.0,803.0,8143.0,357078.0,588981.0,182.0,0.0,114.0,631977.0,1159038.0,219.0,566.0,961498.0,511.0,283.0,404443.0,2740.0,11.0,1213.0,1231.0,3107.0,289024.0,161.0,962906.0,166.0,1131341.0,702697.0,0.0,22.0,76.0,2875.0,242.0,0.0,104.0,49.0,328470.0,364483.0,150.0,1067493.0,233.0	0.867617	4.33167e-13	9.086e-11	strong	pos
Bifidobacterium breve	Khodge314 Isoleucine Biosynthesis	11204.0,4992.0,7301.0,7796.0,11143.0,5579.0,3015.0,4740.0,10068.0,13065.0,5843.0,5519.0,11623.0,4755.0,4738.0,8360.0,7502.0,4810.0,4226.0,5374.0,5231.0,7822.0,3624.0,11640.0,6941.0,12562.0,10582.0,1105.0,4310.0,1270.0,3744.0,6376.0,2681.0,5058.0,8846.0,6874.0,8365.0,5273.0,12281.0,174.0	728706.0,803.0,8143.0,357078.0,588981.0,182.0,0.0,114.0,631977.0,1159038.0,219.0,566.0,961498.0,511.0,283.0,404443.0,2740.0,11.0,1213.0,1231.0,3107.0,289024.0,161.0,962906.0,166.0,1131341.0,702697.0,0.0,22.0,76.0,2875.0,242.0,0.0,104.0,49.0,328470.0,364483.0,150.0,1067493.0,233.0	0.867091	4.64809e-13	9.73083e-11	strong	pos
Bifidobacterium breve	Chorismate biosynthesis in Streptococci	694.0,371.0,607.0,240.0,519.0,24.0,44.0,112.0,507.0,836.0,8.0,371.0,642.0,31.0,40.0,357.0,168.0,24.0,75.0,478.0,131.0,218.0,8.0,686.0,52.0,793.0,727.0,24.0,149.0,2.0,55.0,83.0,82.0,65.0,215.0,218.0,264.0,3.0,786.0,8.0	728706.0,803.0,8143.0,357078.0,588981.0,182.0,0.0,114.0,631977.0,1159038.0,219.0,566.0,961498.0,511.0,283.0,404443.0,2740.0,11.0,1213.0,1231.0,3107.0,289024.0,161.0,962906.0,166.0,1131341.0,702697.0,0.0,22.0,76.0,2875.0,242.0,0.0,104.0,49.0,328470.0,364483.0,150.0,1067493.0,233.0	0.866838	4.80802e-13	1.00462e-10	strong	pos
Bifidobacterium breve	Heat shock protein GrpE	781.0,474.0,548.0,595.0,801.0,489.0,512.0,634.0,767.0,975.0,494.0,467.0,879.0,478.0,396.0,582.0,546.0,347.0,335.0,475.0,377.0,573.0,418.0,911.0,552.0,1001.0,769.0,440.0,387.0,718.0,268.0,374.0,245.0,447.0,298.0,536.0,657.0,389.0,1042.0,20.0	728706.0,803.0,8143.0,357078.0,588981.0,182.0,0.0,114.0,631977.0,1159038.0,219.0,566.0,961498.0,511.0,283.0,404443.0,2740.0,11.0,1213.0,1231.0,3107.0,289024.0,161.0,962906.0,166.0,1131341.0,702697.0,0.0,22.0,76.0,2875.0,242.0,0.0,104.0,49.0,328470.0,364483.0,150.0,1067493.0,233.0	0.866353	5.12927e-13	1.06659e-10	strong	pos
Bifidobacterium breve	Inorganic pyrophosphatase (EC 3.6.1.1)	671.0,380.0,448.0,558.0,793.0,308.0,69.0,407.0,557.0,838.0,387.0,359.0,801.0,355.0,362.0,429.0,398.0,223.0,142.0,416.0,202.0,344.0,212.0,760.0,62.0,766.0,683.0,2.0,281.0,3.0,102.0,258.0,157.0,240.0,51.0,425.0,644.0,317.0,1031.0,35.0	728706.0,803.0,8143.0,357078.0,588981.0,182.0,0.0,114.0,631977.0,1159038.0,219.0,566.0,961498.0,511.0,283.0,404443.0,2740.0,11.0,1213.0,1231.0,3107.0,289024.0,161.0,962906.0,166.0,1131341.0,702697.0,0.0,22.0,76.0,2875.0,242.0,0.0,104.0,49.0,328470.0,364483.0,150.0,1067493.0,233.0	0.86407	6.93071e-13	1.42204e-10	strong	pos
Bifidobacterium breve	Histidine Biosynthesis in plants	10414.0,2520.0,5486.0,5713.0,8165.0,2562.0,2566.0,3327.0,8436.0,10517.0,3740.0,3528.0,9736.0,2307.0,2711.0,7033.0,5604.0,2987.0,3998.0,3290.0,4836.0,5533.0,1929.0,9255.0,6982.0,10758.0,7343.0,1762.0,2228.0,2026.0,3944.0,4541.0,1486.0,4065.0,8598.0,4654.0,5605.0,2824.0,10512.0,996.0	728706.0,803.0,8143.0,357078.0,588981.0,182.0,0.0,114.0,631977.0,1159038.0,219.0,566.0,961498.0,511.0,283.0,404443.0,2740.0,11.0,1213.0,1231.0,3107.0,289024.0,161.0,962906.0,166.0,1131341.0,702697.0,0.0,22.0,76.0,2875.0,242.0,0.0,104.0,49.0,328470.0,364483.0,150.0,1067493.0,233.0	0.863623	7.34749e-13	1.50328e-10	strong	pos
Bifidobacterium breve	Succinyl-CoA ligase [ADP-forming] beta chain (EC 6.2.1.5)	1336.0,538.0,1004.0,898.0,1534.0,1009.0,171.0,575.0,1110.0,1665.0,598.0,724.0,1627.0,846.0,602.0,830.0,613.0,337.0,438.0,669.0,433.0,813.0,447.0,1469.0,74.0,1702.0,1603.0,20.0,478.0,3.0,441.0,560.0,246.0,488.0,108.0,724.0,1467.0,620.0,1545.0,571.0	728706.0,803.0,8143.0,357078.0,588981.0,182.0,0.0,114.0,631977.0,1159038.0,219.0,566.0,961498.0,511.0,283.0,404443.0,2740.0,11.0,1213.0,1231.0,3107.0,289024.0,161.0,962906.0,166.0,1131341.0,702697.0,0.0,22.0,76.0,2875.0,242.0,0.0,104.0,49.0,328470.0,364483.0,150.0,1067493.0,233.0	0.863455	7.50993e-13	1.53361e-10	strong	pos
Bifidobacterium breve	Na+/H+ antiporter NhaA type	1277.0,368.0,578.0,890.0,1520.0,446.0,1854.0,564.0,1026.0,1871.0,66.0,33.0,1666.0,289.0,384.0,617.0,226.0,251.0,224.0,246.0,360.0,526.0,164.0,1634.0,80.0,1926.0,1396.0,2.0,420.0,0.0,195.0,18.0,368.0,7.0,1.0,697.0,1137.0,71.0,1794.0,669.0	728706.0,803.0,8143.0,357078.0,588981.0,182.0,0.0,114.0,631977.0,1159038.0,219.0,566.0,961498.0,511.0,283.0,404443.0,2740.0,11.0,1213.0,1231.0,3107.0,289024.0,161.0,962906.0,166.0,1131341.0,702697.0,0.0,22.0,76.0,2875.0,242.0,0.0,104.0,49.0,328470.0,364483.0,150.0,1067493.0,233.0	0.863248	7.71463e-13	1.57245e-10	strong	pos
Bifidobacterium breve	Succinyl-CoA ligase [ADP-forming] alpha chain (EC 6.2.1.5)	1071.0,415.0,754.0,707.0,1238.0,800.0,113.0,429.0,828.0,1296.0,415.0,523.0,1186.0,629.0,419.0,566.0,463.0,226.0,311.0,480.0,326.0,593.0,454.0,1111.0,49.0,1360.0,1249.0,19.0,389.0,2.0,315.0,414.0,171.0,349.0,65.0,545.0,1111.0,404.0,1225.0,47.0	728706.0,803.0,8143.0,357078.0,588981.0,182.0,0.0,114.0,631977.0,1159038.0,219.0,566.0,961498.0,511.0,283.0,404443.0,2740.0,11.0,1213.0,1231.0,3107.0,289024.0,161.0,962906.0,166.0,1131341.0,702697.0,0.0,22.0,76.0,2875.0,242.0,0.0,104.0,49.0,328470.0,364483.0,150.0,1067493.0,233.0	0.862844	8.12919e-13	1.65227e-10	strong	pos
Bifidobacterium breve	Citrate synthase (si) (EC 2.3.3.1)	1909.0,765.0,1299.0,1132.0,1670.0,541.0,469.0,615.0,1648.0,2157.0,876.0,974.0,1912.0,441.0,703.0,1387.0,1152.0,628.0,574.0,884.0,762.0,1224.0,504.0,1941.0,1067.0,2123.0,1469.0,20.0,572.0,8.0,440.0,1139.0,288.0,669.0,1401.0,1043.0,1151.0,738.0,2063.0,124.0	728706.0,803.0,8143.0,357078.0,588981.0,182.0,0.0,114.0,631977.0,1159038.0,219.0,566.0,961498.0,511.0,283.0,404443.0,2740.0,11.0,1213.0,1231.0,3107.0,289024.0,161.0,962906.0,166.0,1131341.0,702697.0,0.0,22.0,76.0,2875.0,242.0,0.0,104.0,49.0,328470.0,364483.0,150.0,1067493.0,233.0	0.862807	8.16841e-13	1.65869e-10	strong	pos
Bifidobacterium breve	Isocitrate dehydrogenase [NADP] (EC 1.1.1.42)	1783.0,550.0,962.0,790.0,1388.0,597.0,331.0,522.0,1383.0,1749.0,236.0,488.0,1660.0,210.0,476.0,1051.0,670.0,424.0,656.0,660.0,696.0,698.0,170.0,1524.0,1040.0,1810.0,1290.0,23.0,504.0,2.0,600.0,540.0,267.0,296.0,1286.0,658.0,1024.0,137.0,1653.0,14.0	728706.0,803.0,8143.0,357078.0,588981.0,182.0,0.0,114.0,631977.0,1159038.0,219.0,566.0,961498.0,511.0,283.0,404443.0,2740.0,11.0,1213.0,1231.0,3107.0,289024.0,161.0,962906.0,166.0,1131341.0,702697.0,0.0,22.0,76.0,2875.0,242.0,0.0,104.0,49.0,328470.0,364483.0,150.0,1067493.0,233.0	0.862424	8.58255e-13	1.73302e-10	strong	pos
Bifidobacterium breve	LSU m3Psi1915 methyltransferase RlmH	703.0,316.0,508.0,429.0,813.0,210.0,57.0,374.0,612.0,973.0,52.0,158.0,914.0,250.0,206.0,384.0,165.0,134.0,264.0,315.0,285.0,293.0,66.0,918.0,49.0,1025.0,730.0,510.0,296.0,831.0,203.0,18.0,147.0,119.0,4.0,318.0,503.0,37.0,1003.0,2.0	728706.0,803.0,8143.0,357078.0,588981.0,182.0,0.0,114.0,631977.0,1159038.0,219.0,566.0,961498.0,511.0,283.0,404443.0,2740.0,11.0,1213.0,1231.0,3107.0,289024.0,161.0,962906.0,166.0,1131341.0,702697.0,0.0,22.0,76.0,2875.0,242.0,0.0,104.0,49.0,328470.0,364483.0,150.0,1067493.0,233.0	0.862032	9.02641e-13	1.81217e-10	strong	pos
Bifidobacterium breve	NAD consumption	2416.0,498.0,1999.0,1405.0,2862.0,635.0,1003.0,1240.0,2372.0,3142.0,1054.0,638.0,2673.0,643.0,902.0,1784.0,1329.0,827.0,1255.0,576.0,1539.0,1615.0,612.0,2714.0,332.0,3044.0,2271.0,1832.0,1056.0,1664.0,1107.0,1242.0,497.0,1229.0,1584.0,1433.0,1637.0,940.0,2718.0,21.0	728706.0,803.0,8143.0,357078.0,588981.0,182.0,0.0,114.0,631977.0,1159038.0,219.0,566.0,961498.0,511.0,283.0,404443.0,2740.0,11.0,1213.0,1231.0,3107.0,289024.0,161.0,962906.0,166.0,1131341.0,702697.0,0.0,22.0,76.0,2875.0,242.0,0.0,104.0,49.0,328470.0,364483.0,150.0,1067493.0,233.0	0.861555	9.59731e-13	1.91999e-10	strong	pos
Bifidobacterium breve	Acetylglutamate kinase (EC 2.7.2.8)	1237.0,433.0,736.0,622.0,1060.0,352.0,191.0,447.0,930.0,1347.0,96.0,280.0,1219.0,186.0,301.0,729.0,445.0,256.0,442.0,496.0,520.0,414.0,55.0,1068.0,742.0,1315.0,1010.0,18.0,328.0,3.0,447.0,279.0,195.0,251.0,973.0,447.0,705.0,46.0,1253.0,41.0	728706.0,803.0,8143.0,357078.0,588981.0,182.0,0.0,114.0,631977.0,1159038.0,219.0,566.0,961498.0,511.0,283.0,404443.0,2740.0,11.0,1213.0,1231.0,3107.0,289024.0,161.0,962906.0,166.0,1131341.0,702697.0,0.0,22.0,76.0,2875.0,242.0,0.0,104.0,49.0,328470.0,364483.0,150.0,1067493.0,233.0	0.861123	1.01416e-12	2.02326e-10	strong	pos
Bifidobacterium breve	Branched-chain amino acid ABC transporter, amino acid-binding protein (TC 3.A.1.4.1)	1713.0,214.0,482.0,822.0,1502.0,648.0,249.0,388.0,1387.0,1903.0,170.0,109.0,1749.0,210.0,281.0,1103.0,607.0,322.0,174.0,101.0,366.0,691.0,42.0,1612.0,1485.0,1861.0,1355.0,2.0,147.0,1.0,117.0,469.0,129.0,226.0,1573.0,689.0,917.0,46.0,1798.0,20.0	728706.0,803.0,8143.0,357078.0,588981.0,182.0,0.0,114.0,631977.0,1159038.0,219.0,566.0,961498.0,511.0,283.0,404443.0,2740.0,11.0,1213.0,1231.0,3107.0,289024.0,161.0,962906.0,166.0,1131341.0,702697.0,0.0,22.0,76.0,2875.0,242.0,0.0,104.0,49.0,328470.0,364483.0,150.0,1067493.0,233.0	0.859863	1.19025e-12	2.34644e-10	strong	pos
Bifidobacterium breve	Pyridoxal kinase (EC 2.7.1.35)	1106.0,597.0,709.0,826.0,1205.0,706.0,175.0,828.0,976.0,1338.0,452.0,493.0,1273.0,489.0,649.0,713.0,583.0,446.0,551.0,690.0,631.0,650.0,277.0,1232.0,443.0,1401.0,1149.0,4.0,516.0,4.0,486.0,466.0,313.0,468.0,557.0,578.0,1146.0,445.0,1277.0,62.0	728706.0,803.0,8143.0,357078.0,588981.0,182.0,0.0,114.0,631977.0,1159038.0,219.0,566.0,961498.0,511.0,283.0,404443.0,2740.0,11.0,1213.0,1231.0,3107.0,289024.0,161.0,962906.0,166.0,1131341.0,702697.0,0.0,22.0,76.0,2875.0,242.0,0.0,104.0,49.0,328470.0,364483.0,150.0,1067493.0,233.0	0.858075	1.48994e-12	2.90023e-10	strong	pos
Bifidobacterium breve	Na(+) H(+) antiporter	1277.0,368.0,578.0,890.0,1520.0,446.0,1854.0,564.0,1026.0,1871.0,66.0,33.0,1666.0,289.0,384.0,617.0,226.0,251.0,307.0,362.0,596.0,526.0,164.0,1634.0,80.0,1926.0,1396.0,2.0,420.0,0.0,319.0,18.0,368.0,7.0,1.0,697.0,1137.0,71.0,1794.0,669.0	728706.0,803.0,8143.0,357078.0,588981.0,182.0,0.0,114.0,631977.0,1159038.0,219.0,566.0,961498.0,511.0,283.0,404443.0,2740.0,11.0,1213.0,1231.0,3107.0,289024.0,161.0,962906.0,166.0,1131341.0,702697.0,0.0,22.0,76.0,2875.0,242.0,0.0,104.0,49.0,328470.0,364483.0,150.0,1067493.0,233.0	0.858033	1.49777e-12	2.91284e-10	strong	pos
Bifidobacterium breve	Imidazole glycerol phosphate synthase amidotransferase subunit (EC 2.4.2.-)	965.0,321.0,603.0,535.0,807.0,253.0,228.0,294.0,789.0,1036.0,404.0,491.0,929.0,196.0,301.0,684.0,569.0,295.0,326.0,415.0,379.0,574.0,236.0,920.0,543.0,1049.0,679.0,13.0,256.0,2.0,308.0,437.0,123.0,390.0,710.0,434.0,573.0,339.0,964.0,32.0	728706.0,803.0,8143.0,357078.0,588981.0,182.0,0.0,114.0,631977.0,1159038.0,219.0,566.0,961498.0,511.0,283.0,404443.0,2740.0,11.0,1213.0,1231.0,3107.0,289024.0,161.0,962906.0,166.0,1131341.0,702697.0,0.0,22.0,76.0,2875.0,242.0,0.0,104.0,49.0,328470.0,364483.0,150.0,1067493.0,233.0	0.857214	1.65821e-12	3.21619e-10	strong	pos
Bifidobacterium breve	Aspartate-semialdehyde dehydrogenase (EC 1.2.1.11)	1661.0,1007.0,1401.0,1157.0,1692.0,978.0,357.0,949.0,1563.0,2022.0,585.0,710.0,1858.0,839.0,868.0,1184.0,943.0,730.0,768.0,1036.0,892.0,970.0,502.0,1851.0,1114.0,2042.0,1786.0,1025.0,819.0,1339.0,666.0,691.0,492.0,549.0,1196.0,892.0,1392.0,511.0,1952.0,59.0	728706.0,803.0,8143.0,357078.0,588981.0,182.0,0.0,114.0,631977.0,1159038.0,219.0,566.0,961498.0,511.0,283.0,404443.0,2740.0,11.0,1213.0,1231.0,3107.0,289024.0,161.0,962906.0,166.0,1131341.0,702697.0,0.0,22.0,76.0,2875.0,242.0,0.0,104.0,49.0,328470.0,364483.0,150.0,1067493.0,233.0	0.857177	1.66591e-12	3.22823e-10	strong	pos
Bifidobacterium breve	Fermentations in Streptococci	20249.0,12051.0,15917.0,15044.0,20842.0,14165.0,5330.0,14477.0,18541.0,23179.0,10717.0,9832.0,21907.0,10861.0,12853.0,14545.0,12409.0,10645.0,9322.0,10698.0,10348.0,13505.0,10315.0,21752.0,11105.0,23517.0,22191.0,12359.0,11851.0,16066.0,8175.0,11259.0,7668.0,9871.0,12845.0,12085.0,20242.0,10221.0,23838.0,861.0	728706.0,803.0,8143.0,357078.0,588981.0,182.0,0.0,114.0,631977.0,1159038.0,219.0,566.0,961498.0,511.0,283.0,404443.0,2740.0,11.0,1213.0,1231.0,3107.0,289024.0,161.0,962906.0,166.0,1131341.0,702697.0,0.0,22.0,76.0,2875.0,242.0,0.0,104.0,49.0,328470.0,364483.0,150.0,1067493.0,233.0	0.854648	2.27216e-12	4.34462e-10	strong	pos
Bifidobacterium breve	16S rRNA processing protein RimM	1010.0,429.0,645.0,642.0,902.0,399.0,674.0,471.0,825.0,1028.0,500.0,484.0,990.0,459.0,355.0,688.0,595.0,374.0,371.0,513.0,428.0,627.0,259.0,964.0,605.0,1088.0,778.0,478.0,367.0,702.0,338.0,481.0,251.0,397.0,768.0,551.0,642.0,344.0,1088.0,28.0	728706.0,803.0,8143.0,357078.0,588981.0,182.0,0.0,114.0,631977.0,1159038.0,219.0,566.0,961498.0,511.0,283.0,404443.0,2740.0,11.0,1213.0,1231.0,3107.0,289024.0,161.0,962906.0,166.0,1131341.0,702697.0,0.0,22.0,76.0,2875.0,242.0,0.0,104.0,49.0,328470.0,364483.0,150.0,1067493.0,233.0	0.854034	2.44783e-12	4.67226e-10	strong	pos
Bifidobacterium breve	Substrate-specific component BL0695 of predicted ECF transporter	219.0,2.0,176.0,382.0,549.0,54.0,110.0,10.0,647.0,937.0,90.0,44.0,545.0,143.0,33.0,533.0,263.0,62.0,44.0,13.0,126.0,317.0,227.0,781.0,537.0,965.0,592.0,2.0,25.0,1.0,46.0,200.0,96.0,64.0,688.0,338.0,319.0,0.0,955.0,7.0	728706.0,803.0,8143.0,357078.0,588981.0,182.0,0.0,114.0,631977.0,1159038.0,219.0,566.0,961498.0,511.0,283.0,404443.0,2740.0,11.0,1213.0,1231.0,3107.0,289024.0,161.0,962906.0,166.0,1131341.0,702697.0,0.0,22.0,76.0,2875.0,242.0,0.0,104.0,49.0,328470.0,364483.0,150.0,1067493.0,233.0	0.852916	2.8008e-12	5.30386e-10	strong	pos
Bifidobacterium breve	Niacin, NAD and NADP biosynthesis in plants	6369.0,3224.0,5347.0,5056.0,7333.0,3362.0,1111.0,4884.0,5234.0,7450.0,2926.0,2982.0,7110.0,2928.0,3406.0,4002.0,3932.0,3077.0,4276.0,3520.0,4815.0,4038.0,2419.0,6923.0,2166.0,7480.0,6317.0,3569.0,3368.0,4459.0,4080.0,2855.0,2053.0,3284.0,2510.0,3518.0,5506.0,2771.0,7581.0,1053.0	728706.0,803.0,8143.0,357078.0,588981.0,182.0,0.0,114.0,631977.0,1159038.0,219.0,566.0,961498.0,511.0,283.0,404443.0,2740.0,11.0,1213.0,1231.0,3107.0,289024.0,161.0,962906.0,166.0,1131341.0,702697.0,0.0,22.0,76.0,2875.0,242.0,0.0,104.0,49.0,328470.0,364483.0,150.0,1067493.0,233.0	0.852229	3.04118e-12	5.749e-10	strong	pos
Bifidobacterium breve	Phosphoribosyl-ATP pyrophosphatase (EC 3.6.1.31)	444.0,22.0,88.0,174.0,326.0,27.0,127.0,7.0,368.0,454.0,53.0,29.0,406.0,5.0,22.0,265.0,155.0,55.0,25.0,15.0,47.0,170.0,1.0,394.0,306.0,507.0,277.0,0.0,0.0,0.0,20.0,111.0,16.0,72.0,367.0,155.0,179.0,0.0,422.0,276.0	728706.0,803.0,8143.0,357078.0,588981.0,182.0,0.0,114.0,631977.0,1159038.0,219.0,566.0,961498.0,511.0,283.0,404443.0,2740.0,11.0,1213.0,1231.0,3107.0,289024.0,161.0,962906.0,166.0,1131341.0,702697.0,0.0,22.0,76.0,2875.0,242.0,0.0,104.0,49.0,328470.0,364483.0,150.0,1067493.0,233.0	0.852157	3.06738e-12	5.79347e-10	strong	pos
Bifidobacterium breve	Dihydroorotase (EC 3.5.2.3)	1980.0,593.0,1224.0,1021.0,1514.0,494.0,405.0,639.0,1470.0,1866.0,610.0,774.0,1820.0,494.0,515.0,1199.0,871.0,488.0,766.0,731.0,686.0,887.0,433.0,1685.0,1040.0,2095.0,1340.0,1184.0,493.0,1416.0,647.0,799.0,361.0,703.0,1230.0,801.0,1166.0,433.0,1858.0,62.0	728706.0,803.0,8143.0,357078.0,588981.0,182.0,0.0,114.0,631977.0,1159038.0,219.0,566.0,961498.0,511.0,283.0,404443.0,2740.0,11.0,1213.0,1231.0,3107.0,289024.0,161.0,962906.0,166.0,1131341.0,702697.0,0.0,22.0,76.0,2875.0,242.0,0.0,104.0,49.0,328470.0,364483.0,150.0,1067493.0,233.0	0.850967	3.53339e-12	6.62159e-10	strong	pos
Bifidobacterium breve	UDP-N-acetylglucosamine--N-acetylmuramyl-(pentapeptide) pyrophosphoryl-undecaprenol N-acetylglucosamine transferase (EC 2.4.1.227)	1614.0,684.0,1071.0,1023.0,1422.0,561.0,368.0,729.0,1394.0,1724.0,749.0,778.0,1632.0,620.0,564.0,1135.0,997.0,591.0,744.0,791.0,757.0,1050.0,460.0,1516.0,992.0,1708.0,1314.0,921.0,673.0,1182.0,682.0,864.0,359.0,755.0,1186.0,872.0,955.0,606.0,1612.0,52.0	728706.0,803.0,8143.0,357078.0,588981.0,182.0,0.0,114.0,631977.0,1159038.0,219.0,566.0,961498.0,511.0,283.0,404443.0,2740.0,11.0,1213.0,1231.0,3107.0,289024.0,161.0,962906.0,166.0,1131341.0,702697.0,0.0,22.0,76.0,2875.0,242.0,0.0,104.0,49.0,328470.0,364483.0,150.0,1067493.0,233.0	0.850685	3.65318e-12	6.82481e-10	strong	pos
Bifidobacterium breve	DNA repair, bacterial UmuCD system	2679.0,992.0,1563.0,1732.0,2359.0,1195.0,1494.0,1415.0,2415.0,2915.0,1595.0,1446.0,2700.0,1582.0,1214.0,2040.0,1781.0,1039.0,840.0,1171.0,935.0,1884.0,1223.0,2587.0,1622.0,3018.0,2189.0,1821.0,1054.0,2290.0,720.0,1659.0,754.0,1411.0,2136.0,1602.0,1834.0,1274.0,2790.0,1530.0	728706.0,803.0,8143.0,357078.0,588981.0,182.0,0.0,114.0,631977.0,1159038.0,219.0,566.0,961498.0,511.0,283.0,404443.0,2740.0,11.0,1213.0,1231.0,3107.0,289024.0,161.0,962906.0,166.0,1131341.0,702697.0,0.0,22.0,76.0,2875.0,242.0,0.0,104.0,49.0,328470.0,364483.0,150.0,1067493.0,233.0	0.850682	3.65446e-12	6.82481e-10	strong	pos
Bifidobacterium breve	De Novo Pyrimidine Synthesis	16344.0,5798.0,10160.0,9129.0,14011.0,6124.0,3873.0,7195.0,13425.0,16836.0,6116.0,6363.0,15774.0,5368.0,5241.0,10723.0,8722.0,5510.0,7897.0,6484.0,7915.0,8771.0,4053.0,14768.0,10721.0,17529.0,12820.0,8439.0,5198.0,11376.0,7188.0,7592.0,3266.0,7346.0,12384.0,7736.0,10508.0,4800.0,16059.0,601.0	728706.0,803.0,8143.0,357078.0,588981.0,182.0,0.0,114.0,631977.0,1159038.0,219.0,566.0,961498.0,511.0,283.0,404443.0,2740.0,11.0,1213.0,1231.0,3107.0,289024.0,161.0,962906.0,166.0,1131341.0,702697.0,0.0,22.0,76.0,2875.0,242.0,0.0,104.0,49.0,328470.0,364483.0,150.0,1067493.0,233.0	0.850281	3.83131e-12	7.14891e-10	strong	pos
Bifidobacterium breve	DNA repair protein RadA	2199.0,1228.0,1610.0,1447.0,2197.0,987.0,1625.0,1064.0,1990.0,2571.0,1115.0,1108.0,2362.0,1230.0,805.0,1533.0,1317.0,1049.0,911.0,1134.0,1053.0,1454.0,731.0,2331.0,1352.0,2593.0,1999.0,1710.0,903.0,1939.0,828.0,1138.0,617.0,1102.0,1528.0,1296.0,1489.0,893.0,2707.0,81.0	728706.0,803.0,8143.0,357078.0,588981.0,182.0,0.0,114.0,631977.0,1159038.0,219.0,566.0,961498.0,511.0,283.0,404443.0,2740.0,11.0,1213.0,1231.0,3107.0,289024.0,161.0,962906.0,166.0,1131341.0,702697.0,0.0,22.0,76.0,2875.0,242.0,0.0,104.0,49.0,328470.0,364483.0,150.0,1067493.0,233.0	0.849603	4.14886e-12	7.68179e-10	strong	pos
Bifidobacterium breve	glutamyl-Q-tRNA synthetase	758.0,215.0,647.0,663.0,1066.0,333.0,797.0,578.0,814.0,1191.0,574.0,296.0,1086.0,263.0,370.0,630.0,621.0,268.0,206.0,354.0,433.0,759.0,399.0,1042.0,86.0,1177.0,989.0,0.0,424.0,3.0,163.0,441.0,252.0,406.0,122.0,620.0,781.0,588.0,1191.0,624.0	728706.0,803.0,8143.0,357078.0,588981.0,182.0,0.0,114.0,631977.0,1159038.0,219.0,566.0,961498.0,511.0,283.0,404443.0,2740.0,11.0,1213.0,1231.0,3107.0,289024.0,161.0,962906.0,166.0,1131341.0,702697.0,0.0,22.0,76.0,2875.0,242.0,0.0,104.0,49.0,328470.0,364483.0,150.0,1067493.0,233.0	0.84856	4.68562e-12	8.60928e-10	strong	pos
Bifidobacterium breve	Pyridoxin (Vitamin B6) Biosynthesis	9968.0,5359.0,8041.0,6856.0,9968.0,4292.0,2163.0,5514.0,8756.0,11118.0,5955.0,5727.0,10350.0,3553.0,4903.0,7073.0,6985.0,3975.0,5803.0,6653.0,5604.0,6942.0,4164.0,10018.0,4513.0,11232.0,9120.0,2452.0,4141.0,3653.0,5468.0,6134.0,2491.0,5623.0,6683.0,5485.0,7954.0,4994.0,10637.0,884.0	728706.0,803.0,8143.0,357078.0,588981.0,182.0,0.0,114.0,631977.0,1159038.0,219.0,566.0,961498.0,511.0,283.0,404443.0,2740.0,11.0,1213.0,1231.0,3107.0,289024.0,161.0,962906.0,166.0,1131341.0,702697.0,0.0,22.0,76.0,2875.0,242.0,0.0,104.0,49.0,328470.0,364483.0,150.0,1067493.0,233.0	0.84849	4.7242e-12	8.66544e-10	strong	pos
Bifidobacterium breve	YebC	6556.0,2975.0,4322.0,3931.0,5342.0,2409.0,2763.0,3036.0,5614.0,6672.0,3027.0,3388.0,6198.0,2759.0,2612.0,4523.0,3960.0,2687.0,2554.0,3209.0,2825.0,3905.0,1894.0,5830.0,4321.0,6967.0,4995.0,3025.0,2616.0,3948.0,2354.0,3439.0,1602.0,3095.0,5807.0,3313.0,4207.0,2453.0,6522.0,957.0	728706.0,803.0,8143.0,357078.0,588981.0,182.0,0.0,114.0,631977.0,1159038.0,219.0,566.0,961498.0,511.0,283.0,404443.0,2740.0,11.0,1213.0,1231.0,3107.0,289024.0,161.0,962906.0,166.0,1131341.0,702697.0,0.0,22.0,76.0,2875.0,242.0,0.0,104.0,49.0,328470.0,364483.0,150.0,1067493.0,233.0	0.848305	4.82671e-12	8.83848e-10	strong	pos
Bifidobacterium breve	Tryptophan synthase alpha chain (EC 4.2.1.20)	1220.0,309.0,653.0,617.0,941.0,339.0,267.0,349.0,963.0,1180.0,412.0,490.0,1164.0,176.0,366.0,720.0,609.0,297.0,379.0,458.0,376.0,612.0,269.0,1027.0,706.0,1179.0,854.0,20.0,282.0,4.0,330.0,526.0,151.0,325.0,975.0,546.0,689.0,341.0,1097.0,23.0	728706.0,803.0,8143.0,357078.0,588981.0,182.0,0.0,114.0,631977.0,1159038.0,219.0,566.0,961498.0,511.0,283.0,404443.0,2740.0,11.0,1213.0,1231.0,3107.0,289024.0,161.0,962906.0,166.0,1131341.0,702697.0,0.0,22.0,76.0,2875.0,242.0,0.0,104.0,49.0,328470.0,364483.0,150.0,1067493.0,233.0	0.848221	4.87424e-12	8.91043e-10	strong	pos
Bifidobacterium breve	Homoserine O-succinyltransferase (EC 2.3.1.46)	1687.0,779.0,1018.0,1216.0,1637.0,926.0,643.0,748.0,1606.0,2068.0,880.0,874.0,1780.0,427.0,737.0,1368.0,1157.0,642.0,692.0,954.0,807.0,1274.0,522.0,1767.0,1213.0,1917.0,1512.0,1.0,484.0,6.0,630.0,976.0,362.0,729.0,1297.0,1012.0,1220.0,783.0,1971.0,4.0	728706.0,803.0,8143.0,357078.0,588981.0,182.0,0.0,114.0,631977.0,1159038.0,219.0,566.0,961498.0,511.0,283.0,404443.0,2740.0,11.0,1213.0,1231.0,3107.0,289024.0,161.0,962906.0,166.0,1131341.0,702697.0,0.0,22.0,76.0,2875.0,242.0,0.0,104.0,49.0,328470.0,364483.0,150.0,1067493.0,233.0	0.847121	5.53482e-12	1.00719e-09	strong	pos
Bifidobacterium breve	Phosphorus Metabolism	19773.0,13220.0,15761.0,16328.0,20894.0,13152.0,6399.0,17438.0,18433.0,23282.0,14270.0,12929.0,21994.0,11892.0,13805.0,15045.0,14679.0,11510.0,13446.0,13612.0,12659.0,15930.0,10575.0,22068.0,8718.0,23356.0,20659.0,9496.0,12969.0,12604.0,11966.0,13793.0,7622.0,13084.0,10807.0,14538.0,19268.0,13806.0,23122.0,3126.0	728706.0,803.0,8143.0,357078.0,588981.0,182.0,0.0,114.0,631977.0,1159038.0,219.0,566.0,961498.0,511.0,283.0,404443.0,2740.0,11.0,1213.0,1231.0,3107.0,289024.0,161.0,962906.0,166.0,1131341.0,702697.0,0.0,22.0,76.0,2875.0,242.0,0.0,104.0,49.0,328470.0,364483.0,150.0,1067493.0,233.0	0.844785	7.22598e-12	1.29255e-09	strong	pos
Bifidobacterium breve	Sucrose permease, major facilitator superfamily	1440.0,724.0,435.0,1126.0,1327.0,31.0,184.0,536.0,1465.0,2184.0,1244.0,1100.0,1964.0,291.0,610.0,1159.0,998.0,464.0,184.0,742.0,137.0,1464.0,1051.0,1977.0,35.0,2224.0,1339.0,0.0,369.0,2.0,156.0,1060.0,148.0,983.0,254.0,1188.0,846.0,1218.0,2112.0,1.0	728706.0,803.0,8143.0,357078.0,588981.0,182.0,0.0,114.0,631977.0,1159038.0,219.0,566.0,961498.0,511.0,283.0,404443.0,2740.0,11.0,1213.0,1231.0,3107.0,289024.0,161.0,962906.0,166.0,1131341.0,702697.0,0.0,22.0,76.0,2875.0,242.0,0.0,104.0,49.0,328470.0,364483.0,150.0,1067493.0,233.0	0.844422	7.52837e-12	1.34441e-09	strong	pos
Bifidobacterium breve	COG0277	3048.0,1100.0,2133.0,2091.0,2785.0,833.0,765.0,1085.0,2747.0,3470.0,1816.0,1946.0,3186.0,654.0,1143.0,2114.0,2106.0,1090.0,1056.0,1556.0,1244.0,2292.0,1250.0,3079.0,1328.0,3548.0,2482.0,56.0,900.0,7.0,989.0,2506.0,450.0,1285.0,1924.0,1862.0,1801.0,1432.0,3518.0,539.0	728706.0,803.0,8143.0,357078.0,588981.0,182.0,0.0,114.0,631977.0,1159038.0,219.0,566.0,961498.0,511.0,283.0,404443.0,2740.0,11.0,1213.0,1231.0,3107.0,289024.0,161.0,962906.0,166.0,1131341.0,702697.0,0.0,22.0,76.0,2875.0,242.0,0.0,104.0,49.0,328470.0,364483.0,150.0,1067493.0,233.0	0.843972	7.92061e-12	1.41153e-09	strong	pos
Bifidobacterium breve	ATP synthase alpha chain (EC 3.6.3.14)	2419.0,1079.0,1462.0,1549.0,2274.0,1193.0,828.0,1384.0,2218.0,2704.0,1383.0,997.0,2520.0,1132.0,1075.0,1943.0,1672.0,1207.0,945.0,911.0,1066.0,1668.0,928.0,2523.0,1612.0,2714.0,2199.0,1708.0,1068.0,2072.0,807.0,1352.0,634.0,1192.0,2044.0,1496.0,1664.0,1026.0,2737.0,105.0	728706.0,803.0,8143.0,357078.0,588981.0,182.0,0.0,114.0,631977.0,1159038.0,219.0,566.0,961498.0,511.0,283.0,404443.0,2740.0,11.0,1213.0,1231.0,3107.0,289024.0,161.0,962906.0,166.0,1131341.0,702697.0,0.0,22.0,76.0,2875.0,242.0,0.0,104.0,49.0,328470.0,364483.0,150.0,1067493.0,233.0	0.842952	8.88063e-12	1.57162e-09	strong	pos
Bifidobacterium breve	Putative stomatin/prohibitin-family membrane protease subunit YbbK	1219.0,488.0,592.0,678.0,1131.0,601.0,221.0,584.0,968.0,1293.0,125.0,320.0,1218.0,347.0,404.0,797.0,463.0,372.0,160.0,431.0,272.0,433.0,105.0,1268.0,1005.0,1344.0,969.0,7.0,306.0,5.0,138.0,292.0,205.0,161.0,1085.0,505.0,824.0,53.0,1276.0,247.0	728706.0,803.0,8143.0,357078.0,588981.0,182.0,0.0,114.0,631977.0,1159038.0,219.0,566.0,961498.0,511.0,283.0,404443.0,2740.0,11.0,1213.0,1231.0,3107.0,289024.0,161.0,962906.0,166.0,1131341.0,702697.0,0.0,22.0,76.0,2875.0,242.0,0.0,104.0,49.0,328470.0,364483.0,150.0,1067493.0,233.0	0.841328	1.06378e-11	1.85977e-09	strong	pos
Bifidobacterium breve	Ribosomal-protein-S5p-alanine acetyltransferase	941.0,165.0,355.0,467.0,898.0,307.0,149.0,489.0,739.0,1025.0,103.0,58.0,963.0,281.0,226.0,576.0,327.0,205.0,235.0,86.0,284.0,368.0,42.0,985.0,634.0,1068.0,787.0,617.0,187.0,879.0,240.0,219.0,231.0,288.0,662.0,375.0,578.0,31.0,1157.0,40.0	728706.0,803.0,8143.0,357078.0,588981.0,182.0,0.0,114.0,631977.0,1159038.0,219.0,566.0,961498.0,511.0,283.0,404443.0,2740.0,11.0,1213.0,1231.0,3107.0,289024.0,161.0,962906.0,166.0,1131341.0,702697.0,0.0,22.0,76.0,2875.0,242.0,0.0,104.0,49.0,328470.0,364483.0,150.0,1067493.0,233.0	0.841226	1.07586e-11	1.87937e-09	strong	pos
Bifidobacterium breve	Ribonucleotide reductase of class III (anaerobic), activating protein (EC 1.97.1.4)	1309.0,452.0,694.0,687.0,1135.0,470.0,221.0,532.0,1017.0,1340.0,268.0,401.0,1274.0,458.0,364.0,803.0,596.0,430.0,280.0,425.0,378.0,546.0,129.0,1229.0,856.0,1329.0,1016.0,672.0,363.0,903.0,272.0,389.0,227.0,276.0,1170.0,526.0,734.0,144.0,1346.0,402.0	728706.0,803.0,8143.0,357078.0,588981.0,182.0,0.0,114.0,631977.0,1159038.0,219.0,566.0,961498.0,511.0,283.0,404443.0,2740.0,11.0,1213.0,1231.0,3107.0,289024.0,161.0,962906.0,166.0,1131341.0,702697.0,0.0,22.0,76.0,2875.0,242.0,0.0,104.0,49.0,328470.0,364483.0,150.0,1067493.0,233.0	0.840391	1.17945e-11	2.05369e-09	strong	pos
Bifidobacterium breve	Test Pyridoxin B6	10211.0,5361.0,8080.0,6924.0,9987.0,4364.0,2314.0,5574.0,8973.0,11118.0,6054.0,5791.0,10407.0,3628.0,4934.0,7341.0,7240.0,4054.0,5812.0,6662.0,5605.0,7059.0,4220.0,10024.0,5244.0,11261.0,9124.0,2908.0,4163.0,4190.0,5469.0,6414.0,2554.0,5774.0,7615.0,5577.0,7971.0,4994.0,10663.0,887.0	728706.0,803.0,8143.0,357078.0,588981.0,182.0,0.0,114.0,631977.0,1159038.0,219.0,566.0,961498.0,511.0,283.0,404443.0,2740.0,11.0,1213.0,1231.0,3107.0,289024.0,161.0,962906.0,166.0,1131341.0,702697.0,0.0,22.0,76.0,2875.0,242.0,0.0,104.0,49.0,328470.0,364483.0,150.0,1067493.0,233.0	0.840096	1.21825e-11	2.11783e-09	strong	pos
Bifidobacterium breve	Branched-Chain Amino Acid Biosynthesis	20085.0,8941.0,13429.0,14218.0,19317.0,9263.0,5341.0,8907.0,18249.0,23135.0,11728.0,10632.0,20687.0,7856.0,9107.0,15440.0,14186.0,8820.0,8655.0,10086.0,10393.0,14851.0,7264.0,20712.0,11778.0,22052.0,18337.0,1264.0,7976.0,1285.0,7763.0,13068.0,4612.0,10228.0,16194.0,12993.0,14684.0,10542.0,21955.0,331.0	728706.0,803.0,8143.0,357078.0,588981.0,182.0,0.0,114.0,631977.0,1159038.0,219.0,566.0,961498.0,511.0,283.0,404443.0,2740.0,11.0,1213.0,1231.0,3107.0,289024.0,161.0,962906.0,166.0,1131341.0,702697.0,0.0,22.0,76.0,2875.0,242.0,0.0,104.0,49.0,328470.0,364483.0,150.0,1067493.0,233.0	0.839201	1.34345e-11	2.32613e-09	strong	pos
Bifidobacterium breve	Ribonuclease III (EC 3.1.26.3)	1202.0,336.0,600.0,753.0,1061.0,454.0,272.0,621.0,1078.0,1268.0,617.0,453.0,1195.0,645.0,523.0,936.0,680.0,475.0,572.0,356.0,615.0,738.0,394.0,1163.0,592.0,1280.0,1006.0,838.0,483.0,1150.0,490.0,655.0,297.0,595.0,793.0,683.0,831.0,481.0,1298.0,68.0	728706.0,803.0,8143.0,357078.0,588981.0,182.0,0.0,114.0,631977.0,1159038.0,219.0,566.0,961498.0,511.0,283.0,404443.0,2740.0,11.0,1213.0,1231.0,3107.0,289024.0,161.0,962906.0,166.0,1131341.0,702697.0,0.0,22.0,76.0,2875.0,242.0,0.0,104.0,49.0,328470.0,364483.0,150.0,1067493.0,233.0	0.838993	1.37426e-11	2.37568e-09	strong	pos
Bifidobacterium breve	Quinolinate phosphoribosyltransferase [decarboxylating] (EC 2.4.2.19)	790.0,516.0,580.0,688.0,961.0,401.0,136.0,644.0,727.0,1126.0,601.0,379.0,1050.0,344.0,462.0,570.0,574.0,537.0,468.0,372.0,564.0,669.0,357.0,1069.0,80.0,1208.0,951.0,0.0,444.0,1.0,436.0,525.0,232.0,557.0,132.0,612.0,791.0,602.0,1118.0,2.0	728706.0,803.0,8143.0,357078.0,588981.0,182.0,0.0,114.0,631977.0,1159038.0,219.0,566.0,961498.0,511.0,283.0,404443.0,2740.0,11.0,1213.0,1231.0,3107.0,289024.0,161.0,962906.0,166.0,1131341.0,702697.0,0.0,22.0,76.0,2875.0,242.0,0.0,104.0,49.0,328470.0,364483.0,150.0,1067493.0,233.0	0.838683	1.42127e-11	2.45303e-09	strong	pos
Bifidobacterium breve	Glycerol uptake facilitator protein	1896.0,690.0,1073.0,1300.0,1832.0,648.0,452.0,771.0,1833.0,2370.0,1241.0,998.0,2075.0,694.0,995.0,1540.0,1507.0,798.0,305.0,778.0,547.0,1528.0,936.0,2115.0,1172.0,2336.0,1692.0,1182.0,494.0,1737.0,284.0,1256.0,281.0,1026.0,1583.0,1378.0,1303.0,1106.0,2292.0,833.0	728706.0,803.0,8143.0,357078.0,588981.0,182.0,0.0,114.0,631977.0,1159038.0,219.0,566.0,961498.0,511.0,283.0,404443.0,2740.0,11.0,1213.0,1231.0,3107.0,289024.0,161.0,962906.0,166.0,1131341.0,702697.0,0.0,22.0,76.0,2875.0,242.0,0.0,104.0,49.0,328470.0,364483.0,150.0,1067493.0,233.0	0.838012	1.52837e-11	2.63156e-09	strong	pos
Bifidobacterium breve	Arginine metabolism and urea cycle in plants	13917.0,4604.0,9064.0,8487.0,12439.0,6369.0,4008.0,6923.0,11625.0,14340.0,6500.0,6559.0,13392.0,4752.0,5223.0,9505.0,8566.0,5050.0,7450.0,5466.0,8427.0,8551.0,3752.0,12657.0,11017.0,14529.0,11494.0,4484.0,5198.0,4946.0,6887.0,7505.0,3028.0,7106.0,11100.0,7526.0,9600.0,5382.0,13425.0,1728.0	728706.0,803.0,8143.0,357078.0,588981.0,182.0,0.0,114.0,631977.0,1159038.0,219.0,566.0,961498.0,511.0,283.0,404443.0,2740.0,11.0,1213.0,1231.0,3107.0,289024.0,161.0,962906.0,166.0,1131341.0,702697.0,0.0,22.0,76.0,2875.0,242.0,0.0,104.0,49.0,328470.0,364483.0,150.0,1067493.0,233.0	0.836834	1.73505e-11	2.96149e-09	strong	pos
Bifidobacterium breve	Phage cyanophage	3134.0,979.0,1899.0,1954.0,2836.0,1085.0,1304.0,2175.0,2699.0,3694.0,1162.0,985.0,3212.0,1258.0,1497.0,2146.0,1406.0,1271.0,1181.0,1141.0,1222.0,1710.0,705.0,3347.0,1401.0,3532.0,2623.0,2597.0,1436.0,3477.0,1009.0,1276.0,946.0,1032.0,1958.0,1629.0,2171.0,1005.0,3662.0,631.0	728706.0,803.0,8143.0,357078.0,588981.0,182.0,0.0,114.0,631977.0,1159038.0,219.0,566.0,961498.0,511.0,283.0,404443.0,2740.0,11.0,1213.0,1231.0,3107.0,289024.0,161.0,962906.0,166.0,1131341.0,702697.0,0.0,22.0,76.0,2875.0,242.0,0.0,104.0,49.0,328470.0,364483.0,150.0,1067493.0,233.0	0.836508	1.79665e-11	3.06182e-09	strong	pos
Bifidobacterium breve	ATP-dependent Clp protease ATP-binding subunit ClpX	2068.0,462.0,963.0,1110.0,1747.0,793.0,523.0,706.0,1815.0,2159.0,769.0,621.0,2017.0,786.0,597.0,1453.0,1024.0,758.0,769.0,467.0,946.0,1137.0,570.0,1835.0,1538.0,2182.0,1502.0,1205.0,522.0,1693.0,692.0,999.0,396.0,776.0,1688.0,958.0,1235.0,590.0,2069.0,784.0	728706.0,803.0,8143.0,357078.0,588981.0,182.0,0.0,114.0,631977.0,1159038.0,219.0,566.0,961498.0,511.0,283.0,404443.0,2740.0,11.0,1213.0,1231.0,3107.0,289024.0,161.0,962906.0,166.0,1131341.0,702697.0,0.0,22.0,76.0,2875.0,242.0,0.0,104.0,49.0,328470.0,364483.0,150.0,1067493.0,233.0	0.836426	1.81261e-11	3.08658e-09	strong	pos
Bifidobacterium breve	Non-specific DNA-binding protein Dps	983.0,267.0,469.0,619.0,904.0,375.0,167.0,452.0,903.0,1078.0,419.0,499.0,1346.0,465.0,440.0,805.0,601.0,338.0,321.0,273.0,325.0,653.0,290.0,975.0,759.0,1076.0,851.0,558.0,365.0,861.0,277.0,577.0,216.0,366.0,810.0,589.0,733.0,389.0,1129.0,758.0	728706.0,803.0,8143.0,357078.0,588981.0,182.0,0.0,114.0,631977.0,1159038.0,219.0,566.0,961498.0,511.0,283.0,404443.0,2740.0,11.0,1213.0,1231.0,3107.0,289024.0,161.0,962906.0,166.0,1131341.0,702697.0,0.0,22.0,76.0,2875.0,242.0,0.0,104.0,49.0,328470.0,364483.0,150.0,1067493.0,233.0	0.835622	1.97475e-11	3.34425e-09	strong	pos
Bifidobacterium breve	Trehalose Biosynthesis	3797.0,2217.0,2757.0,3066.0,4784.0,2533.0,566.0,3136.0,3432.0,5290.0,2456.0,1989.0,4958.0,1512.0,2233.0,2507.0,2546.0,1877.0,2837.0,2444.0,2840.0,2978.0,1426.0,4883.0,1006.0,5177.0,4665.0,11.0,1979.0,8.0,2576.0,1965.0,1218.0,2262.0,878.0,2660.0,3971.0,2431.0,4860.0,448.0	728706.0,803.0,8143.0,357078.0,588981.0,182.0,0.0,114.0,631977.0,1159038.0,219.0,566.0,961498.0,511.0,283.0,404443.0,2740.0,11.0,1213.0,1231.0,3107.0,289024.0,161.0,962906.0,166.0,1131341.0,702697.0,0.0,22.0,76.0,2875.0,242.0,0.0,104.0,49.0,328470.0,364483.0,150.0,1067493.0,233.0	0.83518	2.06958e-11	3.49116e-09	strong	pos
Bifidobacterium breve	Amino acid racemase	4077.0,558.0,1715.0,1982.0,3344.0,1281.0,879.0,1121.0,3355.0,4361.0,1320.0,1284.0,4052.0,1040.0,625.0,2569.0,1991.0,793.0,908.0,826.0,1121.0,2045.0,773.0,3817.0,2340.0,4492.0,2965.0,2909.0,637.0,3689.0,848.0,1562.0,543.0,1490.0,3137.0,1887.0,2062.0,936.0,4532.0,106.0	728706.0,803.0,8143.0,357078.0,588981.0,182.0,0.0,114.0,631977.0,1159038.0,219.0,566.0,961498.0,511.0,283.0,404443.0,2740.0,11.0,1213.0,1231.0,3107.0,289024.0,161.0,962906.0,166.0,1131341.0,702697.0,0.0,22.0,76.0,2875.0,242.0,0.0,104.0,49.0,328470.0,364483.0,150.0,1067493.0,233.0	0.834924	2.12653e-11	3.57608e-09	strong	pos
Bifidobacterium breve	Ribonucleotide reductase of class Ib (aerobic), beta subunit (EC 1.17.4.1)	1830.0,490.0,936.0,814.0,1582.0,594.0,312.0,426.0,1586.0,1941.0,203.0,98.0,1793.0,451.0,326.0,1140.0,657.0,495.0,194.0,243.0,408.0,705.0,93.0,1816.0,1246.0,1926.0,1428.0,1157.0,468.0,1530.0,128.0,454.0,284.0,199.0,1364.0,672.0,1024.0,55.0,2053.0,8.0	728706.0,803.0,8143.0,357078.0,588981.0,182.0,0.0,114.0,631977.0,1159038.0,219.0,566.0,961498.0,511.0,283.0,404443.0,2740.0,11.0,1213.0,1231.0,3107.0,289024.0,161.0,962906.0,166.0,1131341.0,702697.0,0.0,22.0,76.0,2875.0,242.0,0.0,104.0,49.0,328470.0,364483.0,150.0,1067493.0,233.0	0.834162	2.30478e-11	3.86382e-09	strong	pos
Bifidobacterium breve	Peptide chain release factor 2	1763.0,913.0,1210.0,1054.0,1528.0,813.0,563.0,830.0,1472.0,2011.0,838.0,932.0,1773.0,722.0,805.0,1321.0,1130.0,840.0,522.0,978.0,859.0,1101.0,535.0,1695.0,1124.0,1843.0,1461.0,39.0,634.0,4.0,442.0,936.0,379.0,795.0,1302.0,1066.0,1140.0,767.0,1800.0,1126.0	728706.0,803.0,8143.0,357078.0,588981.0,182.0,0.0,114.0,631977.0,1159038.0,219.0,566.0,961498.0,511.0,283.0,404443.0,2740.0,11.0,1213.0,1231.0,3107.0,289024.0,161.0,962906.0,166.0,1131341.0,702697.0,0.0,22.0,76.0,2875.0,242.0,0.0,104.0,49.0,328470.0,364483.0,150.0,1067493.0,233.0	0.833399	2.49703e-11	4.17317e-09	strong	pos
Bifidobacterium breve	Mitochondrial electron transport system in plants	7953.0,3962.0,5207.0,4913.0,7468.0,4418.0,2454.0,4161.0,7199.0,8616.0,4278.0,3762.0,8005.0,4384.0,3435.0,6248.0,5487.0,3480.0,2832.0,3750.0,3333.0,5394.0,3034.0,7927.0,5922.0,8531.0,7048.0,4928.0,3004.0,6512.0,2375.0,4386.0,1897.0,3789.0,7041.0,4744.0,5472.0,3241.0,8890.0,1478.0	728706.0,803.0,8143.0,357078.0,588981.0,182.0,0.0,114.0,631977.0,1159038.0,219.0,566.0,961498.0,511.0,283.0,404443.0,2740.0,11.0,1213.0,1231.0,3107.0,289024.0,161.0,962906.0,166.0,1131341.0,702697.0,0.0,22.0,76.0,2875.0,242.0,0.0,104.0,49.0,328470.0,364483.0,150.0,1067493.0,233.0	0.833097	2.57737e-11	4.30411e-09	strong	pos
Bifidobacterium breve	LSU ribosomal protein L9p	775.0,284.0,447.0,529.0,745.0,448.0,370.0,393.0,712.0,927.0,426.0,408.0,818.0,424.0,325.0,580.0,510.0,178.0,286.0,436.0,312.0,529.0,307.0,813.0,640.0,860.0,691.0,482.0,216.0,822.0,276.0,358.0,157.0,423.0,513.0,449.0,531.0,316.0,920.0,491.0	728706.0,803.0,8143.0,357078.0,588981.0,182.0,0.0,114.0,631977.0,1159038.0,219.0,566.0,961498.0,511.0,283.0,404443.0,2740.0,11.0,1213.0,1231.0,3107.0,289024.0,161.0,962906.0,166.0,1131341.0,702697.0,0.0,22.0,76.0,2875.0,242.0,0.0,104.0,49.0,328470.0,364483.0,150.0,1067493.0,233.0	0.832326	2.79314e-11	4.64649e-09	strong	pos
Bifidobacterium breve	Histidine Biosynthesis in Streptococci	10842.0,2525.0,5737.0,5804.0,8187.0,2664.0,2815.0,3394.0,8721.0,10517.0,3841.0,3605.0,9795.0,2332.0,2790.0,7360.0,5890.0,3173.0,3999.0,3303.0,4843.0,5683.0,1940.0,9256.0,7809.0,10787.0,7345.0,1781.0,2339.0,2028.0,3945.0,4817.0,1537.0,4314.0,9669.0,4769.0,5608.0,2825.0,10512.0,1002.0	728706.0,803.0,8143.0,357078.0,588981.0,182.0,0.0,114.0,631977.0,1159038.0,219.0,566.0,961498.0,511.0,283.0,404443.0,2740.0,11.0,1213.0,1231.0,3107.0,289024.0,161.0,962906.0,166.0,1131341.0,702697.0,0.0,22.0,76.0,2875.0,242.0,0.0,104.0,49.0,328470.0,364483.0,150.0,1067493.0,233.0	0.832297	2.80178e-11	4.65729e-09	strong	pos
Bifidobacterium breve	Methanofuran erick jmorales	6305.0,2614.0,4078.0,3815.0,5578.0,3239.0,1655.0,3451.0,5447.0,6222.0,2873.0,2229.0,6020.0,2666.0,2901.0,4291.0,3780.0,2871.0,2815.0,2156.0,3301.0,3794.0,2053.0,5620.0,4700.0,6396.0,5211.0,2872.0,2996.0,3517.0,2764.0,3565.0,1792.0,3041.0,5851.0,3331.0,4457.0,2351.0,5884.0,2027.0	728706.0,803.0,8143.0,357078.0,588981.0,182.0,0.0,114.0,631977.0,1159038.0,219.0,566.0,961498.0,511.0,283.0,404443.0,2740.0,11.0,1213.0,1231.0,3107.0,289024.0,161.0,962906.0,166.0,1131341.0,702697.0,0.0,22.0,76.0,2875.0,242.0,0.0,104.0,49.0,328470.0,364483.0,150.0,1067493.0,233.0	0.831284	3.11188e-11	5.15689e-09	strong	pos
Bifidobacterium breve	Methanofuran	6305.0,2614.0,4078.0,3815.0,5578.0,3239.0,1655.0,3451.0,5447.0,6222.0,2873.0,2229.0,6020.0,2666.0,2901.0,4291.0,3780.0,2871.0,2815.0,2156.0,3301.0,3794.0,2053.0,5620.0,4700.0,6396.0,5211.0,2872.0,2996.0,3517.0,2764.0,3565.0,1792.0,3041.0,5851.0,3331.0,4457.0,2351.0,5884.0,2027.0	728706.0,803.0,8143.0,357078.0,588981.0,182.0,0.0,114.0,631977.0,1159038.0,219.0,566.0,961498.0,511.0,283.0,404443.0,2740.0,11.0,1213.0,1231.0,3107.0,289024.0,161.0,962906.0,166.0,1131341.0,702697.0,0.0,22.0,76.0,2875.0,242.0,0.0,104.0,49.0,328470.0,364483.0,150.0,1067493.0,233.0	0.831284	3.11188e-11	5.15689e-09	strong	pos
Bifidobacterium breve	Low molecular weight protein tyrosine phosphatase (EC 3.1.3.48)	1065.0,154.0,529.0,398.0,706.0,95.0,162.0,62.0,762.0,1081.0,91.0,215.0,907.0,77.0,71.0,637.0,342.0,87.0,255.0,305.0,315.0,343.0,12.0,927.0,602.0,981.0,644.0,483.0,139.0,468.0,251.0,273.0,49.0,119.0,913.0,344.0,358.0,3.0,1014.0,29.0	728706.0,803.0,8143.0,357078.0,588981.0,182.0,0.0,114.0,631977.0,1159038.0,219.0,566.0,961498.0,511.0,283.0,404443.0,2740.0,11.0,1213.0,1231.0,3107.0,289024.0,161.0,962906.0,166.0,1131341.0,702697.0,0.0,22.0,76.0,2875.0,242.0,0.0,104.0,49.0,328470.0,364483.0,150.0,1067493.0,233.0	0.831234	3.12805e-11	5.17973e-09	strong	pos
Bifidobacterium breve	DNA-directed RNA polymerase beta subunit (EC 2.7.7.6)	5081.0,1745.0,2786.0,2911.0,4324.0,2233.0,1473.0,2533.0,4248.0,5461.0,2175.0,1627.0,5094.0,2280.0,1870.0,3665.0,3057.0,2263.0,2516.0,1709.0,2927.0,2938.0,1391.0,4849.0,4011.0,5351.0,4070.0,2301.0,1737.0,3248.0,2360.0,2532.0,1214.0,2335.0,4666.0,2822.0,3239.0,1657.0,5366.0,144.0	728706.0,803.0,8143.0,357078.0,588981.0,182.0,0.0,114.0,631977.0,1159038.0,219.0,566.0,961498.0,511.0,283.0,404443.0,2740.0,11.0,1213.0,1231.0,3107.0,289024.0,161.0,962906.0,166.0,1131341.0,702697.0,0.0,22.0,76.0,2875.0,242.0,0.0,104.0,49.0,328470.0,364483.0,150.0,1067493.0,233.0	0.83041	3.40534e-11	5.61739e-09	strong	pos
Bifidobacterium breve	Phosphopantetheine adenylyltransferase (EC 2.7.7.3)	882.0,258.0,502.0,456.0,731.0,322.0,171.0,488.0,694.0,895.0,110.0,171.0,856.0,344.0,260.0,559.0,299.0,237.0,299.0,309.0,316.0,318.0,75.0,840.0,571.0,935.0,695.0,510.0,342.0,653.0,235.0,215.0,208.0,163.0,668.0,327.0,525.0,49.0,917.0,29.0	728706.0,803.0,8143.0,357078.0,588981.0,182.0,0.0,114.0,631977.0,1159038.0,219.0,566.0,961498.0,511.0,283.0,404443.0,2740.0,11.0,1213.0,1231.0,3107.0,289024.0,161.0,962906.0,166.0,1131341.0,702697.0,0.0,22.0,76.0,2875.0,242.0,0.0,104.0,49.0,328470.0,364483.0,150.0,1067493.0,233.0	0.830127	3.50566e-11	5.77846e-09	strong	pos
Bifidobacterium breve	Adenylosuccinate lyase (EC 4.3.2.2)	2004.0,789.0,1385.0,1174.0,1823.0,917.0,603.0,784.0,1702.0,2361.0,904.0,1017.0,2113.0,720.0,535.0,1332.0,1353.0,828.0,848.0,892.0,950.0,1274.0,510.0,2067.0,1902.0,2385.0,1606.0,1483.0,653.0,1680.0,772.0,715.0,401.0,841.0,849.0,1074.0,1196.0,682.0,2203.0,77.0	728706.0,803.0,8143.0,357078.0,588981.0,182.0,0.0,114.0,631977.0,1159038.0,219.0,566.0,961498.0,511.0,283.0,404443.0,2740.0,11.0,1213.0,1231.0,3107.0,289024.0,161.0,962906.0,166.0,1131341.0,702697.0,0.0,22.0,76.0,2875.0,242.0,0.0,104.0,49.0,328470.0,364483.0,150.0,1067493.0,233.0	0.829798	3.62588e-11	5.95393e-09	strong	pos
Bifidobacterium breve	Dihydrofolate reductase (EC 1.5.1.3)	1026.0,690.0,595.0,627.0,1105.0,711.0,215.0,459.0,1445.0,1162.0,413.0,333.0,1035.0,351.0,404.0,783.0,516.0,351.0,362.0,320.0,436.0,617.0,539.0,1017.0,574.0,1059.0,886.0,497.0,372.0,669.0,277.0,484.0,213.0,418.0,697.0,547.0,690.0,596.0,1090.0,29.0	728706.0,803.0,8143.0,357078.0,588981.0,182.0,0.0,114.0,631977.0,1159038.0,219.0,566.0,961498.0,511.0,283.0,404443.0,2740.0,11.0,1213.0,1231.0,3107.0,289024.0,161.0,962906.0,166.0,1131341.0,702697.0,0.0,22.0,76.0,2875.0,242.0,0.0,104.0,49.0,328470.0,364483.0,150.0,1067493.0,233.0	0.829724	3.65347e-11	5.99014e-09	strong	pos
Bifidobacterium breve	Histidine Biosynthesis	8708.0,1975.0,4557.0,4502.0,6620.0,1829.0,2238.0,2420.0,6854.0,8591.0,2826.0,2858.0,7925.0,1333.0,2075.0,5757.0,4504.0,2416.0,3184.0,2680.0,3837.0,4361.0,1394.0,7358.0,6008.0,8656.0,5840.0,120.0,1683.0,9.0,3205.0,3590.0,1088.0,3310.0,7359.0,3649.0,4483.0,2054.0,8071.0,936.0	728706.0,803.0,8143.0,357078.0,588981.0,182.0,0.0,114.0,631977.0,1159038.0,219.0,566.0,961498.0,511.0,283.0,404443.0,2740.0,11.0,1213.0,1231.0,3107.0,289024.0,161.0,962906.0,166.0,1131341.0,702697.0,0.0,22.0,76.0,2875.0,242.0,0.0,104.0,49.0,328470.0,364483.0,150.0,1067493.0,233.0	0.829044	3.91635e-11	6.38244e-09	strong	pos
Bifidobacterium breve	Ribosome-binding factor A	822.0,392.0,468.0,590.0,773.0,513.0,454.0,392.0,749.0,893.0,438.0,430.0,791.0,452.0,398.0,625.0,536.0,350.0,264.0,440.0,298.0,535.0,298.0,763.0,685.0,841.0,622.0,358.0,309.0,540.0,234.0,477.0,221.0,375.0,703.0,482.0,586.0,359.0,946.0,625.0	728706.0,803.0,8143.0,357078.0,588981.0,182.0,0.0,114.0,631977.0,1159038.0,219.0,566.0,961498.0,511.0,283.0,404443.0,2740.0,11.0,1213.0,1231.0,3107.0,289024.0,161.0,962906.0,166.0,1131341.0,702697.0,0.0,22.0,76.0,2875.0,242.0,0.0,104.0,49.0,328470.0,364483.0,150.0,1067493.0,233.0	0.828528	4.12726e-11	6.70594e-09	strong	pos
Bifidobacterium breve	Argininosuccinate lyase (EC 4.3.2.1)	1942.0,464.0,1089.0,1307.0,1836.0,749.0,487.0,1083.0,1722.0,2325.0,1017.0,1807.0,2129.0,525.0,760.0,1281.0,1211.0,558.0,864.0,630.0,1021.0,1363.0,624.0,1943.0,1773.0,2431.0,1784.0,44.0,664.0,2.0,825.0,934.0,356.0,979.0,1022.0,1220.0,1367.0,881.0,2197.0,72.0	728706.0,803.0,8143.0,357078.0,588981.0,182.0,0.0,114.0,631977.0,1159038.0,219.0,566.0,961498.0,511.0,283.0,404443.0,2740.0,11.0,1213.0,1231.0,3107.0,289024.0,161.0,962906.0,166.0,1131341.0,702697.0,0.0,22.0,76.0,2875.0,242.0,0.0,104.0,49.0,328470.0,364483.0,150.0,1067493.0,233.0	0.828269	4.23721e-11	6.87426e-09	strong	pos
Bifidobacterium breve	3-isopropylmalate dehydrogenase (EC 1.1.1.85)	1640.0,659.0,1101.0,995.0,1403.0,468.0,473.0,567.0,1468.0,1774.0,796.0,850.0,1648.0,324.0,546.0,1182.0,1140.0,566.0,651.0,810.0,781.0,1142.0,604.0,1566.0,927.0,1776.0,1293.0,30.0,566.0,1.0,614.0,873.0,276.0,785.0,1366.0,948.0,991.0,653.0,1742.0,20.0	728706.0,803.0,8143.0,357078.0,588981.0,182.0,0.0,114.0,631977.0,1159038.0,219.0,566.0,961498.0,511.0,283.0,404443.0,2740.0,11.0,1213.0,1231.0,3107.0,289024.0,161.0,962906.0,166.0,1131341.0,702697.0,0.0,22.0,76.0,2875.0,242.0,0.0,104.0,49.0,328470.0,364483.0,150.0,1067493.0,233.0	0.828152	4.28761e-11	6.9449e-09	strong	pos
Bifidobacterium breve	Mycobacterium virulence operon involved in DNA transcription	10844.0,4436.0,6797.0,6312.0,9476.0,4852.0,3397.0,5391.0,9084.0,11775.0,4843.0,4264.0,10797.0,4818.0,3896.0,7646.0,6769.0,4601.0,5324.0,4573.0,6131.0,6520.0,2790.0,10566.0,8670.0,11676.0,9011.0,6208.0,3815.0,7868.0,4975.0,5310.0,2584.0,4822.0,9477.0,6026.0,7030.0,3608.0,11591.0,398.0	728706.0,803.0,8143.0,357078.0,588981.0,182.0,0.0,114.0,631977.0,1159038.0,219.0,566.0,961498.0,511.0,283.0,404443.0,2740.0,11.0,1213.0,1231.0,3107.0,289024.0,161.0,962906.0,166.0,1131341.0,702697.0,0.0,22.0,76.0,2875.0,242.0,0.0,104.0,49.0,328470.0,364483.0,150.0,1067493.0,233.0	0.828133	4.29585e-11	6.94855e-09	strong	pos
Bifidobacterium breve	Glycerol-3-phosphate dehydrogenase [NAD(P)+] (EC 1.1.1.94)	1461.0,747.0,1106.0,947.0,1373.0,477.0,377.0,658.0,1253.0,1709.0,811.0,878.0,1412.0,848.0,547.0,1053.0,872.0,647.0,674.0,863.0,757.0,1001.0,576.0,1455.0,544.0,1449.0,1217.0,928.0,597.0,1181.0,619.0,814.0,345.0,726.0,1104.0,930.0,911.0,688.0,1667.0,11.0	728706.0,803.0,8143.0,357078.0,588981.0,182.0,0.0,114.0,631977.0,1159038.0,219.0,566.0,961498.0,511.0,283.0,404443.0,2740.0,11.0,1213.0,1231.0,3107.0,289024.0,161.0,962906.0,166.0,1131341.0,702697.0,0.0,22.0,76.0,2875.0,242.0,0.0,104.0,49.0,328470.0,364483.0,150.0,1067493.0,233.0	0.828051	4.33178e-11	6.99619e-09	strong	pos
Bifidobacterium breve	Histidinol-phosphate aminotransferase (EC 2.6.1.9)	1563.0,580.0,856.0,898.0,1343.0,371.0,263.0,371.0,1367.0,1746.0,633.0,701.0,1615.0,226.0,423.0,1096.0,886.0,489.0,608.0,772.0,1203.0,907.0,327.0,1504.0,951.0,1718.0,1250.0,2.0,271.0,1.0,700.0,716.0,233.0,716.0,1293.0,678.0,893.0,519.0,1607.0,48.0	728706.0,803.0,8143.0,357078.0,588981.0,182.0,0.0,114.0,631977.0,1159038.0,219.0,566.0,961498.0,511.0,283.0,404443.0,2740.0,11.0,1213.0,1231.0,3107.0,289024.0,161.0,962906.0,166.0,1131341.0,702697.0,0.0,22.0,76.0,2875.0,242.0,0.0,104.0,49.0,328470.0,364483.0,150.0,1067493.0,233.0	0.827518	4.57147e-11	7.36681e-09	strong	pos
Bifidobacterium breve	Phosphocarrier protein of PTS system	514.0,133.0,196.0,293.0,468.0,300.0,206.0,252.0,481.0,556.0,240.0,261.0,452.0,288.0,231.0,409.0,293.0,159.0,51.0,190.0,111.0,322.0,183.0,500.0,369.0,571.0,443.0,205.0,153.0,416.0,40.0,250.0,82.0,228.0,417.0,297.0,379.0,182.0,578.0,266.0	728706.0,803.0,8143.0,357078.0,588981.0,182.0,0.0,114.0,631977.0,1159038.0,219.0,566.0,961498.0,511.0,283.0,404443.0,2740.0,11.0,1213.0,1231.0,3107.0,289024.0,161.0,962906.0,166.0,1131341.0,702697.0,0.0,22.0,76.0,2875.0,242.0,0.0,104.0,49.0,328470.0,364483.0,150.0,1067493.0,233.0	0.827204	4.71859e-11	7.58692e-09	strong	pos
Bifidobacterium breve	LSU ribosomal protein L20p	618.0,206.0,307.0,400.0,572.0,246.0,155.0,318.0,516.0,696.0,257.0,305.0,635.0,253.0,265.0,431.0,285.0,148.0,192.0,323.0,190.0,357.0,180.0,647.0,272.0,721.0,510.0,191.0,169.0,539.0,183.0,288.0,89.0,240.0,339.0,336.0,411.0,201.0,724.0,728.0	728706.0,803.0,8143.0,357078.0,588981.0,182.0,0.0,114.0,631977.0,1159038.0,219.0,566.0,961498.0,511.0,283.0,404443.0,2740.0,11.0,1213.0,1231.0,3107.0,289024.0,161.0,962906.0,166.0,1131341.0,702697.0,0.0,22.0,76.0,2875.0,242.0,0.0,104.0,49.0,328470.0,364483.0,150.0,1067493.0,233.0	0.826904	4.86298e-11	7.8017e-09	strong	pos
Bifidobacterium breve	SSU ribosomal protein S16p	574.0,282.0,330.0,414.0,540.0,331.0,306.0,326.0,577.0,681.0,304.0,341.0,588.0,380.0,260.0,468.0,354.0,215.0,189.0,351.0,207.0,397.0,259.0,555.0,497.0,614.0,481.0,219.0,193.0,477.0,159.0,313.0,117.0,267.0,504.0,355.0,392.0,228.0,685.0,140.0	728706.0,803.0,8143.0,357078.0,588981.0,182.0,0.0,114.0,631977.0,1159038.0,219.0,566.0,961498.0,511.0,283.0,404443.0,2740.0,11.0,1213.0,1231.0,3107.0,289024.0,161.0,962906.0,166.0,1131341.0,702697.0,0.0,22.0,76.0,2875.0,242.0,0.0,104.0,49.0,328470.0,364483.0,150.0,1067493.0,233.0	0.8267	4.96353e-11	7.93944e-09	strong	pos
Bifidobacterium breve	Legionella pneumophila Potential Resistome	16808.0,7460.0,10980.0,11441.0,15634.0,9201.0,4479.0,10047.0,14512.0,17647.0,8039.0,6217.0,16683.0,8336.0,7350.0,11928.0,10404.0,8232.0,9662.0,6753.0,10073.0,10416.0,5386.0,16371.0,12049.0,17475.0,15156.0,10270.0,8026.0,12849.0,8949.0,8793.0,4870.0,8182.0,13738.0,9447.0,12945.0,6610.0,18315.0,613.0	728706.0,803.0,8143.0,357078.0,588981.0,182.0,0.0,114.0,631977.0,1159038.0,219.0,566.0,961498.0,511.0,283.0,404443.0,2740.0,11.0,1213.0,1231.0,3107.0,289024.0,161.0,962906.0,166.0,1131341.0,702697.0,0.0,22.0,76.0,2875.0,242.0,0.0,104.0,49.0,328470.0,364483.0,150.0,1067493.0,233.0	0.825298	5.71014e-11	9.09333e-09	strong	pos
Bifidobacterium breve	Chaperone protein DnaK	2808.0,1456.0,2023.0,1768.0,2553.0,925.0,2102.0,1278.0,2678.0,3136.0,1376.0,1602.0,2794.0,1401.0,956.0,2183.0,1812.0,1176.0,1702.0,1690.0,1437.0,1935.0,1252.0,2893.0,1943.0,3196.0,2189.0,1729.0,836.0,2349.0,1537.0,1512.0,768.0,1372.0,2478.0,1625.0,1612.0,1139.0,3309.0,1955.0	728706.0,803.0,8143.0,357078.0,588981.0,182.0,0.0,114.0,631977.0,1159038.0,219.0,566.0,961498.0,511.0,283.0,404443.0,2740.0,11.0,1213.0,1231.0,3107.0,289024.0,161.0,962906.0,166.0,1131341.0,702697.0,0.0,22.0,76.0,2875.0,242.0,0.0,104.0,49.0,328470.0,364483.0,150.0,1067493.0,233.0	0.823331	6.93585e-11	1.09485e-08	strong	pos
Bifidobacterium breve	Recombination protein RecR	1088.0,543.0,699.0,688.0,975.0,566.0,746.0,494.0,1032.0,1130.0,539.0,580.0,1075.0,534.0,401.0,864.0,668.0,489.0,405.0,561.0,424.0,704.0,431.0,1117.0,896.0,1193.0,863.0,650.0,369.0,891.0,354.0,633.0,289.0,553.0,944.0,647.0,730.0,423.0,1233.0,198.0	728706.0,803.0,8143.0,357078.0,588981.0,182.0,0.0,114.0,631977.0,1159038.0,219.0,566.0,961498.0,511.0,283.0,404443.0,2740.0,11.0,1213.0,1231.0,3107.0,289024.0,161.0,962906.0,166.0,1131341.0,702697.0,0.0,22.0,76.0,2875.0,242.0,0.0,104.0,49.0,328470.0,364483.0,150.0,1067493.0,233.0	0.822863	7.26168e-11	1.14129e-08	strong	pos
Bifidobacterium breve	Programmed frameshift	1763.0,1011.0,1267.0,1097.0,1571.0,939.0,565.0,978.0,1477.0,2011.0,845.0,934.0,1789.0,770.0,885.0,1324.0,1139.0,916.0,548.0,1012.0,878.0,1105.0,548.0,1729.0,1144.0,1844.0,1524.0,39.0,759.0,4.0,454.0,948.0,441.0,803.0,1303.0,1072.0,1256.0,788.0,1800.0,1126.0	728706.0,803.0,8143.0,357078.0,588981.0,182.0,0.0,114.0,631977.0,1159038.0,219.0,566.0,961498.0,511.0,283.0,404443.0,2740.0,11.0,1213.0,1231.0,3107.0,289024.0,161.0,962906.0,166.0,1131341.0,702697.0,0.0,22.0,76.0,2875.0,242.0,0.0,104.0,49.0,328470.0,364483.0,150.0,1067493.0,233.0	0.822554	7.48445e-11	1.17374e-08	strong	pos
Bifidobacterium breve	ATP synthase delta chain (EC 3.6.3.14)	1147.0,887.0,847.0,736.0,1223.0,883.0,289.0,576.0,1064.0,1253.0,593.0,565.0,1257.0,829.0,465.0,838.0,741.0,377.0,344.0,609.0,424.0,741.0,350.0,1205.0,789.0,1304.0,1283.0,577.0,384.0,740.0,273.0,538.0,281.0,509.0,844.0,691.0,1050.0,429.0,1332.0,35.0	728706.0,803.0,8143.0,357078.0,588981.0,182.0,0.0,114.0,631977.0,1159038.0,219.0,566.0,961498.0,511.0,283.0,404443.0,2740.0,11.0,1213.0,1231.0,3107.0,289024.0,161.0,962906.0,166.0,1131341.0,702697.0,0.0,22.0,76.0,2875.0,242.0,0.0,104.0,49.0,328470.0,364483.0,150.0,1067493.0,233.0	0.822211	7.73912e-11	1.21104e-08	strong	pos
Bifidobacterium breve	threonine dehydrogenase	1460.0,336.0,325.0,4.0,1399.0,4.0,7.0,1.0,1306.0,2411.0,6.0,137.0,1940.0,1.0,191.0,807.0,63.0,7.0,51.0,421.0,27.0,614.0,40.0,1843.0,40.0,2143.0,1473.0,0.0,87.0,2.0,44.0,2.0,0.0,8.0,49.0,670.0,777.0,1.0,1.0,1440.0	728706.0,803.0,8143.0,357078.0,588981.0,182.0,0.0,114.0,631977.0,1159038.0,219.0,566.0,961498.0,511.0,283.0,404443.0,2740.0,11.0,1213.0,1231.0,3107.0,289024.0,161.0,962906.0,166.0,1131341.0,702697.0,0.0,22.0,76.0,2875.0,242.0,0.0,104.0,49.0,328470.0,364483.0,150.0,1067493.0,233.0	0.821646	8.17763e-11	1.27413e-08	strong	pos
Bifidobacterium breve	Phosphoribosylaminoimidazole-succinocarboxamide synthase (EC 6.3.2.6)	1157.0,384.0,725.0,763.0,1075.0,502.0,400.0,533.0,1073.0,1344.0,555.0,669.0,1260.0,413.0,450.0,866.0,845.0,296.0,587.0,609.0,589.0,851.0,314.0,1165.0,1013.0,1405.0,971.0,710.0,330.0,960.0,532.0,654.0,219.0,552.0,943.0,665.0,773.0,490.0,1306.0,15.0	728706.0,803.0,8143.0,357078.0,588981.0,182.0,0.0,114.0,631977.0,1159038.0,219.0,566.0,961498.0,511.0,283.0,404443.0,2740.0,11.0,1213.0,1231.0,3107.0,289024.0,161.0,962906.0,166.0,1131341.0,702697.0,0.0,22.0,76.0,2875.0,242.0,0.0,104.0,49.0,328470.0,364483.0,150.0,1067493.0,233.0	0.820478	9.15695e-11	1.42057e-08	strong	pos
Bifidobacterium breve	CBSS-63737.11.peg.5033	1770.0,702.0,1595.0,941.0,1443.0,489.0,413.0,675.0,1552.0,2040.0,607.0,694.0,1643.0,437.0,474.0,1228.0,1003.0,484.0,984.0,882.0,1078.0,1036.0,361.0,1744.0,981.0,2007.0,1385.0,1034.0,653.0,951.0,823.0,728.0,315.0,743.0,1328.0,867.0,890.0,436.0,1659.0,50.0	728706.0,803.0,8143.0,357078.0,588981.0,182.0,0.0,114.0,631977.0,1159038.0,219.0,566.0,961498.0,511.0,283.0,404443.0,2740.0,11.0,1213.0,1231.0,3107.0,289024.0,161.0,962906.0,166.0,1131341.0,702697.0,0.0,22.0,76.0,2875.0,242.0,0.0,104.0,49.0,328470.0,364483.0,150.0,1067493.0,233.0	0.820269	9.34377e-11	1.44645e-08	strong	pos
Bifidobacterium breve	SOS-response repressor and protease LexA (EC 3.4.21.88)	858.0,257.0,483.0,672.0,919.0,369.0,189.0,575.0,834.0,1209.0,696.0,557.0,1038.0,601.0,446.0,684.0,608.0,337.0,145.0,319.0,232.0,749.0,629.0,1066.0,74.0,1161.0,923.0,598.0,441.0,784.0,125.0,553.0,212.0,638.0,117.0,678.0,718.0,659.0,1110.0,15.0	728706.0,803.0,8143.0,357078.0,588981.0,182.0,0.0,114.0,631977.0,1159038.0,219.0,566.0,961498.0,511.0,283.0,404443.0,2740.0,11.0,1213.0,1231.0,3107.0,289024.0,161.0,962906.0,166.0,1131341.0,702697.0,0.0,22.0,76.0,2875.0,242.0,0.0,104.0,49.0,328470.0,364483.0,150.0,1067493.0,233.0	0.819827	9.7501e-11	1.50719e-08	strong	pos
Bifidobacterium breve	Excinuclease ABC subunit B	2847.0,1261.0,2015.0,1670.0,2483.0,816.0,2245.0,1087.0,2546.0,3183.0,1291.0,1385.0,2914.0,968.0,872.0,1862.0,1582.0,990.0,1263.0,1376.0,1301.0,1774.0,948.0,2767.0,1496.0,3405.0,2249.0,2324.0,1057.0,2867.0,1130.0,1419.0,835.0,1319.0,1934.0,1421.0,1780.0,1014.0,3059.0,1252.0	728706.0,803.0,8143.0,357078.0,588981.0,182.0,0.0,114.0,631977.0,1159038.0,219.0,566.0,961498.0,511.0,283.0,404443.0,2740.0,11.0,1213.0,1231.0,3107.0,289024.0,161.0,962906.0,166.0,1131341.0,702697.0,0.0,22.0,76.0,2875.0,242.0,0.0,104.0,49.0,328470.0,364483.0,150.0,1067493.0,233.0	0.819245	1.03103e-10	1.58924e-08	strong	pos
Bifidobacterium breve	6-phosphogluconate dehydrogenase, decarboxylating (EC 1.1.1.44)	1869.0,236.0,1042.0,1132.0,2034.0,881.0,256.0,373.0,1632.0,2698.0,256.0,162.0,2241.0,655.0,347.0,1042.0,582.0,167.0,751.0,375.0,1032.0,926.0,419.0,2397.0,423.0,2640.0,1916.0,2063.0,544.0,2754.0,658.0,185.0,256.0,243.0,99.0,974.0,1379.0,227.0,4053.0,63.0	728706.0,803.0,8143.0,357078.0,588981.0,182.0,0.0,114.0,631977.0,1159038.0,219.0,566.0,961498.0,511.0,283.0,404443.0,2740.0,11.0,1213.0,1231.0,3107.0,289024.0,161.0,962906.0,166.0,1131341.0,702697.0,0.0,22.0,76.0,2875.0,242.0,0.0,104.0,49.0,328470.0,364483.0,150.0,1067493.0,233.0	0.819046	1.05084e-10	1.61747e-08	strong	pos
Bifidobacterium breve	Phosphoribosylamine--glycine ligase (EC 6.3.4.13)	2002.0,670.0,1242.0,1125.0,1703.0,711.0,361.0,799.0,1839.0,2163.0,893.0,782.0,2040.0,348.0,635.0,1322.0,1191.0,640.0,835.0,951.0,939.0,1221.0,507.0,1749.0,1533.0,2239.0,1661.0,451.0,589.0,366.0,778.0,1096.0,294.0,856.0,2038.0,1105.0,1171.0,761.0,2097.0,73.0	728706.0,803.0,8143.0,357078.0,588981.0,182.0,0.0,114.0,631977.0,1159038.0,219.0,566.0,961498.0,511.0,283.0,404443.0,2740.0,11.0,1213.0,1231.0,3107.0,289024.0,161.0,962906.0,166.0,1131341.0,702697.0,0.0,22.0,76.0,2875.0,242.0,0.0,104.0,49.0,328470.0,364483.0,150.0,1067493.0,233.0	0.818232	1.13573e-10	1.73701e-08	strong	pos
Bifidobacterium breve	Phosphoserine aminotransferase (EC 2.6.1.52)	1723.0,830.0,968.0,1012.0,1478.0,514.0,411.0,509.0,1493.0,1842.0,658.0,822.0,1740.0,375.0,562.0,1278.0,998.0,643.0,654.0,863.0,702.0,1050.0,434.0,1680.0,1227.0,1848.0,1343.0,3.0,411.0,5.0,582.0,901.0,332.0,554.0,1672.0,868.0,1061.0,522.0,1697.0,46.0	728706.0,803.0,8143.0,357078.0,588981.0,182.0,0.0,114.0,631977.0,1159038.0,219.0,566.0,961498.0,511.0,283.0,404443.0,2740.0,11.0,1213.0,1231.0,3107.0,289024.0,161.0,962906.0,166.0,1131341.0,702697.0,0.0,22.0,76.0,2875.0,242.0,0.0,104.0,49.0,328470.0,364483.0,150.0,1067493.0,233.0	0.818087	1.15153e-10	1.75868e-08	strong	pos
Bifidobacterium breve	DNA-binding protein HU	364.0,32.0,76.0,178.0,334.0,2.0,1.0,0.0,308.0,551.0,0.0,0.0,470.0,1.0,35.0,177.0,48.0,37.0,170.0,92.0,198.0,132.0,178.0,455.0,4.0,549.0,337.0,0.0,9.0,0.0,193.0,0.0,1.0,23.0,12.0,146.0,180.0,0.0,424.0,620.0	728706.0,803.0,8143.0,357078.0,588981.0,182.0,0.0,114.0,631977.0,1159038.0,219.0,566.0,961498.0,511.0,283.0,404443.0,2740.0,11.0,1213.0,1231.0,3107.0,289024.0,161.0,962906.0,166.0,1131341.0,702697.0,0.0,22.0,76.0,2875.0,242.0,0.0,104.0,49.0,328470.0,364483.0,150.0,1067493.0,233.0	0.817875	1.17489e-10	1.79182e-08	strong	pos
Bifidobacterium breve	F0F1-type ATP synthase in plants (mitochondrial)	7952.0,3961.0,5206.0,4912.0,7468.0,4418.0,2411.0,4161.0,7198.0,8616.0,4263.0,3761.0,8005.0,4291.0,3434.0,6248.0,5485.0,3480.0,2829.0,3745.0,3330.0,5394.0,2958.0,7926.0,5922.0,8531.0,7048.0,4928.0,2998.0,6508.0,2375.0,4386.0,1885.0,3788.0,7041.0,4744.0,5472.0,3240.0,8890.0,280.0	728706.0,803.0,8143.0,357078.0,588981.0,182.0,0.0,114.0,631977.0,1159038.0,219.0,566.0,961498.0,511.0,283.0,404443.0,2740.0,11.0,1213.0,1231.0,3107.0,289024.0,161.0,962906.0,166.0,1131341.0,702697.0,0.0,22.0,76.0,2875.0,242.0,0.0,104.0,49.0,328470.0,364483.0,150.0,1067493.0,233.0	0.817778	1.18588e-10	1.80601e-08	strong	pos
Bifidobacterium breve	Family 24 FUPA24 P-type ATPase	4109.0,1482.0,2210.0,2304.0,3256.0,1636.0,1044.0,2147.0,3457.0,4051.0,1561.0,1474.0,3836.0,1382.0,1539.0,2881.0,2392.0,1564.0,1354.0,1402.0,1323.0,2145.0,867.0,3669.0,3259.0,4206.0,3163.0,1207.0,1415.0,1376.0,1138.0,2097.0,981.0,1556.0,4132.0,2003.0,2539.0,1155.0,3932.0,598.0	728706.0,803.0,8143.0,357078.0,588981.0,182.0,0.0,114.0,631977.0,1159038.0,219.0,566.0,961498.0,511.0,283.0,404443.0,2740.0,11.0,1213.0,1231.0,3107.0,289024.0,161.0,962906.0,166.0,1131341.0,702697.0,0.0,22.0,76.0,2875.0,242.0,0.0,104.0,49.0,328470.0,364483.0,150.0,1067493.0,233.0	0.81777	1.18669e-10	1.80601e-08	strong	pos
Bifidobacterium breve	Family 24 FUPA24 P-type ATPase ver.1	4109.0,1482.0,2210.0,2304.0,3256.0,1636.0,1044.0,2147.0,3457.0,4051.0,1561.0,1474.0,3836.0,1382.0,1539.0,2881.0,2392.0,1564.0,1354.0,1402.0,1323.0,2145.0,867.0,3669.0,3259.0,4206.0,3163.0,1207.0,1415.0,1376.0,1138.0,2097.0,981.0,1556.0,4132.0,2003.0,2539.0,1155.0,3932.0,598.0	728706.0,803.0,8143.0,357078.0,588981.0,182.0,0.0,114.0,631977.0,1159038.0,219.0,566.0,961498.0,511.0,283.0,404443.0,2740.0,11.0,1213.0,1231.0,3107.0,289024.0,161.0,962906.0,166.0,1131341.0,702697.0,0.0,22.0,76.0,2875.0,242.0,0.0,104.0,49.0,328470.0,364483.0,150.0,1067493.0,233.0	0.81777	1.18669e-10	1.80601e-08	strong	pos
Bifidobacterium breve	Ribosomal protein S5p acylation	1783.0,586.0,833.0,1036.0,1684.0,943.0,436.0,983.0,1542.0,1881.0,623.0,491.0,1812.0,821.0,654.0,1283.0,979.0,632.0,568.0,515.0,648.0,963.0,487.0,1742.0,1470.0,1878.0,1520.0,1090.0,536.0,1489.0,535.0,767.0,441.0,739.0,1602.0,915.0,1168.0,437.0,2038.0,71.0	728706.0,803.0,8143.0,357078.0,588981.0,182.0,0.0,114.0,631977.0,1159038.0,219.0,566.0,961498.0,511.0,283.0,404443.0,2740.0,11.0,1213.0,1231.0,3107.0,289024.0,161.0,962906.0,166.0,1131341.0,702697.0,0.0,22.0,76.0,2875.0,242.0,0.0,104.0,49.0,328470.0,364483.0,150.0,1067493.0,233.0	0.817694	1.19526e-10	1.81649e-08	strong	pos
Bifidobacterium breve	Arginine Biosynthesis extended	11278.0,4533.0,8520.0,7277.0,10126.0,6525.0,3371.0,6405.0,9423.0,11102.0,5939.0,6184.0,10403.0,5133.0,5019.0,7857.0,7224.0,4525.0,5265.0,5086.0,6179.0,6943.0,3744.0,9822.0,8373.0,11187.0,9273.0,4879.0,5295.0,5514.0,4754.0,6598.0,2956.0,6026.0,9191.0,6135.0,8368.0,5114.0,10647.0,2150.0	728706.0,803.0,8143.0,357078.0,588981.0,182.0,0.0,114.0,631977.0,1159038.0,219.0,566.0,961498.0,511.0,283.0,404443.0,2740.0,11.0,1213.0,1231.0,3107.0,289024.0,161.0,962906.0,166.0,1131341.0,702697.0,0.0,22.0,76.0,2875.0,242.0,0.0,104.0,49.0,328470.0,364483.0,150.0,1067493.0,233.0	0.817085	1.26635e-10	1.91893e-08	strong	pos
Bifidobacterium breve	Flavodoxin 2	627.0,240.0,315.0,616.0,756.0,221.0,68.0,251.0,659.0,973.0,782.0,418.0,856.0,179.0,281.0,516.0,629.0,242.0,118.0,176.0,192.0,835.0,368.0,859.0,48.0,937.0,694.0,4.0,201.0,2.0,99.0,389.0,113.0,398.0,77.0,545.0,541.0,520.0,911.0,4.0	728706.0,803.0,8143.0,357078.0,588981.0,182.0,0.0,114.0,631977.0,1159038.0,219.0,566.0,961498.0,511.0,283.0,404443.0,2740.0,11.0,1213.0,1231.0,3107.0,289024.0,161.0,962906.0,166.0,1131341.0,702697.0,0.0,22.0,76.0,2875.0,242.0,0.0,104.0,49.0,328470.0,364483.0,150.0,1067493.0,233.0	0.817046	1.27096e-10	1.92342e-08	strong	pos
Bifidobacterium breve	Zinc ABC transporter, ATP-binding protein ZnuC	1391.0,535.0,787.0,787.0,1167.0,608.0,410.0,542.0,1150.0,1416.0,531.0,472.0,1306.0,451.0,425.0,874.0,773.0,524.0,523.0,525.0,650.0,768.0,484.0,1187.0,928.0,1373.0,1048.0,863.0,432.0,1086.0,471.0,632.0,275.0,529.0,1152.0,672.0,787.0,407.0,1339.0,53.0	728706.0,803.0,8143.0,357078.0,588981.0,182.0,0.0,114.0,631977.0,1159038.0,219.0,566.0,961498.0,511.0,283.0,404443.0,2740.0,11.0,1213.0,1231.0,3107.0,289024.0,161.0,962906.0,166.0,1131341.0,702697.0,0.0,22.0,76.0,2875.0,242.0,0.0,104.0,49.0,328470.0,364483.0,150.0,1067493.0,233.0	0.816508	1.33722e-10	2.01384e-08	strong	pos
Bifidobacterium breve	Uracil-DNA glycosylase	1450.0,615.0,748.0,846.0,1290.0,641.0,658.0,981.0,1157.0,1647.0,150.0,253.0,1534.0,487.0,621.0,771.0,332.0,486.0,844.0,682.0,634.0,546.0,256.0,1498.0,659.0,1632.0,1408.0,773.0,674.0,1007.0,797.0,232.0,424.0,286.0,697.0,517.0,1118.0,119.0,1643.0,1430.0	728706.0,803.0,8143.0,357078.0,588981.0,182.0,0.0,114.0,631977.0,1159038.0,219.0,566.0,961498.0,511.0,283.0,404443.0,2740.0,11.0,1213.0,1231.0,3107.0,289024.0,161.0,962906.0,166.0,1131341.0,702697.0,0.0,22.0,76.0,2875.0,242.0,0.0,104.0,49.0,328470.0,364483.0,150.0,1067493.0,233.0	0.816231	1.37255e-10	2.0613e-08	strong	pos
Bifidobacterium breve	F0F1-type ATP synthase	7987.0,4068.0,5318.0,4980.0,7540.0,4618.0,2421.0,4420.0,7220.0,8617.0,4263.0,3778.0,8032.0,4451.0,3633.0,6271.0,5488.0,3569.0,2862.0,3818.0,3357.0,5396.0,3008.0,7975.0,5962.0,8531.0,7147.0,4931.0,3178.0,6509.0,2384.0,4405.0,1966.0,3812.0,7041.0,4786.0,5641.0,3268.0,8890.0,280.0	728706.0,803.0,8143.0,357078.0,588981.0,182.0,0.0,114.0,631977.0,1159038.0,219.0,566.0,961498.0,511.0,283.0,404443.0,2740.0,11.0,1213.0,1231.0,3107.0,289024.0,161.0,962906.0,166.0,1131341.0,702697.0,0.0,22.0,76.0,2875.0,242.0,0.0,104.0,49.0,328470.0,364483.0,150.0,1067493.0,233.0	0.815473	1.47371e-10	2.20862e-08	strong	pos
Bifidobacterium breve	Cell division transporter, ATP-binding protein FtsE (TC 3.A.5.1.1)	1050.0,582.0,621.0,687.0,1000.0,647.0,378.0,550.0,970.0,1200.0,587.0,651.0,1140.0,641.0,445.0,811.0,720.0,561.0,393.0,700.0,460.0,750.0,542.0,1043.0,790.0,1177.0,902.0,642.0,374.0,867.0,367.0,652.0,271.0,663.0,838.0,653.0,657.0,447.0,1116.0,39.0	728706.0,803.0,8143.0,357078.0,588981.0,182.0,0.0,114.0,631977.0,1159038.0,219.0,566.0,961498.0,511.0,283.0,404443.0,2740.0,11.0,1213.0,1231.0,3107.0,289024.0,161.0,962906.0,166.0,1131341.0,702697.0,0.0,22.0,76.0,2875.0,242.0,0.0,104.0,49.0,328470.0,364483.0,150.0,1067493.0,233.0	0.815442	1.47803e-10	2.21356e-08	strong	pos
Bifidobacterium breve	DNA-directed RNA polymerase beta' subunit (EC 2.7.7.6)	5763.0,2691.0,4011.0,3401.0,5152.0,2619.0,1924.0,2858.0,4836.0,6314.0,2668.0,2637.0,5703.0,2538.0,2026.0,3981.0,3712.0,2338.0,2808.0,2864.0,3204.0,3582.0,1399.0,5717.0,4659.0,6325.0,4941.0,3907.0,2078.0,4620.0,2615.0,2778.0,1370.0,2487.0,4811.0,3204.0,3791.0,1951.0,6225.0,254.0	728706.0,803.0,8143.0,357078.0,588981.0,182.0,0.0,114.0,631977.0,1159038.0,219.0,566.0,961498.0,511.0,283.0,404443.0,2740.0,11.0,1213.0,1231.0,3107.0,289024.0,161.0,962906.0,166.0,1131341.0,702697.0,0.0,22.0,76.0,2875.0,242.0,0.0,104.0,49.0,328470.0,364483.0,150.0,1067493.0,233.0	0.814602	1.59858e-10	2.37858e-08	strong	pos
Bifidobacterium breve	Alanine racemase (EC 5.1.1.1)	1881.0,112.0,716.0,778.0,1366.0,158.0,378.0,428.0,1534.0,1937.0,580.0,340.0,1766.0,208.0,160.0,1193.0,922.0,376.0,151.0,93.0,333.0,883.0,228.0,1594.0,1175.0,1986.0,1207.0,1114.0,235.0,1331.0,116.0,704.0,159.0,622.0,1686.0,799.0,748.0,366.0,2005.0,48.0	728706.0,803.0,8143.0,357078.0,588981.0,182.0,0.0,114.0,631977.0,1159038.0,219.0,566.0,961498.0,511.0,283.0,404443.0,2740.0,11.0,1213.0,1231.0,3107.0,289024.0,161.0,962906.0,166.0,1131341.0,702697.0,0.0,22.0,76.0,2875.0,242.0,0.0,104.0,49.0,328470.0,364483.0,150.0,1067493.0,233.0	0.814162	1.66541e-10	2.47024e-08	strong	pos
Bifidobacterium breve	LSU ribosomal protein L19p	663.0,244.0,343.0,469.0,575.0,376.0,405.0,349.0,578.0,712.0,364.0,259.0,651.0,397.0,337.0,540.0,427.0,263.0,227.0,338.0,244.0,439.0,343.0,626.0,533.0,689.0,568.0,298.0,237.0,503.0,213.0,367.0,157.0,331.0,527.0,381.0,428.0,254.0,715.0,600.0	728706.0,803.0,8143.0,357078.0,588981.0,182.0,0.0,114.0,631977.0,1159038.0,219.0,566.0,961498.0,511.0,283.0,404443.0,2740.0,11.0,1213.0,1231.0,3107.0,289024.0,161.0,962906.0,166.0,1131341.0,702697.0,0.0,22.0,76.0,2875.0,242.0,0.0,104.0,49.0,328470.0,364483.0,150.0,1067493.0,233.0	0.81227	1.98346e-10	2.91997e-08	strong	pos
Bifidobacterium breve	tRNA pseudouridine synthase A (EC 4.2.1.70)	1586.0,784.0,1090.0,994.0,1425.0,618.0,333.0,1107.0,1303.0,1681.0,484.0,580.0,1570.0,448.0,729.0,1059.0,810.0,652.0,561.0,716.0,535.0,899.0,298.0,1566.0,998.0,1556.0,1235.0,23.0,794.0,0.0,429.0,741.0,423.0,552.0,1356.0,801.0,1076.0,422.0,1593.0,60.0	728706.0,803.0,8143.0,357078.0,588981.0,182.0,0.0,114.0,631977.0,1159038.0,219.0,566.0,961498.0,511.0,283.0,404443.0,2740.0,11.0,1213.0,1231.0,3107.0,289024.0,161.0,962906.0,166.0,1131341.0,702697.0,0.0,22.0,76.0,2875.0,242.0,0.0,104.0,49.0,328470.0,364483.0,150.0,1067493.0,233.0	0.812065	2.02125e-10	2.97357e-08	strong	pos
Bifidobacterium breve	Rubisco shunt in plants	8995.0,6520.0,7327.0,6825.0,9254.0,6456.0,2446.0,7493.0,7993.0,10172.0,4177.0,4384.0,9810.0,5459.0,5604.0,6155.0,5342.0,5350.0,4614.0,4844.0,5096.0,5388.0,4400.0,9432.0,4856.0,10384.0,9093.0,5609.0,6005.0,7284.0,4055.0,5081.0,3328.0,5704.0,5175.0,5188.0,8822.0,4679.0,9858.0,352.0	728706.0,803.0,8143.0,357078.0,588981.0,182.0,0.0,114.0,631977.0,1159038.0,219.0,566.0,961498.0,511.0,283.0,404443.0,2740.0,11.0,1213.0,1231.0,3107.0,289024.0,161.0,962906.0,166.0,1131341.0,702697.0,0.0,22.0,76.0,2875.0,242.0,0.0,104.0,49.0,328470.0,364483.0,150.0,1067493.0,233.0	0.810607	2.30916e-10	3.37191e-08	strong	pos
Bifidobacterium breve	Ammonia assimilation	8074.0,5877.0,8320.0,6123.0,9806.0,5921.0,1819.0,7508.0,8303.0,11040.0,4792.0,5058.0,9699.0,3769.0,5668.0,6285.0,5784.0,4814.0,5596.0,6417.0,6775.0,5885.0,3482.0,10323.0,3193.0,11125.0,9203.0,2788.0,5611.0,2343.0,4737.0,5006.0,2893.0,6086.0,5319.0,5513.0,8130.0,4699.0,8591.0,2347.0	728706.0,803.0,8143.0,357078.0,588981.0,182.0,0.0,114.0,631977.0,1159038.0,219.0,566.0,961498.0,511.0,283.0,404443.0,2740.0,11.0,1213.0,1231.0,3107.0,289024.0,161.0,962906.0,166.0,1131341.0,702697.0,0.0,22.0,76.0,2875.0,242.0,0.0,104.0,49.0,328470.0,364483.0,150.0,1067493.0,233.0	0.809592	2.53181e-10	3.67963e-08	strong	pos
Bifidobacterium breve	Segregation and condensation protein A	1241.0,57.0,427.0,498.0,825.0,189.0,753.0,174.0,983.0,1240.0,139.0,90.0,1090.0,120.0,69.0,721.0,357.0,186.0,82.0,52.0,139.0,456.0,101.0,1011.0,896.0,1323.0,777.0,451.0,119.0,892.0,61.0,303.0,132.0,240.0,1038.0,442.0,455.0,10.0,1260.0,89.0	728706.0,803.0,8143.0,357078.0,588981.0,182.0,0.0,114.0,631977.0,1159038.0,219.0,566.0,961498.0,511.0,283.0,404443.0,2740.0,11.0,1213.0,1231.0,3107.0,289024.0,161.0,962906.0,166.0,1131341.0,702697.0,0.0,22.0,76.0,2875.0,242.0,0.0,104.0,49.0,328470.0,364483.0,150.0,1067493.0,233.0	0.808979	2.6758e-10	3.88108e-08	strong	pos
Bifidobacterium breve	Dihydrolipoamide dehydrogenase (EC 1.8.1.4)	701.0,50.0,510.0,368.0,973.0,5.0,2.0,0.0,575.0,1041.0,1.0,27.0,888.0,1.0,9.0,373.0,248.0,1.0,764.0,210.0,914.0,250.0,2.0,929.0,1.0,1094.0,647.0,0.0,2.0,4.0,726.0,1.0,36.0,0.0,0.0,283.0,385.0,0.0,1045.0,58.0	728706.0,803.0,8143.0,357078.0,588981.0,182.0,0.0,114.0,631977.0,1159038.0,219.0,566.0,961498.0,511.0,283.0,404443.0,2740.0,11.0,1213.0,1231.0,3107.0,289024.0,161.0,962906.0,166.0,1131341.0,702697.0,0.0,22.0,76.0,2875.0,242.0,0.0,104.0,49.0,328470.0,364483.0,150.0,1067493.0,233.0	0.808858	2.70533e-10	3.92128e-08	strong	pos
Bifidobacterium breve	ATP synthase beta chain (EC 3.6.3.14)	2262.0,967.0,1463.0,1315.0,2047.0,1120.0,625.0,1000.0,1982.0,2403.0,1099.0,1040.0,2234.0,1064.0,901.0,1736.0,1497.0,903.0,844.0,1127.0,1027.0,1496.0,803.0,2172.0,1677.0,2327.0,1793.0,1248.0,704.0,1847.0,735.0,1199.0,464.0,1026.0,2050.0,1253.0,1369.0,824.0,2524.0,70.0	728706.0,803.0,8143.0,357078.0,588981.0,182.0,0.0,114.0,631977.0,1159038.0,219.0,566.0,961498.0,511.0,283.0,404443.0,2740.0,11.0,1213.0,1231.0,3107.0,289024.0,161.0,962906.0,166.0,1131341.0,702697.0,0.0,22.0,76.0,2875.0,242.0,0.0,104.0,49.0,328470.0,364483.0,150.0,1067493.0,233.0	0.807722	2.99569e-10	4.31323e-08	strong	pos
Bifidobacterium breve	Zinc regulated enzymes	5380.0,2745.0,3959.0,3586.0,4528.0,2676.0,2961.0,3496.0,4581.0,5160.0,2612.0,2701.0,5021.0,2614.0,2655.0,3901.0,3401.0,2409.0,2123.0,2744.0,2058.0,3356.0,1814.0,4793.0,3990.0,5392.0,4265.0,2309.0,2571.0,2941.0,1778.0,3239.0,1701.0,2579.0,5026.0,2832.0,3840.0,2083.0,5112.0,1540.0	728706.0,803.0,8143.0,357078.0,588981.0,182.0,0.0,114.0,631977.0,1159038.0,219.0,566.0,961498.0,511.0,283.0,404443.0,2740.0,11.0,1213.0,1231.0,3107.0,289024.0,161.0,962906.0,166.0,1131341.0,702697.0,0.0,22.0,76.0,2875.0,242.0,0.0,104.0,49.0,328470.0,364483.0,150.0,1067493.0,233.0	0.80688	3.22923e-10	4.61874e-08	strong	pos
Bifidobacterium breve	Succinate dehydrogenase iron-sulfur protein (EC 1.3.99.1)	1150.0,634.0,852.0,964.0,1244.0,606.0,552.0,743.0,1050.0,1404.0,876.0,834.0,1271.0,759.0,728.0,806.0,814.0,550.0,563.0,752.0,674.0,1020.0,613.0,1342.0,89.0,1411.0,1192.0,24.0,644.0,4.0,529.0,737.0,320.0,600.0,183.0,853.0,1029.0,871.0,1350.0,353.0	728706.0,803.0,8143.0,357078.0,588981.0,182.0,0.0,114.0,631977.0,1159038.0,219.0,566.0,961498.0,511.0,283.0,404443.0,2740.0,11.0,1213.0,1231.0,3107.0,289024.0,161.0,962906.0,166.0,1131341.0,702697.0,0.0,22.0,76.0,2875.0,242.0,0.0,104.0,49.0,328470.0,364483.0,150.0,1067493.0,233.0	0.805595	3.61922e-10	5.15608e-08	strong	pos
Bifidobacterium breve	Topoisomerase IV subunit B (EC 5.99.1.-)	2983.0,1033.0,1730.0,1594.0,2321.0,801.0,734.0,931.0,2294.0,2792.0,1246.0,1499.0,2648.0,970.0,745.0,1901.0,1733.0,962.0,1273.0,1242.0,1478.0,1661.0,633.0,2345.0,1930.0,2900.0,2013.0,1559.0,861.0,2100.0,1163.0,1388.0,538.0,980.0,2275.0,1485.0,1537.0,949.0,2907.0,141.0	728706.0,803.0,8143.0,357078.0,588981.0,182.0,0.0,114.0,631977.0,1159038.0,219.0,566.0,961498.0,511.0,283.0,404443.0,2740.0,11.0,1213.0,1231.0,3107.0,289024.0,161.0,962906.0,166.0,1131341.0,702697.0,0.0,22.0,76.0,2875.0,242.0,0.0,104.0,49.0,328470.0,364483.0,150.0,1067493.0,233.0	0.805449	3.66618e-10	5.21268e-08	strong	pos
Bifidobacterium breve	One-carbon metabolism by tetrahydropterines	3925.0,1238.0,2490.0,2455.0,3373.0,1228.0,1046.0,1757.0,3373.0,4118.0,1917.0,1843.0,3804.0,1563.0,1243.0,2934.0,2651.0,1279.0,2244.0,2006.0,2390.0,2521.0,1219.0,3556.0,2630.0,3989.0,3002.0,1441.0,1181.0,1805.0,1980.0,2407.0,731.0,1984.0,3661.0,2176.0,2242.0,1469.0,4024.0,182.0	728706.0,803.0,8143.0,357078.0,588981.0,182.0,0.0,114.0,631977.0,1159038.0,219.0,566.0,961498.0,511.0,283.0,404443.0,2740.0,11.0,1213.0,1231.0,3107.0,289024.0,161.0,962906.0,166.0,1131341.0,702697.0,0.0,22.0,76.0,2875.0,242.0,0.0,104.0,49.0,328470.0,364483.0,150.0,1067493.0,233.0	0.805354	3.69702e-10	5.24275e-08	strong	pos
Bifidobacterium breve	Undecaprenyl-phosphate N-acetylglucosaminyl 1-phosphate transferase (EC 2.7.8.-)	1841.0,228.0,840.0,864.0,1569.0,376.0,323.0,477.0,1468.0,1976.0,180.0,134.0,1738.0,226.0,371.0,1184.0,652.0,369.0,488.0,333.0,1320.0,681.0,89.0,1713.0,1226.0,1884.0,1342.0,929.0,394.0,1456.0,466.0,478.0,283.0,316.0,1571.0,677.0,901.0,35.0,1856.0,46.0	728706.0,803.0,8143.0,357078.0,588981.0,182.0,0.0,114.0,631977.0,1159038.0,219.0,566.0,961498.0,511.0,283.0,404443.0,2740.0,11.0,1213.0,1231.0,3107.0,289024.0,161.0,962906.0,166.0,1131341.0,702697.0,0.0,22.0,76.0,2875.0,242.0,0.0,104.0,49.0,328470.0,364483.0,150.0,1067493.0,233.0	0.805254	3.72968e-10	5.28212e-08	strong	pos
Bifidobacterium breve	Alkyl hydroperoxide reductase protein C (EC 1.6.4.-)	1214.0,569.0,760.0,773.0,1013.0,426.0,413.0,548.0,1107.0,1252.0,501.0,367.0,1140.0,435.0,455.0,956.0,710.0,470.0,411.0,595.0,296.0,745.0,301.0,1211.0,843.0,1257.0,969.0,665.0,400.0,975.0,366.0,613.0,274.0,465.0,1235.0,691.0,745.0,380.0,1365.0,32.0	728706.0,803.0,8143.0,357078.0,588981.0,182.0,0.0,114.0,631977.0,1159038.0,219.0,566.0,961498.0,511.0,283.0,404443.0,2740.0,11.0,1213.0,1231.0,3107.0,289024.0,161.0,962906.0,166.0,1131341.0,702697.0,0.0,22.0,76.0,2875.0,242.0,0.0,104.0,49.0,328470.0,364483.0,150.0,1067493.0,233.0	0.805172	3.75692e-10	5.31028e-08	strong	pos
Bifidobacterium breve	GroEL GroES	3036.0,1006.0,1733.0,1921.0,2672.0,1144.0,1981.0,1417.0,2649.0,3260.0,1622.0,1598.0,2933.0,1679.0,1162.0,2168.0,1988.0,912.0,1323.0,1662.0,1406.0,2084.0,1128.0,2878.0,2237.0,3129.0,2318.0,1741.0,931.0,2681.0,1145.0,1759.0,731.0,1514.0,2780.0,1730.0,1810.0,1212.0,3197.0,1235.0	728706.0,803.0,8143.0,357078.0,588981.0,182.0,0.0,114.0,631977.0,1159038.0,219.0,566.0,961498.0,511.0,283.0,404443.0,2740.0,11.0,1213.0,1231.0,3107.0,289024.0,161.0,962906.0,166.0,1131341.0,702697.0,0.0,22.0,76.0,2875.0,242.0,0.0,104.0,49.0,328470.0,364483.0,150.0,1067493.0,233.0	0.803841	4.22261e-10	5.9259e-08	strong	pos
Bifidobacterium breve	Phosphatidate cytidylyltransferase (EC 2.7.7.41)	1372.0,470.0,690.0,810.0,1131.0,533.0,274.0,599.0,1126.0,1379.0,183.0,85.0,1301.0,447.0,585.0,869.0,498.0,548.0,566.0,223.0,306.0,477.0,128.0,1264.0,1053.0,1455.0,1222.0,775.0,541.0,997.0,572.0,378.0,380.0,278.0,1127.0,491.0,835.0,94.0,1306.0,45.0	728706.0,803.0,8143.0,357078.0,588981.0,182.0,0.0,114.0,631977.0,1159038.0,219.0,566.0,961498.0,511.0,283.0,404443.0,2740.0,11.0,1213.0,1231.0,3107.0,289024.0,161.0,962906.0,166.0,1131341.0,702697.0,0.0,22.0,76.0,2875.0,242.0,0.0,104.0,49.0,328470.0,364483.0,150.0,1067493.0,233.0	0.803388	4.3929e-10	6.14495e-08	strong	pos
Bifidobacterium breve	Phosphate transport system regulatory protein PhoU	1088.0,488.0,635.0,793.0,1089.0,755.0,258.0,772.0,1014.0,1226.0,651.0,501.0,1182.0,652.0,695.0,898.0,754.0,594.0,394.0,468.0,517.0,790.0,676.0,1170.0,830.0,1206.0,1037.0,643.0,530.0,917.0,355.0,690.0,339.0,643.0,799.0,737.0,859.0,580.0,1271.0,1185.0	728706.0,803.0,8143.0,357078.0,588981.0,182.0,0.0,114.0,631977.0,1159038.0,219.0,566.0,961498.0,511.0,283.0,404443.0,2740.0,11.0,1213.0,1231.0,3107.0,289024.0,161.0,962906.0,166.0,1131341.0,702697.0,0.0,22.0,76.0,2875.0,242.0,0.0,104.0,49.0,328470.0,364483.0,150.0,1067493.0,233.0	0.803195	4.46785e-10	6.23768e-08	strong	pos
Bifidobacterium breve	Thymidylate synthase (EC 2.1.1.45)	1546.0,423.0,764.0,818.0,1247.0,562.0,350.0,546.0,1290.0,1565.0,670.0,462.0,1415.0,579.0,525.0,1064.0,864.0,483.0,505.0,618.0,601.0,1318.0,337.0,1358.0,977.0,1449.0,1163.0,944.0,470.0,1224.0,593.0,745.0,311.0,659.0,1302.0,844.0,883.0,507.0,1524.0,36.0	728706.0,803.0,8143.0,357078.0,588981.0,182.0,0.0,114.0,631977.0,1159038.0,219.0,566.0,961498.0,511.0,283.0,404443.0,2740.0,11.0,1213.0,1231.0,3107.0,289024.0,161.0,962906.0,166.0,1131341.0,702697.0,0.0,22.0,76.0,2875.0,242.0,0.0,104.0,49.0,328470.0,364483.0,150.0,1067493.0,233.0	0.802212	4.86614e-10	6.7545e-08	strong	pos
Bifidobacterium breve	Ribosomal RNA small subunit methyltransferase E (EC 2.1.1.-)	1340.0,457.0,719.0,615.0,947.0,427.0,253.0,568.0,994.0,1256.0,132.0,275.0,1205.0,302.0,301.0,751.0,470.0,364.0,406.0,436.0,352.0,444.0,47.0,1102.0,944.0,1270.0,904.0,672.0,421.0,653.0,337.0,364.0,240.0,249.0,1139.0,438.0,692.0,31.0,1162.0,27.0	728706.0,803.0,8143.0,357078.0,588981.0,182.0,0.0,114.0,631977.0,1159038.0,219.0,566.0,961498.0,511.0,283.0,404443.0,2740.0,11.0,1213.0,1231.0,3107.0,289024.0,161.0,962906.0,166.0,1131341.0,702697.0,0.0,22.0,76.0,2875.0,242.0,0.0,104.0,49.0,328470.0,364483.0,150.0,1067493.0,233.0	0.801655	5.10645e-10	7.06539e-08	strong	pos
Bifidobacterium breve	Adenine phosphoribosyltransferase (EC 2.4.2.7)	874.0,305.0,411.0,467.0,735.0,442.0,166.0,569.0,695.0,831.0,230.0,168.0,804.0,397.0,356.0,541.0,375.0,294.0,334.0,192.0,333.0,358.0,190.0,778.0,613.0,876.0,664.0,511.0,372.0,637.0,290.0,319.0,229.0,432.0,656.0,346.0,609.0,159.0,859.0,34.0	728706.0,803.0,8143.0,357078.0,588981.0,182.0,0.0,114.0,631977.0,1159038.0,219.0,566.0,961498.0,511.0,283.0,404443.0,2740.0,11.0,1213.0,1231.0,3107.0,289024.0,161.0,962906.0,166.0,1131341.0,702697.0,0.0,22.0,76.0,2875.0,242.0,0.0,104.0,49.0,328470.0,364483.0,150.0,1067493.0,233.0	0.800675	5.55652e-10	7.61987e-08	strong	pos
Bifidobacterium breve	pVir Plasmid of Campylobacter	4407.0,1466.0,3659.0,2638.0,4515.0,1682.0,1397.0,1973.0,3647.0,4592.0,804.0,1077.0,4443.0,1644.0,1817.0,2723.0,1750.0,1900.0,1907.0,1608.0,2688.0,1708.0,604.0,4598.0,2678.0,4624.0,3625.0,2479.0,2247.0,4203.0,1776.0,1131.0,1351.0,1351.0,2710.0,4026.0,2518.0,485.0,4458.0,898.0	728706.0,803.0,8143.0,357078.0,588981.0,182.0,0.0,114.0,631977.0,1159038.0,219.0,566.0,961498.0,511.0,283.0,404443.0,2740.0,11.0,1213.0,1231.0,3107.0,289024.0,161.0,962906.0,166.0,1131341.0,702697.0,0.0,22.0,76.0,2875.0,242.0,0.0,104.0,49.0,328470.0,364483.0,150.0,1067493.0,233.0	0.80007	5.85249e-10	8.00543e-08	strong	pos
Bifidobacterium breve	DNA topoisomerase I (EC 5.99.1.2)	2349.0,860.0,2003.0,1419.0,2449.0,849.0,394.0,1411.0,2052.0,3036.0,232.0,204.0,2566.0,874.0,764.0,1373.0,826.0,813.0,1487.0,569.0,1709.0,885.0,327.0,2714.0,1130.0,3023.0,2215.0,1965.0,1353.0,2506.0,1246.0,392.0,741.0,539.0,1015.0,938.0,1538.0,132.0,3040.0,129.0	728706.0,803.0,8143.0,357078.0,588981.0,182.0,0.0,114.0,631977.0,1159038.0,219.0,566.0,961498.0,511.0,283.0,404443.0,2740.0,11.0,1213.0,1231.0,3107.0,289024.0,161.0,962906.0,166.0,1131341.0,702697.0,0.0,22.0,76.0,2875.0,242.0,0.0,104.0,49.0,328470.0,364483.0,150.0,1067493.0,233.0	0.799227	6.28962e-10	8.56006e-08	fairly_strong	pos
Bifidobacterium breve	Pterin carbinolamine dehydratase	1100.0,828.0,762.0,1064.0,1335.0,684.0,260.0,385.0,1131.0,1563.0,704.0,620.0,1361.0,464.0,630.0,848.0,661.0,514.0,1101.0,386.0,1149.0,1032.0,561.0,1486.0,161.0,1593.0,1317.0,23.0,394.0,4.0,863.0,1162.0,230.0,519.0,233.0,759.0,1160.0,852.0,1581.0,475.0	728706.0,803.0,8143.0,357078.0,588981.0,182.0,0.0,114.0,631977.0,1159038.0,219.0,566.0,961498.0,511.0,283.0,404443.0,2740.0,11.0,1213.0,1231.0,3107.0,289024.0,161.0,962906.0,166.0,1131341.0,702697.0,0.0,22.0,76.0,2875.0,242.0,0.0,104.0,49.0,328470.0,364483.0,150.0,1067493.0,233.0	0.798308	6.80047e-10	9.2205e-08	fairly_strong	pos
Bifidobacterium breve	Ribosomal large subunit pseudouridine synthase D (EC 4.2.1.70)	1451.0,611.0,916.0,898.0,1237.0,639.0,444.0,729.0,1287.0,1550.0,763.0,774.0,1434.0,358.0,540.0,1039.0,963.0,597.0,714.0,822.0,742.0,975.0,455.0,1369.0,1000.0,1568.0,1146.0,22.0,509.0,4.0,707.0,852.0,265.0,685.0,1214.0,759.0,903.0,632.0,1434.0,56.0	728706.0,803.0,8143.0,357078.0,588981.0,182.0,0.0,114.0,631977.0,1159038.0,219.0,566.0,961498.0,511.0,283.0,404443.0,2740.0,11.0,1213.0,1231.0,3107.0,289024.0,161.0,962906.0,166.0,1131341.0,702697.0,0.0,22.0,76.0,2875.0,242.0,0.0,104.0,49.0,328470.0,364483.0,150.0,1067493.0,233.0	0.797073	7.54832e-10	1.01439e-07	fairly_strong	pos
Bifidobacterium breve	Transport of Zinc	5115.0,1841.0,2983.0,3129.0,4381.0,2102.0,1590.0,2215.0,4369.0,5448.0,2633.0,2299.0,5184.0,1960.0,1871.0,3506.0,3285.0,1826.0,2641.0,2243.0,2907.0,3303.0,1838.0,4797.0,3437.0,5461.0,4015.0,3790.0,1742.0,5336.0,2357.0,2897.0,1133.0,2542.0,4001.0,2813.0,3156.0,2112.0,5745.0,683.0	728706.0,803.0,8143.0,357078.0,588981.0,182.0,0.0,114.0,631977.0,1159038.0,219.0,566.0,961498.0,511.0,283.0,404443.0,2740.0,11.0,1213.0,1231.0,3107.0,289024.0,161.0,962906.0,166.0,1131341.0,702697.0,0.0,22.0,76.0,2875.0,242.0,0.0,104.0,49.0,328470.0,364483.0,150.0,1067493.0,233.0	0.796317	8.04404e-10	1.07849e-07	fairly_strong	pos
Bifidobacterium breve	Nonmevalonate Branch of Isoprenoid Biosynthesis	4277.0,3125.0,4596.0,3462.0,5819.0,1699.0,555.0,3395.0,3852.0,6060.0,1837.0,2743.0,5488.0,1844.0,1966.0,2685.0,2396.0,1507.0,3882.0,3942.0,3484.0,2786.0,1537.0,5608.0,333.0,6089.0,4875.0,2172.0,1905.0,2580.0,3719.0,1484.0,1227.0,2424.0,332.0,2511.0,3939.0,1851.0,5929.0,270.0	728706.0,803.0,8143.0,357078.0,588981.0,182.0,0.0,114.0,631977.0,1159038.0,219.0,566.0,961498.0,511.0,283.0,404443.0,2740.0,11.0,1213.0,1231.0,3107.0,289024.0,161.0,962906.0,166.0,1131341.0,702697.0,0.0,22.0,76.0,2875.0,242.0,0.0,104.0,49.0,328470.0,364483.0,150.0,1067493.0,233.0	0.795469	8.63517e-10	1.15203e-07	fairly_strong	pos
Bifidobacterium breve	Test - DHFR	7451.0,3491.0,5047.0,4749.0,6649.0,4209.0,2055.0,4441.0,7130.0,7355.0,3726.0,3278.0,7098.0,3322.0,3542.0,5331.0,4831.0,3194.0,4724.0,3789.0,4544.0,5065.0,2803.0,6624.0,5394.0,7276.0,6437.0,2306.0,3676.0,2941.0,4352.0,4309.0,2062.0,3638.0,6281.0,4070.0,5266.0,3368.0,7247.0,214.0	728706.0,803.0,8143.0,357078.0,588981.0,182.0,0.0,114.0,631977.0,1159038.0,219.0,566.0,961498.0,511.0,283.0,404443.0,2740.0,11.0,1213.0,1231.0,3107.0,289024.0,161.0,962906.0,166.0,1131341.0,702697.0,0.0,22.0,76.0,2875.0,242.0,0.0,104.0,49.0,328470.0,364483.0,150.0,1067493.0,233.0	0.794374	9.45887e-10	1.2565e-07	fairly_strong	pos
Bifidobacterium breve	Excinuclease ABC subunit A paralog of unknown function	3445.0,110.0,867.0,726.0,1280.0,96.0,69.0,127.0,2793.0,4841.0,9.0,18.0,3016.0,68.0,68.0,1609.0,387.0,15.0,291.0,201.0,603.0,1164.0,314.0,3804.0,1.0,4653.0,2991.0,1186.0,370.0,309.0,220.0,250.0,75.0,85.0,32.0,1300.0,556.0,63.0,1671.0,4845.0	728706.0,803.0,8143.0,357078.0,588981.0,182.0,0.0,114.0,631977.0,1159038.0,219.0,566.0,961498.0,511.0,283.0,404443.0,2740.0,11.0,1213.0,1231.0,3107.0,289024.0,161.0,962906.0,166.0,1131341.0,702697.0,0.0,22.0,76.0,2875.0,242.0,0.0,104.0,49.0,328470.0,364483.0,150.0,1067493.0,233.0	0.794256	9.55261e-10	1.26817e-07	fairly_strong	pos
Bifidobacterium breve	Aspartate carbamoyltransferase regulatory chain (PyrI)	368.0,218.0,220.0,356.0,457.0,251.0,68.0,326.0,370.0,515.0,313.0,285.0,485.0,292.0,273.0,296.0,285.0,197.0,203.0,241.0,177.0,353.0,249.0,471.0,48.0,577.0,454.0,0.0,239.0,0.0,203.0,252.0,119.0,260.0,65.0,281.0,451.0,313.0,504.0,1.0	728706.0,803.0,8143.0,357078.0,588981.0,182.0,0.0,114.0,631977.0,1159038.0,219.0,566.0,961498.0,511.0,283.0,404443.0,2740.0,11.0,1213.0,1231.0,3107.0,289024.0,161.0,962906.0,166.0,1131341.0,702697.0,0.0,22.0,76.0,2875.0,242.0,0.0,104.0,49.0,328470.0,364483.0,150.0,1067493.0,233.0	0.793874	9.85962e-10	1.30253e-07	fairly_strong	pos
Bifidobacterium breve	Branched-chain amino acid aminotransferase (EC 2.6.1.42)	1832.0,652.0,1083.0,1013.0,1422.0,709.0,460.0,773.0,1548.0,1786.0,841.0,869.0,1680.0,858.0,597.0,1227.0,1108.0,686.0,685.0,793.0,760.0,1074.0,621.0,1542.0,1234.0,1938.0,1325.0,1004.0,587.0,1251.0,623.0,997.0,331.0,909.0,1653.0,941.0,1016.0,676.0,1634.0,59.0	728706.0,803.0,8143.0,357078.0,588981.0,182.0,0.0,114.0,631977.0,1159038.0,219.0,566.0,961498.0,511.0,283.0,404443.0,2740.0,11.0,1213.0,1231.0,3107.0,289024.0,161.0,962906.0,166.0,1131341.0,702697.0,0.0,22.0,76.0,2875.0,242.0,0.0,104.0,49.0,328470.0,364483.0,150.0,1067493.0,233.0	0.792466	1.10726e-09	1.44251e-07	fairly_strong	pos
Bifidobacterium breve	Phospho-N-acetylmuramoyl-pentapeptide-transferase (EC 2.7.8.13)	1759.0,684.0,1007.0,1018.0,1392.0,587.0,553.0,723.0,1442.0,1774.0,818.0,817.0,1660.0,864.0,633.0,1352.0,1045.0,669.0,792.0,835.0,851.0,1083.0,473.0,1605.0,1209.0,1785.0,1298.0,1092.0,588.0,1360.0,706.0,988.0,347.0,734.0,1674.0,1003.0,976.0,624.0,1722.0,153.0	728706.0,803.0,8143.0,357078.0,588981.0,182.0,0.0,114.0,631977.0,1159038.0,219.0,566.0,961498.0,511.0,283.0,404443.0,2740.0,11.0,1213.0,1231.0,3107.0,289024.0,161.0,962906.0,166.0,1131341.0,702697.0,0.0,22.0,76.0,2875.0,242.0,0.0,104.0,49.0,328470.0,364483.0,150.0,1067493.0,233.0	0.792001	1.15032e-09	1.4923e-07	fairly_strong	pos
Bifidobacterium breve	Glycine cleavage system H protein	521.0,286.0,453.0,400.0,573.0,231.0,66.0,327.0,445.0,693.0,227.0,287.0,624.0,309.0,323.0,321.0,280.0,173.0,261.0,356.0,295.0,357.0,201.0,599.0,43.0,654.0,552.0,277.0,284.0,518.0,224.0,227.0,133.0,203.0,56.0,320.0,436.0,254.0,642.0,609.0	728706.0,803.0,8143.0,357078.0,588981.0,182.0,0.0,114.0,631977.0,1159038.0,219.0,566.0,961498.0,511.0,283.0,404443.0,2740.0,11.0,1213.0,1231.0,3107.0,289024.0,161.0,962906.0,166.0,1131341.0,702697.0,0.0,22.0,76.0,2875.0,242.0,0.0,104.0,49.0,328470.0,364483.0,150.0,1067493.0,233.0	0.791785	1.1708e-09	1.51524e-07	fairly_strong	pos
Bifidobacterium breve	RNA polymerase bacterial	13425.0,5197.0,8022.0,7558.0,11345.0,6323.0,4101.0,6328.0,11326.0,14078.0,5894.0,5262.0,12887.0,6007.0,4725.0,9688.0,8377.0,5516.0,6036.0,5433.0,7102.0,7890.0,3542.0,12563.0,11591.0,13959.0,10656.0,7571.0,4423.0,9966.0,5583.0,6777.0,2998.0,5838.0,12752.0,7292.0,8277.0,4345.0,13866.0,483.0	728706.0,803.0,8143.0,357078.0,588981.0,182.0,0.0,114.0,631977.0,1159038.0,219.0,566.0,961498.0,511.0,283.0,404443.0,2740.0,11.0,1213.0,1231.0,3107.0,289024.0,161.0,962906.0,166.0,1131341.0,702697.0,0.0,22.0,76.0,2875.0,242.0,0.0,104.0,49.0,328470.0,364483.0,150.0,1067493.0,233.0	0.791658	1.18308e-09	1.53022e-07	fairly_strong	pos
Bifidobacterium breve	SSU ribosomal protein S9p (S16e)	781.0,358.0,451.0,518.0,729.0,461.0,205.0,405.0,746.0,899.0,397.0,391.0,837.0,463.0,368.0,606.0,527.0,336.0,259.0,407.0,343.0,518.0,389.0,773.0,791.0,854.0,715.0,419.0,266.0,615.0,238.0,437.0,189.0,400.0,775.0,465.0,562.0,319.0,901.0,32.0	728706.0,803.0,8143.0,357078.0,588981.0,182.0,0.0,114.0,631977.0,1159038.0,219.0,566.0,961498.0,511.0,283.0,404443.0,2740.0,11.0,1213.0,1231.0,3107.0,289024.0,161.0,962906.0,166.0,1131341.0,702697.0,0.0,22.0,76.0,2875.0,242.0,0.0,104.0,49.0,328470.0,364483.0,150.0,1067493.0,233.0	0.790241	1.32777e-09	1.66267e-07	fairly_strong	pos
Bifidobacterium breve	Cell division protein FtsX	1275.0,498.0,528.0,900.0,1160.0,450.0,1011.0,559.0,1127.0,1378.0,876.0,533.0,1299.0,759.0,479.0,1031.0,869.0,687.0,470.0,599.0,471.0,990.0,552.0,1276.0,879.0,1466.0,1103.0,792.0,306.0,1128.0,474.0,837.0,328.0,751.0,1117.0,817.0,853.0,653.0,1415.0,28.0	728706.0,803.0,8143.0,357078.0,588981.0,182.0,0.0,114.0,631977.0,1159038.0,219.0,566.0,961498.0,511.0,283.0,404443.0,2740.0,11.0,1213.0,1231.0,3107.0,289024.0,161.0,962906.0,166.0,1131341.0,702697.0,0.0,22.0,76.0,2875.0,242.0,0.0,104.0,49.0,328470.0,364483.0,150.0,1067493.0,233.0	0.790056	1.34791e-09	1.68593e-07	fairly_strong	pos
Bifidobacterium breve	Carbamoyl-phosphate synthase small chain (EC 6.3.5.5)	1872.0,353.0,852.0,997.0,1567.0,623.0,525.0,623.0,1585.0,1897.0,924.0,589.0,1735.0,461.0,538.0,1302.0,1205.0,629.0,600.0,379.0,659.0,1226.0,449.0,1673.0,1704.0,1844.0,1446.0,467.0,344.0,680.0,493.0,1184.0,271.0,872.0,1734.0,1033.0,1154.0,724.0,1766.0,43.0	728706.0,803.0,8143.0,357078.0,588981.0,182.0,0.0,114.0,631977.0,1159038.0,219.0,566.0,961498.0,511.0,283.0,404443.0,2740.0,11.0,1213.0,1231.0,3107.0,289024.0,161.0,962906.0,166.0,1131341.0,702697.0,0.0,22.0,76.0,2875.0,242.0,0.0,104.0,49.0,328470.0,364483.0,150.0,1067493.0,233.0	0.788425	1.53751e-09	1.90984e-07	fairly_strong	pos
Bifidobacterium breve	LSU ribosomal protein L13p (L13Ae)	882.0,374.0,497.0,470.0,738.0,436.0,173.0,409.0,695.0,894.0,108.0,228.0,822.0,248.0,259.0,616.0,397.0,299.0,303.0,381.0,381.0,338.0,79.0,811.0,798.0,909.0,670.0,61.0,261.0,5.0,274.0,284.0,146.0,217.0,824.0,359.0,498.0,62.0,870.0,26.0	728706.0,803.0,8143.0,357078.0,588981.0,182.0,0.0,114.0,631977.0,1159038.0,219.0,566.0,961498.0,511.0,283.0,404443.0,2740.0,11.0,1213.0,1231.0,3107.0,289024.0,161.0,962906.0,166.0,1131341.0,702697.0,0.0,22.0,76.0,2875.0,242.0,0.0,104.0,49.0,328470.0,364483.0,150.0,1067493.0,233.0	0.788234	1.5613e-09	1.93581e-07	fairly_strong	pos
Bifidobacterium breve	Heat shock protein 60 family chaperone GroEL	2440.0,780.0,1437.0,1509.0,2085.0,851.0,1835.0,1077.0,2080.0,2627.0,1290.0,1258.0,2340.0,1287.0,874.0,1696.0,1547.0,706.0,1105.0,1269.0,1159.0,1671.0,897.0,2248.0,1704.0,2505.0,1825.0,1484.0,734.0,2170.0,962.0,1391.0,599.0,1225.0,2207.0,1341.0,1383.0,944.0,2491.0,1214.0	728706.0,803.0,8143.0,357078.0,588981.0,182.0,0.0,114.0,631977.0,1159038.0,219.0,566.0,961498.0,511.0,283.0,404443.0,2740.0,11.0,1213.0,1231.0,3107.0,289024.0,161.0,962906.0,166.0,1131341.0,702697.0,0.0,22.0,76.0,2875.0,242.0,0.0,104.0,49.0,328470.0,364483.0,150.0,1067493.0,233.0	0.786812	1.74921e-09	2.15793e-07	fairly_strong	pos
Bifidobacterium breve	ABC transporter branched-chain amino acid (TC 3.A.1.4.1)	3027.0,588.0,942.0,1847.0,2772.0,1442.0,674.0,752.0,2692.0,3378.0,1698.0,1149.0,3039.0,852.0,1010.0,2438.0,2026.0,1002.0,369.0,515.0,721.0,2200.0,952.0,2933.0,2610.0,3159.0,2483.0,5.0,369.0,5.0,316.0,1916.0,296.0,1488.0,3034.0,1970.0,1794.0,1394.0,3119.0,41.0	728706.0,803.0,8143.0,357078.0,588981.0,182.0,0.0,114.0,631977.0,1159038.0,219.0,566.0,961498.0,511.0,283.0,404443.0,2740.0,11.0,1213.0,1231.0,3107.0,289024.0,161.0,962906.0,166.0,1131341.0,702697.0,0.0,22.0,76.0,2875.0,242.0,0.0,104.0,49.0,328470.0,364483.0,150.0,1067493.0,233.0	0.784362	2.12361e-09	2.59317e-07	fairly_strong	pos
Bifidobacterium breve	Ribosome LSU bacterial	21998.0,8862.0,12138.0,13494.0,19236.0,12861.0,7530.0,10716.0,19260.0,22298.0,10611.0,10446.0,20979.0,11751.0,8898.0,16719.0,14057.0,8081.0,7727.0,10935.0,9006.0,13269.0,8809.0,20220.0,19671.0,22220.0,17219.0,10951.0,6923.0,17771.0,7137.0,11947.0,4460.0,10156.0,21469.0,12262.0,13735.0,7706.0,23879.0,5401.0	728706.0,803.0,8143.0,357078.0,588981.0,182.0,0.0,114.0,631977.0,1159038.0,219.0,566.0,961498.0,511.0,283.0,404443.0,2740.0,11.0,1213.0,1231.0,3107.0,289024.0,161.0,962906.0,166.0,1131341.0,702697.0,0.0,22.0,76.0,2875.0,242.0,0.0,104.0,49.0,328470.0,364483.0,150.0,1067493.0,233.0	0.784268	2.13935e-09	2.60945e-07	fairly_strong	pos
Bifidobacterium breve	Purine de novo biosynthesis in plants	21373.0,7811.0,14122.0,13562.0,18797.0,10654.0,6253.0,11699.0,18913.0,22428.0,10686.0,9907.0,21123.0,9295.0,8934.0,15457.0,13534.0,8144.0,10981.0,9414.0,11364.0,13834.0,6661.0,20466.0,16462.0,23256.0,17378.0,17559.0,8265.0,18693.0,10131.0,12357.0,5197.0,10966.0,19480.0,11737.0,13998.0,8851.0,23033.0,2803.0	728706.0,803.0,8143.0,357078.0,588981.0,182.0,0.0,114.0,631977.0,1159038.0,219.0,566.0,961498.0,511.0,283.0,404443.0,2740.0,11.0,1213.0,1231.0,3107.0,289024.0,161.0,962906.0,166.0,1131341.0,702697.0,0.0,22.0,76.0,2875.0,242.0,0.0,104.0,49.0,328470.0,364483.0,150.0,1067493.0,233.0	0.78422	2.14753e-09	2.61795e-07	fairly_strong	pos
Bifidobacterium breve	CBSS-203122.12.peg.188	857.0,58.0,323.0,376.0,635.0,157.0,455.0,134.0,707.0,878.0,107.0,65.0,897.0,88.0,58.0,567.0,325.0,162.0,76.0,31.0,177.0,322.0,128.0,720.0,710.0,881.0,551.0,339.0,82.0,601.0,49.0,249.0,92.0,158.0,864.0,337.0,316.0,6.0,825.0,172.0	728706.0,803.0,8143.0,357078.0,588981.0,182.0,0.0,114.0,631977.0,1159038.0,219.0,566.0,961498.0,511.0,283.0,404443.0,2740.0,11.0,1213.0,1231.0,3107.0,289024.0,161.0,962906.0,166.0,1131341.0,702697.0,0.0,22.0,76.0,2875.0,242.0,0.0,104.0,49.0,328470.0,364483.0,150.0,1067493.0,233.0	0.783776	2.22358e-09	2.70456e-07	fairly_strong	pos
Bifidobacterium breve	Segregation and condensation protein B	857.0,58.0,323.0,376.0,635.0,157.0,455.0,134.0,707.0,878.0,107.0,65.0,897.0,88.0,58.0,567.0,325.0,162.0,76.0,30.0,177.0,322.0,128.0,720.0,710.0,881.0,551.0,339.0,82.0,601.0,46.0,249.0,92.0,158.0,864.0,337.0,316.0,6.0,825.0,172.0	728706.0,803.0,8143.0,357078.0,588981.0,182.0,0.0,114.0,631977.0,1159038.0,219.0,566.0,961498.0,511.0,283.0,404443.0,2740.0,11.0,1213.0,1231.0,3107.0,289024.0,161.0,962906.0,166.0,1131341.0,702697.0,0.0,22.0,76.0,2875.0,242.0,0.0,104.0,49.0,328470.0,364483.0,150.0,1067493.0,233.0	0.783701	2.23665e-09	2.71587e-07	fairly_strong	pos
Bifidobacterium breve	Ribose-phosphate pyrophosphokinase (EC 2.7.6.1)	3168.0,1071.0,1707.0,1519.0,2694.0,1098.0,687.0,968.0,2710.0,3315.0,646.0,969.0,3148.0,779.0,629.0,2226.0,1565.0,914.0,686.0,1093.0,984.0,1374.0,469.0,2986.0,2754.0,3429.0,2351.0,2009.0,570.0,2589.0,562.0,1185.0,460.0,872.0,3103.0,1356.0,1578.0,268.0,3347.0,59.0	728706.0,803.0,8143.0,357078.0,588981.0,182.0,0.0,114.0,631977.0,1159038.0,219.0,566.0,961498.0,511.0,283.0,404443.0,2740.0,11.0,1213.0,1231.0,3107.0,289024.0,161.0,962906.0,166.0,1131341.0,702697.0,0.0,22.0,76.0,2875.0,242.0,0.0,104.0,49.0,328470.0,364483.0,150.0,1067493.0,233.0	0.782759	2.40764e-09	2.89909e-07	fairly_strong	pos
Bifidobacterium breve	Biotin carboxyl carrier protein of acetyl-CoA carboxylase	1117.0,807.0,1389.0,694.0,1275.0,351.0,103.0,352.0,919.0,1478.0,315.0,787.0,1265.0,340.0,250.0,650.0,723.0,163.0,615.0,1040.0,874.0,643.0,199.0,1298.0,478.0,1468.0,1016.0,395.0,233.0,589.0,582.0,262.0,137.0,238.0,223.0,646.0,631.0,227.0,1474.0,706.0	728706.0,803.0,8143.0,357078.0,588981.0,182.0,0.0,114.0,631977.0,1159038.0,219.0,566.0,961498.0,511.0,283.0,404443.0,2740.0,11.0,1213.0,1231.0,3107.0,289024.0,161.0,962906.0,166.0,1131341.0,702697.0,0.0,22.0,76.0,2875.0,242.0,0.0,104.0,49.0,328470.0,364483.0,150.0,1067493.0,233.0	0.782358	2.48404e-09	2.98347e-07	fairly_strong	pos
Bifidobacterium breve	Fucose permease	1296.0,429.0,814.0,989.0,1719.0,541.0,714.0,781.0,1254.0,1804.0,1048.0,471.0,1597.0,284.0,588.0,953.0,1077.0,362.0,1188.0,718.0,1428.0,1153.0,783.0,1602.0,120.0,1776.0,1364.0,0.0,473.0,3.0,1042.0,602.0,262.0,748.0,137.0,734.0,1193.0,942.0,1700.0,17.0	728706.0,803.0,8143.0,357078.0,588981.0,182.0,0.0,114.0,631977.0,1159038.0,219.0,566.0,961498.0,511.0,283.0,404443.0,2740.0,11.0,1213.0,1231.0,3107.0,289024.0,161.0,962906.0,166.0,1131341.0,702697.0,0.0,22.0,76.0,2875.0,242.0,0.0,104.0,49.0,328470.0,364483.0,150.0,1067493.0,233.0	0.780567	2.85361e-09	3.3945e-07	fairly_strong	pos
Bifidobacterium breve	Glucose-6-phosphate isomerase (EC 5.3.1.9)	2324.0,821.0,1531.0,1029.0,1812.0,869.0,440.0,843.0,2006.0,2452.0,241.0,527.0,2239.0,513.0,537.0,1533.0,886.0,674.0,879.0,786.0,992.0,854.0,62.0,2210.0,1851.0,2472.0,1724.0,1382.0,631.0,1811.0,816.0,661.0,392.0,523.0,2204.0,848.0,1207.0,75.0,2335.0,443.0	728706.0,803.0,8143.0,357078.0,588981.0,182.0,0.0,114.0,631977.0,1159038.0,219.0,566.0,961498.0,511.0,283.0,404443.0,2740.0,11.0,1213.0,1231.0,3107.0,289024.0,161.0,962906.0,166.0,1131341.0,702697.0,0.0,22.0,76.0,2875.0,242.0,0.0,104.0,49.0,328470.0,364483.0,150.0,1067493.0,233.0	0.780532	2.8615e-09	3.40015e-07	fairly_strong	pos
Bifidobacterium breve	Homoserine kinase (EC 2.7.1.39)	1301.0,508.0,981.0,341.0,1418.0,437.0,259.0,368.0,1160.0,1841.0,520.0,663.0,1043.0,482.0,342.0,851.0,767.0,319.0,185.0,586.0,355.0,782.0,392.0,1512.0,559.0,1675.0,1250.0,636.0,408.0,720.0,165.0,476.0,189.0,463.0,261.0,760.0,524.0,425.0,398.0,44.0	728706.0,803.0,8143.0,357078.0,588981.0,182.0,0.0,114.0,631977.0,1159038.0,219.0,566.0,961498.0,511.0,283.0,404443.0,2740.0,11.0,1213.0,1231.0,3107.0,289024.0,161.0,962906.0,166.0,1131341.0,702697.0,0.0,22.0,76.0,2875.0,242.0,0.0,104.0,49.0,328470.0,364483.0,150.0,1067493.0,233.0	0.780453	2.87882e-09	3.41323e-07	fairly_strong	pos
Bifidobacterium breve	Ribonucleotide reductase of class III (anaerobic), large subunit (EC 1.17.4.2)	3802.0,1638.0,2318.0,1915.0,3272.0,1167.0,811.0,1657.0,3078.0,3974.0,482.0,887.0,3634.0,1015.0,760.0,2461.0,1587.0,1164.0,1874.0,1410.0,2060.0,1474.0,122.0,3511.0,2889.0,3890.0,2829.0,2273.0,1221.0,2550.0,1538.0,1188.0,754.0,923.0,3803.0,1475.0,2128.0,163.0,4005.0,1235.0	728706.0,803.0,8143.0,357078.0,588981.0,182.0,0.0,114.0,631977.0,1159038.0,219.0,566.0,961498.0,511.0,283.0,404443.0,2740.0,11.0,1213.0,1231.0,3107.0,289024.0,161.0,962906.0,166.0,1131341.0,702697.0,0.0,22.0,76.0,2875.0,242.0,0.0,104.0,49.0,328470.0,364483.0,150.0,1067493.0,233.0	0.778498	3.34427e-09	3.92847e-07	fairly_strong	pos
Bifidobacterium breve	Quinones HGM	8304.0,4496.0,7056.0,5542.0,8215.0,6331.0,2204.0,4800.0,7245.0,8826.0,4469.0,4857.0,8403.0,4155.0,4691.0,5824.0,5551.0,3699.0,3326.0,4661.0,3487.0,5529.0,3030.0,8057.0,4465.0,8983.0,8228.0,164.0,4522.0,22.0,3068.0,5163.0,2346.0,3974.0,5366.0,4524.0,7752.0,4064.0,7955.0,893.0	728706.0,803.0,8143.0,357078.0,588981.0,182.0,0.0,114.0,631977.0,1159038.0,219.0,566.0,961498.0,511.0,283.0,404443.0,2740.0,11.0,1213.0,1231.0,3107.0,289024.0,161.0,962906.0,166.0,1131341.0,702697.0,0.0,22.0,76.0,2875.0,242.0,0.0,104.0,49.0,328470.0,364483.0,150.0,1067493.0,233.0	0.777745	3.54164e-09	4.12225e-07	fairly_strong	pos
Bifidobacterium breve	Ribonucleotide reduction	11673.0,4407.0,7021.0,6702.0,10352.0,4864.0,3501.0,5857.0,10162.0,11950.0,3776.0,3345.0,11031.0,4427.0,4218.0,8430.0,6393.0,4521.0,5344.0,3815.0,5448.0,6141.0,2096.0,11040.0,9332.0,11934.0,9291.0,8286.0,4264.0,10255.0,4539.0,5288.0,2884.0,4246.0,11526.0,5603.0,7455.0,2625.0,12197.0,2663.0	728706.0,803.0,8143.0,357078.0,588981.0,182.0,0.0,114.0,631977.0,1159038.0,219.0,566.0,961498.0,511.0,283.0,404443.0,2740.0,11.0,1213.0,1231.0,3107.0,289024.0,161.0,962906.0,166.0,1131341.0,702697.0,0.0,22.0,76.0,2875.0,242.0,0.0,104.0,49.0,328470.0,364483.0,150.0,1067493.0,233.0	0.776965	3.75757e-09	4.35483e-07	fairly_strong	pos
Bifidobacterium breve	UDP-N-acetylmuramate from Fructose-6-phosphate Biosynthesis	11077.0,3273.0,6968.0,7116.0,10409.0,4507.0,2896.0,5550.0,10328.0,13247.0,6014.0,4455.0,11898.0,5178.0,4221.0,8628.0,7322.0,4603.0,5101.0,4093.0,5694.0,7463.0,4040.0,11571.0,7632.0,13042.0,9973.0,11983.0,4228.0,11845.0,4783.0,6557.0,2698.0,6411.0,9369.0,6750.0,7344.0,4894.0,12584.0,1112.0	728706.0,803.0,8143.0,357078.0,588981.0,182.0,0.0,114.0,631977.0,1159038.0,219.0,566.0,961498.0,511.0,283.0,404443.0,2740.0,11.0,1213.0,1231.0,3107.0,289024.0,161.0,962906.0,166.0,1131341.0,702697.0,0.0,22.0,76.0,2875.0,242.0,0.0,104.0,49.0,328470.0,364483.0,150.0,1067493.0,233.0	0.776957	3.75971e-09	4.35498e-07	fairly_strong	pos
Bifidobacterium breve	Ribose operon repressor	766.0,649.0,454.0,646.0,910.0,425.0,100.0,721.0,790.0,1194.0,518.0,817.0,1023.0,623.0,481.0,600.0,408.0,350.0,142.0,743.0,83.0,641.0,607.0,1051.0,97.0,1207.0,972.0,691.0,480.0,866.0,88.0,373.0,284.0,472.0,95.0,594.0,775.0,520.0,1196.0,51.0	728706.0,803.0,8143.0,357078.0,588981.0,182.0,0.0,114.0,631977.0,1159038.0,219.0,566.0,961498.0,511.0,283.0,404443.0,2740.0,11.0,1213.0,1231.0,3107.0,289024.0,161.0,962906.0,166.0,1131341.0,702697.0,0.0,22.0,76.0,2875.0,242.0,0.0,104.0,49.0,328470.0,364483.0,150.0,1067493.0,233.0	0.776911	3.77301e-09	4.36804e-07	fairly_strong	pos
Bifidobacterium breve	Chromosomal replication initiator protein DnaA	2955.0,1554.0,2035.0,1964.0,2750.0,1369.0,2099.0,1645.0,2725.0,2951.0,1317.0,1525.0,2825.0,1475.0,1273.0,2359.0,1885.0,1298.0,1152.0,1586.0,1221.0,1868.0,846.0,2808.0,2160.0,3136.0,2433.0,1743.0,1091.0,2145.0,939.0,1680.0,803.0,1302.0,2901.0,1794.0,2023.0,1002.0,3070.0,2555.0	728706.0,803.0,8143.0,357078.0,588981.0,182.0,0.0,114.0,631977.0,1159038.0,219.0,566.0,961498.0,511.0,283.0,404443.0,2740.0,11.0,1213.0,1231.0,3107.0,289024.0,161.0,962906.0,166.0,1131341.0,702697.0,0.0,22.0,76.0,2875.0,242.0,0.0,104.0,49.0,328470.0,364483.0,150.0,1067493.0,233.0	0.77676	3.81628e-09	4.41577e-07	fairly_strong	pos
Bifidobacterium breve	Probable low-affinity inorganic phosphate transporter	1217.0,7.0,488.0,569.0,1127.0,67.0,805.0,195.0,933.0,1505.0,80.0,33.0,1398.0,275.0,21.0,513.0,184.0,9.0,694.0,387.0,1227.0,374.0,3.0,1270.0,1.0,1665.0,901.0,1108.0,181.0,1336.0,514.0,49.0,183.0,306.0,0.0,420.0,614.0,2.0,1540.0,257.0	728706.0,803.0,8143.0,357078.0,588981.0,182.0,0.0,114.0,631977.0,1159038.0,219.0,566.0,961498.0,511.0,283.0,404443.0,2740.0,11.0,1213.0,1231.0,3107.0,289024.0,161.0,962906.0,166.0,1131341.0,702697.0,0.0,22.0,76.0,2875.0,242.0,0.0,104.0,49.0,328470.0,364483.0,150.0,1067493.0,233.0	0.776712	3.8302e-09	4.42951e-07	fairly_strong	pos
Bifidobacterium breve	Zinc ABC transporter, inner membrane permease protein ZnuB	1237.0,350.0,621.0,801.0,1061.0,380.0,279.0,418.0,1058.0,1355.0,893.0,697.0,1226.0,401.0,460.0,872.0,915.0,412.0,451.0,475.0,576.0,962.0,509.0,1155.0,800.0,1400.0,1000.0,813.0,359.0,1254.0,454.0,858.0,223.0,733.0,761.0,765.0,777.0,705.0,1284.0,33.0	728706.0,803.0,8143.0,357078.0,588981.0,182.0,0.0,114.0,631977.0,1159038.0,219.0,566.0,961498.0,511.0,283.0,404443.0,2740.0,11.0,1213.0,1231.0,3107.0,289024.0,161.0,962906.0,166.0,1131341.0,702697.0,0.0,22.0,76.0,2875.0,242.0,0.0,104.0,49.0,328470.0,364483.0,150.0,1067493.0,233.0	0.776469	3.90107e-09	4.50425e-07	fairly_strong	pos
Bifidobacterium breve	Osmoregulation	1898.0,919.0,1080.0,1403.0,1832.0,657.0,526.0,771.0,1912.0,2370.0,1567.0,1258.0,2119.0,698.0,1081.0,1671.0,1741.0,865.0,325.0,839.0,565.0,1785.0,1245.0,2115.0,1179.0,2336.0,1692.0,1182.0,494.0,1737.0,299.0,1541.0,288.0,1249.0,1650.0,1559.0,1324.0,1441.0,2292.0,833.0	728706.0,803.0,8143.0,357078.0,588981.0,182.0,0.0,114.0,631977.0,1159038.0,219.0,566.0,961498.0,511.0,283.0,404443.0,2740.0,11.0,1213.0,1231.0,3107.0,289024.0,161.0,962906.0,166.0,1131341.0,702697.0,0.0,22.0,76.0,2875.0,242.0,0.0,104.0,49.0,328470.0,364483.0,150.0,1067493.0,233.0	0.776176	3.98836e-09	4.59522e-07	fairly_strong	pos
Bifidobacterium breve	Cell division protein MraZ	567.0,309.0,445.0,471.0,611.0,268.0,426.0,353.0,515.0,763.0,377.0,406.0,651.0,449.0,364.0,373.0,351.0,240.0,301.0,371.0,287.0,435.0,346.0,675.0,48.0,778.0,614.0,473.0,346.0,594.0,252.0,322.0,192.0,330.0,68.0,378.0,512.0,375.0,728.0,657.0	728706.0,803.0,8143.0,357078.0,588981.0,182.0,0.0,114.0,631977.0,1159038.0,219.0,566.0,961498.0,511.0,283.0,404443.0,2740.0,11.0,1213.0,1231.0,3107.0,289024.0,161.0,962906.0,166.0,1131341.0,702697.0,0.0,22.0,76.0,2875.0,242.0,0.0,104.0,49.0,328470.0,364483.0,150.0,1067493.0,233.0	0.775423	4.22073e-09	4.83357e-07	fairly_strong	pos
Bifidobacterium breve	IojapClusters	7515.0,3838.0,5299.0,5150.0,7604.0,4652.0,2392.0,5630.0,6696.0,7802.0,3207.0,2978.0,7879.0,4515.0,4133.0,5377.0,4619.0,3657.0,3193.0,3625.0,3244.0,4071.0,1975.0,7398.0,5963.0,8167.0,7231.0,4844.0,3759.0,6788.0,2974.0,3571.0,2533.0,3095.0,6855.0,3855.0,6276.0,2223.0,7861.0,808.0	728706.0,803.0,8143.0,357078.0,588981.0,182.0,0.0,114.0,631977.0,1159038.0,219.0,566.0,961498.0,511.0,283.0,404443.0,2740.0,11.0,1213.0,1231.0,3107.0,289024.0,161.0,962906.0,166.0,1131341.0,702697.0,0.0,22.0,76.0,2875.0,242.0,0.0,104.0,49.0,328470.0,364483.0,150.0,1067493.0,233.0	0.775419	4.22206e-09	4.83357e-07	fairly_strong	pos
Bifidobacterium breve	Iojap	7515.0,3838.0,5299.0,5150.0,7604.0,4652.0,2392.0,5630.0,6696.0,7802.0,3207.0,2978.0,7879.0,4515.0,4133.0,5377.0,4619.0,3657.0,3193.0,3625.0,3244.0,4071.0,1975.0,7398.0,5963.0,8167.0,7231.0,4844.0,3759.0,6788.0,2974.0,3571.0,2533.0,3095.0,6855.0,3855.0,6276.0,2223.0,7861.0,808.0	728706.0,803.0,8143.0,357078.0,588981.0,182.0,0.0,114.0,631977.0,1159038.0,219.0,566.0,961498.0,511.0,283.0,404443.0,2740.0,11.0,1213.0,1231.0,3107.0,289024.0,161.0,962906.0,166.0,1131341.0,702697.0,0.0,22.0,76.0,2875.0,242.0,0.0,104.0,49.0,328470.0,364483.0,150.0,1067493.0,233.0	0.775419	4.22206e-09	4.83357e-07	fairly_strong	pos
Bifidobacterium breve	cAMP-binding proteins - catabolite gene activator and regulatory subunit of cAMP-dependent protein kinases	795.0,102.0,311.0,585.0,908.0,5.0,64.0,35.0,669.0,1264.0,48.0,126.0,1022.0,188.0,43.0,403.0,138.0,2.0,939.0,420.0,565.0,310.0,9.0,1059.0,1.0,1206.0,741.0,8.0,15.0,3.0,984.0,1.0,10.0,7.0,10.0,355.0,425.0,1.0,1132.0,1121.0	728706.0,803.0,8143.0,357078.0,588981.0,182.0,0.0,114.0,631977.0,1159038.0,219.0,566.0,961498.0,511.0,283.0,404443.0,2740.0,11.0,1213.0,1231.0,3107.0,289024.0,161.0,962906.0,166.0,1131341.0,702697.0,0.0,22.0,76.0,2875.0,242.0,0.0,104.0,49.0,328470.0,364483.0,150.0,1067493.0,233.0	0.775254	4.2746e-09	4.89114e-07	fairly_strong	pos
Bifidobacterium breve	LSU ribosomal protein L15p (L27Ae)	682.0,268.0,363.0,383.0,586.0,375.0,111.0,301.0,563.0,743.0,298.0,336.0,685.0,312.0,248.0,490.0,393.0,194.0,239.0,372.0,308.0,390.0,268.0,674.0,553.0,732.0,571.0,443.0,158.0,734.0,232.0,329.0,123.0,320.0,563.0,345.0,403.0,235.0,736.0,62.0	728706.0,803.0,8143.0,357078.0,588981.0,182.0,0.0,114.0,631977.0,1159038.0,219.0,566.0,961498.0,511.0,283.0,404443.0,2740.0,11.0,1213.0,1231.0,3107.0,289024.0,161.0,962906.0,166.0,1131341.0,702697.0,0.0,22.0,76.0,2875.0,242.0,0.0,104.0,49.0,328470.0,364483.0,150.0,1067493.0,233.0	0.774785	4.4277e-09	5.04497e-07	fairly_strong	pos
Bifidobacterium breve	ATP synthase gamma chain (EC 3.6.3.14)	1514.0,744.0,1068.0,906.0,1357.0,789.0,461.0,776.0,1367.0,1693.0,789.0,801.0,1448.0,774.0,645.0,1224.0,1107.0,694.0,550.0,775.0,651.0,1048.0,517.0,1481.0,1289.0,1613.0,1296.0,968.0,557.0,1261.0,437.0,862.0,345.0,730.0,1479.0,894.0,968.0,640.0,1712.0,56.0	728706.0,803.0,8143.0,357078.0,588981.0,182.0,0.0,114.0,631977.0,1159038.0,219.0,566.0,961498.0,511.0,283.0,404443.0,2740.0,11.0,1213.0,1231.0,3107.0,289024.0,161.0,962906.0,166.0,1131341.0,702697.0,0.0,22.0,76.0,2875.0,242.0,0.0,104.0,49.0,328470.0,364483.0,150.0,1067493.0,233.0	0.774613	4.48484e-09	5.10201e-07	fairly_strong	pos
Bifidobacterium breve	Lysine Biosynthesis DAP Pathway	9866.0,4751.0,8297.0,5894.0,8900.0,4193.0,2632.0,4754.0,8550.0,10183.0,4328.0,5249.0,9337.0,3987.0,3818.0,7175.0,6401.0,3680.0,4412.0,5801.0,5053.0,5981.0,3136.0,9113.0,7172.0,10043.0,7938.0,6095.0,3828.0,7486.0,4047.0,5270.0,2268.0,4871.0,8829.0,5406.0,6285.0,3656.0,10081.0,297.0	728706.0,803.0,8143.0,357078.0,588981.0,182.0,0.0,114.0,631977.0,1159038.0,219.0,566.0,961498.0,511.0,283.0,404443.0,2740.0,11.0,1213.0,1231.0,3107.0,289024.0,161.0,962906.0,166.0,1131341.0,702697.0,0.0,22.0,76.0,2875.0,242.0,0.0,104.0,49.0,328470.0,364483.0,150.0,1067493.0,233.0	0.773343	4.93032e-09	5.54541e-07	fairly_strong	pos
Bifidobacterium breve	Heat shock protein 60 family co-chaperone GroES	596.0,226.0,296.0,412.0,587.0,293.0,146.0,340.0,569.0,633.0,332.0,340.0,593.0,392.0,288.0,472.0,441.0,206.0,218.0,393.0,247.0,413.0,231.0,630.0,533.0,624.0,493.0,257.0,197.0,511.0,183.0,368.0,132.0,289.0,573.0,389.0,427.0,268.0,706.0,21.0	728706.0,803.0,8143.0,357078.0,588981.0,182.0,0.0,114.0,631977.0,1159038.0,219.0,566.0,961498.0,511.0,283.0,404443.0,2740.0,11.0,1213.0,1231.0,3107.0,289024.0,161.0,962906.0,166.0,1131341.0,702697.0,0.0,22.0,76.0,2875.0,242.0,0.0,104.0,49.0,328470.0,364483.0,150.0,1067493.0,233.0	0.772563	5.2237e-09	5.84719e-07	fairly_strong	pos
Bifidobacterium breve	LSU ribosomal protein L4p (L1e)	1131.0,506.0,686.0,701.0,994.0,451.0,339.0,521.0,1054.0,1192.0,612.0,601.0,1066.0,604.0,442.0,899.0,827.0,515.0,398.0,573.0,484.0,724.0,419.0,1057.0,852.0,1187.0,870.0,552.0,359.0,818.0,389.0,653.0,241.0,541.0,1228.0,665.0,690.0,412.0,1236.0,38.0	728706.0,803.0,8143.0,357078.0,588981.0,182.0,0.0,114.0,631977.0,1159038.0,219.0,566.0,961498.0,511.0,283.0,404443.0,2740.0,11.0,1213.0,1231.0,3107.0,289024.0,161.0,962906.0,166.0,1131341.0,702697.0,0.0,22.0,76.0,2875.0,242.0,0.0,104.0,49.0,328470.0,364483.0,150.0,1067493.0,233.0	0.772417	5.28059e-09	5.89866e-07	fairly_strong	pos
Bifidobacterium breve	Folate-mediated one-carbon metabolism in plants	10301.0,5180.0,7896.0,6813.0,9289.0,5859.0,3128.0,6850.0,9375.0,9990.0,5318.0,4745.0,9652.0,5182.0,5339.0,7575.0,7064.0,4839.0,6014.0,5692.0,6132.0,7153.0,3845.0,9189.0,7907.0,9783.0,8670.0,4498.0,5643.0,5644.0,5379.0,6291.0,3338.0,4943.0,9328.0,5637.0,7606.0,4741.0,9876.0,1339.0	728706.0,803.0,8143.0,357078.0,588981.0,182.0,0.0,114.0,631977.0,1159038.0,219.0,566.0,961498.0,511.0,283.0,404443.0,2740.0,11.0,1213.0,1231.0,3107.0,289024.0,161.0,962906.0,166.0,1131341.0,702697.0,0.0,22.0,76.0,2875.0,242.0,0.0,104.0,49.0,328470.0,364483.0,150.0,1067493.0,233.0	0.772385	5.29308e-09	5.90956e-07	fairly_strong	pos
Bifidobacterium breve	NAD and NADP cofactor biosynthesis global	15987.0,7171.0,11273.0,10378.0,15771.0,7639.0,4207.0,10837.0,13847.0,16751.0,6634.0,6279.0,16012.0,7203.0,7659.0,11451.0,9527.0,7062.0,6492.0,6339.0,7711.0,9380.0,5459.0,15458.0,10326.0,17041.0,14298.0,12749.0,7494.0,16180.0,5680.0,8299.0,4851.0,7684.0,14011.0,8868.0,12491.0,5836.0,15907.0,1474.0	728706.0,803.0,8143.0,357078.0,588981.0,182.0,0.0,114.0,631977.0,1159038.0,219.0,566.0,961498.0,511.0,283.0,404443.0,2740.0,11.0,1213.0,1231.0,3107.0,289024.0,161.0,962906.0,166.0,1131341.0,702697.0,0.0,22.0,76.0,2875.0,242.0,0.0,104.0,49.0,328470.0,364483.0,150.0,1067493.0,233.0	0.772376	5.29659e-09	5.91042e-07	fairly_strong	pos
Bifidobacterium breve	5,10-methylenetetrahydrofolate reductase (EC 1.5.1.20)	1126.0,561.0,625.0,824.0,1056.0,569.0,290.0,605.0,951.0,1203.0,743.0,663.0,1234.0,795.0,585.0,825.0,792.0,519.0,762.0,725.0,787.0,822.0,550.0,1057.0,581.0,1352.0,1062.0,4.0,418.0,3.0,635.0,792.0,279.0,506.0,827.0,714.0,966.0,662.0,1162.0,10.0	728706.0,803.0,8143.0,357078.0,588981.0,182.0,0.0,114.0,631977.0,1159038.0,219.0,566.0,961498.0,511.0,283.0,404443.0,2740.0,11.0,1213.0,1231.0,3107.0,289024.0,161.0,962906.0,166.0,1131341.0,702697.0,0.0,22.0,76.0,2875.0,242.0,0.0,104.0,49.0,328470.0,364483.0,150.0,1067493.0,233.0	0.772322	5.31796e-09	5.93122e-07	fairly_strong	pos
Bifidobacterium breve	Sucrose utilization	4010.0,2238.0,2573.0,2882.0,4096.0,1473.0,958.0,2001.0,3420.0,4173.0,2611.0,2831.0,4404.0,2176.0,1853.0,3033.0,3110.0,1681.0,1490.0,2482.0,1852.0,3147.0,1824.0,3856.0,2637.0,4256.0,3120.0,2576.0,1396.0,2942.0,1279.0,2898.0,1066.0,2505.0,3482.0,2595.0,3340.0,2299.0,4488.0,19.0	728706.0,803.0,8143.0,357078.0,588981.0,182.0,0.0,114.0,631977.0,1159038.0,219.0,566.0,961498.0,511.0,283.0,404443.0,2740.0,11.0,1213.0,1231.0,3107.0,289024.0,161.0,962906.0,166.0,1131341.0,702697.0,0.0,22.0,76.0,2875.0,242.0,0.0,104.0,49.0,328470.0,364483.0,150.0,1067493.0,233.0	0.77219	5.3698e-09	5.98286e-07	fairly_strong	pos
Bifidobacterium breve	CBSS-1148.35.peg.210	3116.0,1905.0,4209.0,2467.0,5301.0,2264.0,650.0,3416.0,3843.0,6014.0,1862.0,1799.0,4785.0,1961.0,2398.0,2661.0,2290.0,1727.0,2981.0,2082.0,3896.0,2641.0,1413.0,5243.0,341.0,6020.0,4696.0,1395.0,2643.0,614.0,2736.0,1716.0,1380.0,3131.0,442.0,2673.0,3867.0,2060.0,3691.0,182.0	728706.0,803.0,8143.0,357078.0,588981.0,182.0,0.0,114.0,631977.0,1159038.0,219.0,566.0,961498.0,511.0,283.0,404443.0,2740.0,11.0,1213.0,1231.0,3107.0,289024.0,161.0,962906.0,166.0,1131341.0,702697.0,0.0,22.0,76.0,2875.0,242.0,0.0,104.0,49.0,328470.0,364483.0,150.0,1067493.0,233.0	0.772068	5.41853e-09	6.03094e-07	fairly_strong	pos
Bifidobacterium breve	Phosphate starvation-inducible protein PhoH, predicted ATPase	1684.0,657.0,997.0,893.0,1325.0,596.0,1096.0,536.0,1292.0,1611.0,340.0,427.0,1541.0,514.0,529.0,1067.0,644.0,563.0,689.0,614.0,616.0,706.0,212.0,1480.0,1199.0,1621.0,1217.0,1000.0,600.0,1365.0,569.0,591.0,430.0,304.0,1499.0,662.0,1011.0,169.0,1618.0,587.0	728706.0,803.0,8143.0,357078.0,588981.0,182.0,0.0,114.0,631977.0,1159038.0,219.0,566.0,961498.0,511.0,283.0,404443.0,2740.0,11.0,1213.0,1231.0,3107.0,289024.0,161.0,962906.0,166.0,1131341.0,702697.0,0.0,22.0,76.0,2875.0,242.0,0.0,104.0,49.0,328470.0,364483.0,150.0,1067493.0,233.0	0.771021	5.85283e-09	6.47765e-07	fairly_strong	pos
Bifidobacterium breve	T4-like cyanophage core proteins	1684.0,657.0,997.0,893.0,1325.0,596.0,1096.0,536.0,1292.0,1611.0,340.0,427.0,1541.0,514.0,529.0,1067.0,644.0,563.0,689.0,614.0,616.0,706.0,212.0,1480.0,1199.0,1621.0,1217.0,1000.0,600.0,1365.0,569.0,591.0,430.0,304.0,1499.0,662.0,1011.0,169.0,1618.0,587.0	728706.0,803.0,8143.0,357078.0,588981.0,182.0,0.0,114.0,631977.0,1159038.0,219.0,566.0,961498.0,511.0,283.0,404443.0,2740.0,11.0,1213.0,1231.0,3107.0,289024.0,161.0,962906.0,166.0,1131341.0,702697.0,0.0,22.0,76.0,2875.0,242.0,0.0,104.0,49.0,328470.0,364483.0,150.0,1067493.0,233.0	0.771021	5.85283e-09	6.47765e-07	fairly_strong	pos
Bifidobacterium breve	LSU ribosomal protein L21p	554.0,105.0,266.0,267.0,460.0,155.0,293.0,87.0,509.0,616.0,91.0,152.0,514.0,144.0,81.0,367.0,205.0,68.0,164.0,239.0,170.0,228.0,38.0,519.0,454.0,627.0,392.0,302.0,51.0,487.0,160.0,128.0,61.0,92.0,505.0,252.0,242.0,13.0,705.0,469.0	728706.0,803.0,8143.0,357078.0,588981.0,182.0,0.0,114.0,631977.0,1159038.0,219.0,566.0,961498.0,511.0,283.0,404443.0,2740.0,11.0,1213.0,1231.0,3107.0,289024.0,161.0,962906.0,166.0,1131341.0,702697.0,0.0,22.0,76.0,2875.0,242.0,0.0,104.0,49.0,328470.0,364483.0,150.0,1067493.0,233.0	0.770895	5.90743e-09	6.52473e-07	fairly_strong	pos
Bifidobacterium breve	Aspartate carbamoyltransferase (EC 2.1.3.2)	1544.0,494.0,825.0,683.0,1149.0,651.0,272.0,572.0,1143.0,1406.0,152.0,324.0,1411.0,324.0,334.0,844.0,491.0,409.0,532.0,536.0,525.0,470.0,125.0,1251.0,1146.0,1611.0,1056.0,917.0,506.0,1215.0,465.0,375.0,300.0,310.0,1325.0,493.0,815.0,60.0,1468.0,152.0	728706.0,803.0,8143.0,357078.0,588981.0,182.0,0.0,114.0,631977.0,1159038.0,219.0,566.0,961498.0,511.0,283.0,404443.0,2740.0,11.0,1213.0,1231.0,3107.0,289024.0,161.0,962906.0,166.0,1131341.0,702697.0,0.0,22.0,76.0,2875.0,242.0,0.0,104.0,49.0,328470.0,364483.0,150.0,1067493.0,233.0	0.769688	6.45245e-09	7.08328e-07	fairly_strong	pos
Bifidobacterium breve	Uracil-xanthine permease	923.0,565.0,729.0,716.0,1113.0,401.0,1225.0,835.0,790.0,1201.0,493.0,644.0,1079.0,509.0,574.0,607.0,541.0,515.0,216.0,436.0,364.0,688.0,275.0,1142.0,88.0,1386.0,958.0,0.0,612.0,4.0,234.0,398.0,451.0,633.0,102.0,628.0,913.0,489.0,1136.0,220.0	728706.0,803.0,8143.0,357078.0,588981.0,182.0,0.0,114.0,631977.0,1159038.0,219.0,566.0,961498.0,511.0,283.0,404443.0,2740.0,11.0,1213.0,1231.0,3107.0,289024.0,161.0,962906.0,166.0,1131341.0,702697.0,0.0,22.0,76.0,2875.0,242.0,0.0,104.0,49.0,328470.0,364483.0,150.0,1067493.0,233.0	0.769534	6.52552e-09	7.1526e-07	fairly_strong	pos
Bifidobacterium breve	Glutamate racemase (EC 5.1.1.3)	1367.0,56.0,486.0,604.0,1033.0,833.0,279.0,208.0,1067.0,1280.0,139.0,98.0,1234.0,182.0,103.0,786.0,482.0,189.0,337.0,155.0,363.0,519.0,27.0,1201.0,1087.0,1353.0,858.0,768.0,159.0,899.0,364.0,396.0,127.0,342.0,1317.0,511.0,592.0,34.0,1369.0,53.0	728706.0,803.0,8143.0,357078.0,588981.0,182.0,0.0,114.0,631977.0,1159038.0,219.0,566.0,961498.0,511.0,283.0,404443.0,2740.0,11.0,1213.0,1231.0,3107.0,289024.0,161.0,962906.0,166.0,1131341.0,702697.0,0.0,22.0,76.0,2875.0,242.0,0.0,104.0,49.0,328470.0,364483.0,150.0,1067493.0,233.0	0.769312	6.6322e-09	7.25482e-07	fairly_strong	pos
Bifidobacterium breve	DNA-directed RNA polymerase omega subunit (EC 2.7.7.6)	466.0,172.0,211.0,301.0,410.0,291.0,95.0,244.0,412.0,489.0,222.0,237.0,471.0,280.0,209.0,367.0,301.0,152.0,51.0,207.0,83.0,280.0,154.0,429.0,408.0,493.0,402.0,155.0,129.0,350.0,42.0,257.0,75.0,199.0,437.0,260.0,312.0,193.0,498.0,12.0	728706.0,803.0,8143.0,357078.0,588981.0,182.0,0.0,114.0,631977.0,1159038.0,219.0,566.0,961498.0,511.0,283.0,404443.0,2740.0,11.0,1213.0,1231.0,3107.0,289024.0,161.0,962906.0,166.0,1131341.0,702697.0,0.0,22.0,76.0,2875.0,242.0,0.0,104.0,49.0,328470.0,364483.0,150.0,1067493.0,233.0	0.769126	6.72257e-09	7.34625e-07	fairly_strong	pos
Bifidobacterium breve	Multi antimicrobial extrusion protein (Na(+)/drug antiporter), MATE family of MDR efflux pumps	2454.0,392.0,1044.0,1215.0,1489.0,445.0,322.0,1215.0,2596.0,3507.0,778.0,1191.0,1961.0,408.0,583.0,1713.0,1212.0,665.0,1643.0,768.0,1622.0,1406.0,567.0,2872.0,924.0,3443.0,2382.0,623.0,500.0,734.0,1901.0,1220.0,612.0,1075.0,2513.0,1336.0,961.0,629.0,1430.0,8.0	728706.0,803.0,8143.0,357078.0,588981.0,182.0,0.0,114.0,631977.0,1159038.0,219.0,566.0,961498.0,511.0,283.0,404443.0,2740.0,11.0,1213.0,1231.0,3107.0,289024.0,161.0,962906.0,166.0,1131341.0,702697.0,0.0,22.0,76.0,2875.0,242.0,0.0,104.0,49.0,328470.0,364483.0,150.0,1067493.0,233.0	0.768817	6.87493e-09	7.49381e-07	fairly_strong	pos
Bifidobacterium breve	Enolase (EC 4.2.1.11)	2053.0,1003.0,1348.0,1145.0,1704.0,1046.0,613.0,963.0,1716.0,2144.0,403.0,592.0,1935.0,731.0,600.0,1301.0,910.0,875.0,880.0,844.0,1047.0,810.0,800.0,1912.0,1660.0,2229.0,1583.0,1374.0,754.0,1828.0,767.0,656.0,484.0,700.0,1760.0,858.0,1275.0,234.0,2047.0,82.0	728706.0,803.0,8143.0,357078.0,588981.0,182.0,0.0,114.0,631977.0,1159038.0,219.0,566.0,961498.0,511.0,283.0,404443.0,2740.0,11.0,1213.0,1231.0,3107.0,289024.0,161.0,962906.0,166.0,1131341.0,702697.0,0.0,22.0,76.0,2875.0,242.0,0.0,104.0,49.0,328470.0,364483.0,150.0,1067493.0,233.0	0.767787	7.40809e-09	8.04657e-07	fairly_strong	pos
Bifidobacterium breve	Isoprenoid biosynthesis in plants, nonmevalonate branch	4466.0,3337.0,4921.0,3703.0,5917.0,2030.0,663.0,3881.0,3981.0,6061.0,2200.0,3027.0,5532.0,2001.0,2322.0,2816.0,2680.0,1760.0,4118.0,4165.0,3673.0,3079.0,1794.0,5647.0,393.0,6089.0,5035.0,2218.0,2461.0,2581.0,3960.0,1851.0,1401.0,2747.0,400.0,2706.0,4227.0,2273.0,5929.0,439.0	728706.0,803.0,8143.0,357078.0,588981.0,182.0,0.0,114.0,631977.0,1159038.0,219.0,566.0,961498.0,511.0,283.0,404443.0,2740.0,11.0,1213.0,1231.0,3107.0,289024.0,161.0,962906.0,166.0,1131341.0,702697.0,0.0,22.0,76.0,2875.0,242.0,0.0,104.0,49.0,328470.0,364483.0,150.0,1067493.0,233.0	0.767744	7.43114e-09	8.06351e-07	fairly_strong	pos
Bifidobacterium breve	Phosphoribosylglycinamide formyltransferase 2 (EC 2.1.2.-)	666.0,497.0,876.0,416.0,962.0,397.0,30.0,484.0,632.0,1122.0,11.0,318.0,854.0,205.0,226.0,366.0,268.0,202.0,610.0,705.0,692.0,259.0,8.0,884.0,51.0,1142.0,841.0,2.0,372.0,2.0,545.0,12.0,149.0,1.0,0.0,296.0,697.0,37.0,1069.0,7.0	728706.0,803.0,8143.0,357078.0,588981.0,182.0,0.0,114.0,631977.0,1159038.0,219.0,566.0,961498.0,511.0,283.0,404443.0,2740.0,11.0,1213.0,1231.0,3107.0,289024.0,161.0,962906.0,166.0,1131341.0,702697.0,0.0,22.0,76.0,2875.0,242.0,0.0,104.0,49.0,328470.0,364483.0,150.0,1067493.0,233.0	0.767365	7.63689e-09	8.2619e-07	fairly_strong	pos
Bifidobacterium breve	Cell division protein FtsW	3053.0,1225.0,2168.0,1875.0,2838.0,881.0,1714.0,1143.0,2584.0,3430.0,1517.0,1663.0,3023.0,1382.0,1001.0,2033.0,1742.0,933.0,989.0,1702.0,1355.0,1975.0,938.0,3098.0,1022.0,3231.0,2408.0,2684.0,1026.0,3796.0,922.0,1408.0,567.0,1386.0,1394.0,1750.0,1692.0,1273.0,3507.0,154.0	728706.0,803.0,8143.0,357078.0,588981.0,182.0,0.0,114.0,631977.0,1159038.0,219.0,566.0,961498.0,511.0,283.0,404443.0,2740.0,11.0,1213.0,1231.0,3107.0,289024.0,161.0,962906.0,166.0,1131341.0,702697.0,0.0,22.0,76.0,2875.0,242.0,0.0,104.0,49.0,328470.0,364483.0,150.0,1067493.0,233.0	0.767078	7.79682e-09	8.41808e-07	fairly_strong	pos
Bifidobacterium breve	Methionyl-tRNA formyltransferase (EC 2.1.2.9)	1171.0,407.0,774.0,915.0,1392.0,691.0,321.0,853.0,1061.0,1283.0,766.0,472.0,1298.0,590.0,597.0,888.0,777.0,571.0,600.0,404.0,632.0,871.0,648.0,1210.0,541.0,1206.0,1055.0,1045.0,575.0,1248.0,525.0,750.0,367.0,674.0,862.0,725.0,1016.0,645.0,1330.0,41.0	728706.0,803.0,8143.0,357078.0,588981.0,182.0,0.0,114.0,631977.0,1159038.0,219.0,566.0,961498.0,511.0,283.0,404443.0,2740.0,11.0,1213.0,1231.0,3107.0,289024.0,161.0,962906.0,166.0,1131341.0,702697.0,0.0,22.0,76.0,2875.0,242.0,0.0,104.0,49.0,328470.0,364483.0,150.0,1067493.0,233.0	0.765987	8.43211e-09	9.02737e-07	fairly_strong	pos
Bifidobacterium breve	Aminopeptidase C (EC 3.4.22.40)	2269.0,751.0,1120.0,1473.0,1866.0,163.0,369.0,31.0,1805.0,2452.0,236.0,800.0,2707.0,340.0,103.0,1511.0,991.0,272.0,1262.0,1264.0,1353.0,870.0,182.0,2280.0,1521.0,2667.0,1522.0,1595.0,76.0,2047.0,1242.0,580.0,217.0,203.0,2158.0,884.0,914.0,1.0,2787.0,8.0	728706.0,803.0,8143.0,357078.0,588981.0,182.0,0.0,114.0,631977.0,1159038.0,219.0,566.0,961498.0,511.0,283.0,404443.0,2740.0,11.0,1213.0,1231.0,3107.0,289024.0,161.0,962906.0,166.0,1131341.0,702697.0,0.0,22.0,76.0,2875.0,242.0,0.0,104.0,49.0,328470.0,364483.0,150.0,1067493.0,233.0	0.765875	8.50016e-09	9.09122e-07	fairly_strong	pos
Bifidobacterium breve	GTP-binding protein TypA/BipA	2705.0,1112.0,1796.0,1680.0,2228.0,1220.0,822.0,1087.0,2279.0,2898.0,1613.0,1544.0,2626.0,1440.0,1059.0,2046.0,1836.0,1150.0,1203.0,1401.0,1482.0,1764.0,1046.0,2528.0,1748.0,2677.0,2100.0,2011.0,880.0,2409.0,1149.0,1689.0,532.0,1449.0,2315.0,1682.0,1624.0,1236.0,2765.0,115.0	728706.0,803.0,8143.0,357078.0,588981.0,182.0,0.0,114.0,631977.0,1159038.0,219.0,566.0,961498.0,511.0,283.0,404443.0,2740.0,11.0,1213.0,1231.0,3107.0,289024.0,161.0,962906.0,166.0,1131341.0,702697.0,0.0,22.0,76.0,2875.0,242.0,0.0,104.0,49.0,328470.0,364483.0,150.0,1067493.0,233.0	0.765708	8.60229e-09	9.19137e-07	fairly_strong	pos
Bifidobacterium breve	4-diphosphocytidyl-2-C-methyl-D-erythritol kinase (EC 2.7.1.148)	949.0,663.0,1035.0,720.0,1107.0,346.0,131.0,612.0,798.0,1291.0,475.0,615.0,1045.0,374.0,395.0,626.0,528.0,336.0,544.0,757.0,554.0,674.0,330.0,1180.0,46.0,1200.0,945.0,1007.0,504.0,950.0,441.0,364.0,259.0,524.0,68.0,544.0,756.0,434.0,1315.0,43.0	728706.0,803.0,8143.0,357078.0,588981.0,182.0,0.0,114.0,631977.0,1159038.0,219.0,566.0,961498.0,511.0,283.0,404443.0,2740.0,11.0,1213.0,1231.0,3107.0,289024.0,161.0,962906.0,166.0,1131341.0,702697.0,0.0,22.0,76.0,2875.0,242.0,0.0,104.0,49.0,328470.0,364483.0,150.0,1067493.0,233.0	0.765668	8.62676e-09	9.21296e-07	fairly_strong	pos
Bifidobacterium breve	Redox-dependent regulation of nucleus processes	4924.0,1585.0,3311.0,3056.0,4843.0,1814.0,1567.0,2747.0,4163.0,5875.0,2041.0,1491.0,5096.0,2265.0,1961.0,3155.0,2207.0,1484.0,1640.0,1554.0,1927.0,2835.0,2169.0,5348.0,1080.0,5648.0,4431.0,5259.0,2351.0,6663.0,1638.0,2022.0,1280.0,2282.0,2045.0,2210.0,3615.0,1793.0,5569.0,409.0	728706.0,803.0,8143.0,357078.0,588981.0,182.0,0.0,114.0,631977.0,1159038.0,219.0,566.0,961498.0,511.0,283.0,404443.0,2740.0,11.0,1213.0,1231.0,3107.0,289024.0,161.0,962906.0,166.0,1131341.0,702697.0,0.0,22.0,76.0,2875.0,242.0,0.0,104.0,49.0,328470.0,364483.0,150.0,1067493.0,233.0	0.764691	9.25005e-09	9.80596e-07	fairly_strong	pos
Bifidobacterium breve	Triosephosphate isomerase (EC 5.3.1.1)	1135.0,250.0,514.0,573.0,943.0,590.0,256.0,548.0,953.0,1140.0,185.0,127.0,1093.0,495.0,352.0,644.0,365.0,283.0,422.0,258.0,541.0,370.0,197.0,996.0,840.0,1264.0,883.0,812.0,391.0,1033.0,433.0,351.0,232.0,234.0,1013.0,387.0,745.0,82.0,1153.0,37.0	728706.0,803.0,8143.0,357078.0,588981.0,182.0,0.0,114.0,631977.0,1159038.0,219.0,566.0,961498.0,511.0,283.0,404443.0,2740.0,11.0,1213.0,1231.0,3107.0,289024.0,161.0,962906.0,166.0,1131341.0,702697.0,0.0,22.0,76.0,2875.0,242.0,0.0,104.0,49.0,328470.0,364483.0,150.0,1067493.0,233.0	0.763584	1.00061e-08	1.05557e-06	fairly_strong	pos
Bifidobacterium breve	5-methyltetrahydropteroyltriglutamate--homocysteine methyltransferase (EC 2.1.1.14)	2676.0,1072.0,2027.0,1225.0,2153.0,1225.0,673.0,1349.0,2001.0,2448.0,316.0,736.0,2377.0,676.0,892.0,1527.0,1178.0,831.0,450.0,930.0,619.0,949.0,218.0,2187.0,2351.0,2574.0,2022.0,68.0,1185.0,2.0,302.0,733.0,616.0,287.0,2113.0,886.0,1689.0,156.0,2543.0,35.0	728706.0,803.0,8143.0,357078.0,588981.0,182.0,0.0,114.0,631977.0,1159038.0,219.0,566.0,961498.0,511.0,283.0,404443.0,2740.0,11.0,1213.0,1231.0,3107.0,289024.0,161.0,962906.0,166.0,1131341.0,702697.0,0.0,22.0,76.0,2875.0,242.0,0.0,104.0,49.0,328470.0,364483.0,150.0,1067493.0,233.0	0.761133	1.18901e-08	1.241e-06	fairly_strong	pos
Bifidobacterium breve	Glucosamine--fructose-6-phosphate aminotransferase [isomerizing] (EC 2.6.1.16)	2617.0,794.0,1469.0,1847.0,2432.0,1017.0,629.0,1325.0,2450.0,2991.0,2268.0,1392.0,2698.0,1122.0,1219.0,2180.0,2269.0,1289.0,798.0,797.0,1042.0,1989.0,1322.0,2576.0,1581.0,2726.0,2245.0,1205.0,992.0,1320.0,635.0,2245.0,577.0,2027.0,2384.0,1839.0,1784.0,1980.0,2660.0,843.0	728706.0,803.0,8143.0,357078.0,588981.0,182.0,0.0,114.0,631977.0,1159038.0,219.0,566.0,961498.0,511.0,283.0,404443.0,2740.0,11.0,1213.0,1231.0,3107.0,289024.0,161.0,962906.0,166.0,1131341.0,702697.0,0.0,22.0,76.0,2875.0,242.0,0.0,104.0,49.0,328470.0,364483.0,150.0,1067493.0,233.0	0.760805	1.21655e-08	1.26852e-06	fairly_strong	pos
Bifidobacterium breve	LSU ribosomal protein L32p	464.0,134.0,170.0,288.0,398.0,236.0,98.0,175.0,481.0,554.0,161.0,219.0,494.0,173.0,156.0,394.0,284.0,90.0,125.0,282.0,150.0,252.0,228.0,478.0,545.0,552.0,395.0,43.0,76.0,59.0,132.0,270.0,66.0,191.0,583.0,248.0,287.0,125.0,561.0,4.0	728706.0,803.0,8143.0,357078.0,588981.0,182.0,0.0,114.0,631977.0,1159038.0,219.0,566.0,961498.0,511.0,283.0,404443.0,2740.0,11.0,1213.0,1231.0,3107.0,289024.0,161.0,962906.0,166.0,1131341.0,702697.0,0.0,22.0,76.0,2875.0,242.0,0.0,104.0,49.0,328470.0,364483.0,150.0,1067493.0,233.0	0.76066	1.22891e-08	1.2799e-06	fairly_strong	pos
Bifidobacterium breve	Cystathionine gamma-synthase (EC 2.5.1.48)	1781.0,519.0,938.0,998.0,1330.0,696.0,519.0,649.0,1598.0,1864.0,915.0,614.0,1614.0,497.0,678.0,1306.0,1153.0,804.0,245.0,319.0,419.0,1221.0,500.0,1590.0,1342.0,1821.0,1354.0,39.0,628.0,1.0,177.0,1112.0,344.0,708.0,1814.0,1033.0,970.0,787.0,1552.0,11.0	728706.0,803.0,8143.0,357078.0,588981.0,182.0,0.0,114.0,631977.0,1159038.0,219.0,566.0,961498.0,511.0,283.0,404443.0,2740.0,11.0,1213.0,1231.0,3107.0,289024.0,161.0,962906.0,166.0,1131341.0,702697.0,0.0,22.0,76.0,2875.0,242.0,0.0,104.0,49.0,328470.0,364483.0,150.0,1067493.0,233.0	0.759956	1.29074e-08	1.34071e-06	fairly_strong	pos
Bifidobacterium breve	Carbamoyl-phosphate synthase large chain (EC 6.3.5.5)	3218.0,1261.0,2472.0,2152.0,3062.0,1323.0,876.0,2003.0,2764.0,3604.0,1723.0,1543.0,3345.0,978.0,1376.0,2220.0,2163.0,1330.0,3045.0,1812.0,3117.0,2180.0,996.0,3311.0,2324.0,3741.0,2943.0,1409.0,1473.0,1589.0,2917.0,1727.0,845.0,1991.0,1852.0,1931.0,2247.0,1503.0,3333.0,144.0	728706.0,803.0,8143.0,357078.0,588981.0,182.0,0.0,114.0,631977.0,1159038.0,219.0,566.0,961498.0,511.0,283.0,404443.0,2740.0,11.0,1213.0,1231.0,3107.0,289024.0,161.0,962906.0,166.0,1131341.0,702697.0,0.0,22.0,76.0,2875.0,242.0,0.0,104.0,49.0,328470.0,364483.0,150.0,1067493.0,233.0	0.756735	1.61216e-08	1.65078e-06	fairly_strong	pos
Bifidobacterium breve	Nudix-related transcriptional regulator NrtR	1119.0,159.0,341.0,467.0,842.0,71.0,171.0,13.0,868.0,1247.0,137.0,235.0,1115.0,162.0,48.0,733.0,430.0,125.0,101.0,252.0,153.0,411.0,41.0,992.0,768.0,1264.0,728.0,961.0,40.0,1239.0,79.0,283.0,86.0,103.0,1030.0,417.0,430.0,0.0,1123.0,1.0	728706.0,803.0,8143.0,357078.0,588981.0,182.0,0.0,114.0,631977.0,1159038.0,219.0,566.0,961498.0,511.0,283.0,404443.0,2740.0,11.0,1213.0,1231.0,3107.0,289024.0,161.0,962906.0,166.0,1131341.0,702697.0,0.0,22.0,76.0,2875.0,242.0,0.0,104.0,49.0,328470.0,364483.0,150.0,1067493.0,233.0	0.755608	1.74122e-08	1.77705e-06	fairly_strong	pos
Bifidobacterium breve	SSU ribosomal protein S1p	2092.0,733.0,1137.0,1184.0,1715.0,886.0,2013.0,825.0,1801.0,2089.0,922.0,1066.0,1926.0,779.0,747.0,1505.0,1213.0,719.0,957.0,1032.0,1078.0,1210.0,615.0,1842.0,1596.0,2163.0,1478.0,867.0,542.0,1488.0,960.0,1081.0,489.0,1130.0,1739.0,1051.0,1204.0,703.0,2010.0,177.0	728706.0,803.0,8143.0,357078.0,588981.0,182.0,0.0,114.0,631977.0,1159038.0,219.0,566.0,961498.0,511.0,283.0,404443.0,2740.0,11.0,1213.0,1231.0,3107.0,289024.0,161.0,962906.0,166.0,1131341.0,702697.0,0.0,22.0,76.0,2875.0,242.0,0.0,104.0,49.0,328470.0,364483.0,150.0,1067493.0,233.0	0.755026	1.81153e-08	1.84359e-06	fairly_strong	pos
Bifidobacterium breve	Threonine degradation	4825.0,2230.0,3180.0,2995.0,4827.0,2445.0,1119.0,3457.0,4359.0,5722.0,3661.0,2329.0,5127.0,2652.0,2983.0,3554.0,3271.0,2480.0,2172.0,2415.0,2567.0,3931.0,2706.0,5196.0,2096.0,5207.0,4708.0,1119.0,2649.0,16.0,1964.0,3285.0,1484.0,2705.0,2808.0,3278.0,3923.0,3249.0,3683.0,4929.0	728706.0,803.0,8143.0,357078.0,588981.0,182.0,0.0,114.0,631977.0,1159038.0,219.0,566.0,961498.0,511.0,283.0,404443.0,2740.0,11.0,1213.0,1231.0,3107.0,289024.0,161.0,962906.0,166.0,1131341.0,702697.0,0.0,22.0,76.0,2875.0,242.0,0.0,104.0,49.0,328470.0,364483.0,150.0,1067493.0,233.0	0.753779	1.9712e-08	1.99295e-06	fairly_strong	pos
Bifidobacterium breve	Phosphate ABC transporter, periplasmic phosphate-binding protein PstS (TC 3.A.1.7.1)	1450.0,322.0,902.0,1061.0,1511.0,489.0,207.0,1639.0,1407.0,2083.0,822.0,558.0,1671.0,744.0,968.0,1079.0,762.0,704.0,492.0,518.0,606.0,1004.0,493.0,1867.0,202.0,1911.0,1406.0,1597.0,836.0,2112.0,432.0,685.0,516.0,727.0,459.0,967.0,1160.0,836.0,2044.0,44.0	728706.0,803.0,8143.0,357078.0,588981.0,182.0,0.0,114.0,631977.0,1159038.0,219.0,566.0,961498.0,511.0,283.0,404443.0,2740.0,11.0,1213.0,1231.0,3107.0,289024.0,161.0,962906.0,166.0,1131341.0,702697.0,0.0,22.0,76.0,2875.0,242.0,0.0,104.0,49.0,328470.0,364483.0,150.0,1067493.0,233.0	0.753742	1.97621e-08	1.99708e-06	fairly_strong	pos
Bifidobacterium breve	De Novo Purine Biosynthesis	15288.0,5707.0,11092.0,8745.0,13089.0,7309.0,4035.0,6910.0,13187.0,15775.0,6341.0,6824.0,14649.0,5153.0,5276.0,10700.0,9443.0,5313.0,6662.0,7264.0,7404.0,8976.0,3799.0,13954.0,12846.0,16385.0,11889.0,12785.0,5478.0,12409.0,5978.0,7797.0,3123.0,6465.0,14021.0,7694.0,9099.0,4926.0,15931.0,626.0	728706.0,803.0,8143.0,357078.0,588981.0,182.0,0.0,114.0,631977.0,1159038.0,219.0,566.0,961498.0,511.0,283.0,404443.0,2740.0,11.0,1213.0,1231.0,3107.0,289024.0,161.0,962906.0,166.0,1131341.0,702697.0,0.0,22.0,76.0,2875.0,242.0,0.0,104.0,49.0,328470.0,364483.0,150.0,1067493.0,233.0	0.753463	2.01371e-08	2.02929e-06	fairly_strong	pos
Bifidobacterium breve	Ribulose-phosphate 3-epimerase (EC 5.1.3.1)	1121.0,285.0,550.0,616.0,866.0,428.0,298.0,494.0,837.0,1027.0,176.0,147.0,1078.0,409.0,336.0,690.0,411.0,342.0,365.0,276.0,377.0,375.0,148.0,855.0,770.0,1036.0,781.0,740.0,349.0,911.0,307.0,346.0,219.0,263.0,1040.0,389.0,668.0,55.0,1078.0,32.0	728706.0,803.0,8143.0,357078.0,588981.0,182.0,0.0,114.0,631977.0,1159038.0,219.0,566.0,961498.0,511.0,283.0,404443.0,2740.0,11.0,1213.0,1231.0,3107.0,289024.0,161.0,962906.0,166.0,1131341.0,702697.0,0.0,22.0,76.0,2875.0,242.0,0.0,104.0,49.0,328470.0,364483.0,150.0,1067493.0,233.0	0.75252	2.14562e-08	2.1507e-06	fairly_strong	pos
Bifidobacterium breve	Ribonucleotide reductase of class Ib (aerobic), alpha subunit (EC 1.17.4.1)	3076.0,491.0,1882.0,1360.0,2687.0,735.0,624.0,630.0,2618.0,3186.0,375.0,201.0,2816.0,736.0,722.0,2039.0,1309.0,697.0,362.0,297.0,787.0,1235.0,311.0,2850.0,2189.0,3255.0,2303.0,2704.0,812.0,3212.0,232.0,867.0,554.0,399.0,2705.0,1278.0,1646.0,99.0,3253.0,267.0	728706.0,803.0,8143.0,357078.0,588981.0,182.0,0.0,114.0,631977.0,1159038.0,219.0,566.0,961498.0,511.0,283.0,404443.0,2740.0,11.0,1213.0,1231.0,3107.0,289024.0,161.0,962906.0,166.0,1131341.0,702697.0,0.0,22.0,76.0,2875.0,242.0,0.0,104.0,49.0,328470.0,364483.0,150.0,1067493.0,233.0	0.751638	2.27636e-08	2.27279e-06	fairly_strong	pos
Bifidobacterium breve	LSU ribosomal protein L5p (L11e)	964.0,496.0,616.0,619.0,867.0,638.0,340.0,503.0,892.0,993.0,535.0,519.0,928.0,567.0,457.0,773.0,710.0,449.0,427.0,549.0,469.0,640.0,465.0,959.0,944.0,1042.0,759.0,601.0,374.0,811.0,371.0,605.0,225.0,494.0,977.0,582.0,642.0,402.0,1052.0,228.0	728706.0,803.0,8143.0,357078.0,588981.0,182.0,0.0,114.0,631977.0,1159038.0,219.0,566.0,961498.0,511.0,283.0,404443.0,2740.0,11.0,1213.0,1231.0,3107.0,289024.0,161.0,962906.0,166.0,1131341.0,702697.0,0.0,22.0,76.0,2875.0,242.0,0.0,104.0,49.0,328470.0,364483.0,150.0,1067493.0,233.0	0.751364	2.31845e-08	2.30948e-06	fairly_strong	pos
Bifidobacterium breve	TN RidA: all subgroups, 981 genomes carbamoyl-P	23587.0,8522.0,16577.0,13879.0,20836.0,13401.0,6450.0,12754.0,19176.0,23368.0,10375.0,10014.0,22155.0,11037.0,8643.0,15140.0,12950.0,8183.0,11778.0,9875.0,13402.0,12788.0,7000.0,20728.0,17861.0,24406.0,19978.0,19954.0,10107.0,23533.0,10764.0,11300.0,6206.0,11175.0,17568.0,11291.0,17404.0,7850.0,22740.0,4808.0	728706.0,803.0,8143.0,357078.0,588981.0,182.0,0.0,114.0,631977.0,1159038.0,219.0,566.0,961498.0,511.0,283.0,404443.0,2740.0,11.0,1213.0,1231.0,3107.0,289024.0,161.0,962906.0,166.0,1131341.0,702697.0,0.0,22.0,76.0,2875.0,242.0,0.0,104.0,49.0,328470.0,364483.0,150.0,1067493.0,233.0	0.747657	2.96337e-08	2.90113e-06	fairly_strong	pos
Bifidobacterium breve	Glucose-1-phosphate thymidylyltransferase (EC 2.7.7.24)	333.0,782.0,519.0,1027.0,1568.0,660.0,323.0,527.0,1355.0,1763.0,652.0,734.0,1548.0,656.0,622.0,1107.0,1061.0,818.0,1402.0,895.0,646.0,1003.0,642.0,1637.0,847.0,1669.0,1431.0,874.0,330.0,1160.0,956.0,712.0,262.0,518.0,1006.0,1098.0,1293.0,621.0,2892.0,16.0	728706.0,803.0,8143.0,357078.0,588981.0,182.0,0.0,114.0,631977.0,1159038.0,219.0,566.0,961498.0,511.0,283.0,404443.0,2740.0,11.0,1213.0,1231.0,3107.0,289024.0,161.0,962906.0,166.0,1131341.0,702697.0,0.0,22.0,76.0,2875.0,242.0,0.0,104.0,49.0,328470.0,364483.0,150.0,1067493.0,233.0	0.747222	3.04919e-08	2.98109e-06	fairly_strong	pos
Bifidobacterium breve	DNA gyrase subunit B (EC 5.99.1.3)	2692.0,521.0,1440.0,1350.0,2466.0,996.0,545.0,1212.0,2303.0,2911.0,403.0,266.0,2606.0,891.0,640.0,1797.0,1136.0,701.0,1217.0,560.0,1464.0,1127.0,199.0,2635.0,2142.0,2809.0,2206.0,2330.0,933.0,2672.0,1135.0,853.0,586.0,1114.0,2435.0,1172.0,1584.0,130.0,2924.0,125.0	728706.0,803.0,8143.0,357078.0,588981.0,182.0,0.0,114.0,631977.0,1159038.0,219.0,566.0,961498.0,511.0,283.0,404443.0,2740.0,11.0,1213.0,1231.0,3107.0,289024.0,161.0,962906.0,166.0,1131341.0,702697.0,0.0,22.0,76.0,2875.0,242.0,0.0,104.0,49.0,328470.0,364483.0,150.0,1067493.0,233.0	0.746853	3.12374e-08	3.04572e-06	fairly_strong	pos
Bifidobacterium breve	Sua5 YciO YrdC YwlC family protein	956.0,581.0,842.0,663.0,927.0,511.0,162.0,829.0,795.0,1112.0,437.0,476.0,968.0,611.0,552.0,696.0,508.0,474.0,574.0,593.0,661.0,568.0,352.0,985.0,359.0,1042.0,893.0,799.0,746.0,928.0,457.0,453.0,354.0,589.0,422.0,466.0,786.0,432.0,1061.0,69.0	728706.0,803.0,8143.0,357078.0,588981.0,182.0,0.0,114.0,631977.0,1159038.0,219.0,566.0,961498.0,511.0,283.0,404443.0,2740.0,11.0,1213.0,1231.0,3107.0,289024.0,161.0,962906.0,166.0,1131341.0,702697.0,0.0,22.0,76.0,2875.0,242.0,0.0,104.0,49.0,328470.0,364483.0,150.0,1067493.0,233.0	0.745596	3.3905e-08	3.28803e-06	fairly_strong	pos
Bifidobacterium breve	Poly-gamma-glutamate biosynthesis	1367.0,327.0,641.0,780.0,1141.0,1216.0,304.0,623.0,1137.0,1281.0,318.0,202.0,1288.0,402.0,464.0,844.0,634.0,471.0,409.0,340.0,434.0,671.0,161.0,1282.0,1191.0,1354.0,1091.0,768.0,434.0,899.0,404.0,610.0,418.0,484.0,1364.0,654.0,784.0,298.0,1369.0,60.0	728706.0,803.0,8143.0,357078.0,588981.0,182.0,0.0,114.0,631977.0,1159038.0,219.0,566.0,961498.0,511.0,283.0,404443.0,2740.0,11.0,1213.0,1231.0,3107.0,289024.0,161.0,962906.0,166.0,1131341.0,702697.0,0.0,22.0,76.0,2875.0,242.0,0.0,104.0,49.0,328470.0,364483.0,150.0,1067493.0,233.0	0.744642	3.60701e-08	3.48705e-06	fairly_strong	pos
Bifidobacterium breve	Substrate-specific component RibU of riboflavin ECF transporter	930.0,108.0,366.0,361.0,730.0,94.0,199.0,138.0,692.0,937.0,120.0,198.0,848.0,144.0,64.0,573.0,386.0,103.0,72.0,201.0,136.0,337.0,27.0,796.0,777.0,902.0,582.0,558.0,101.0,842.0,53.0,267.0,64.0,198.0,927.0,336.0,324.0,1.0,906.0,6.0	728706.0,803.0,8143.0,357078.0,588981.0,182.0,0.0,114.0,631977.0,1159038.0,219.0,566.0,961498.0,511.0,283.0,404443.0,2740.0,11.0,1213.0,1231.0,3107.0,289024.0,161.0,962906.0,166.0,1131341.0,702697.0,0.0,22.0,76.0,2875.0,242.0,0.0,104.0,49.0,328470.0,364483.0,150.0,1067493.0,233.0	0.744078	3.74113e-08	3.60543e-06	fairly_strong	pos
Bifidobacterium breve	Experimental ThMP RZ	2931.0,1413.0,2715.0,1791.0,2772.0,1334.0,919.0,2165.0,2310.0,2814.0,1485.0,1602.0,2731.0,979.0,1535.0,1767.0,1652.0,1121.0,1958.0,1959.0,1901.0,1744.0,1013.0,2455.0,1072.0,2810.0,2339.0,1804.0,1842.0,1762.0,1799.0,1553.0,796.0,1796.0,1591.0,1422.0,2172.0,1398.0,3037.0,261.0	728706.0,803.0,8143.0,357078.0,588981.0,182.0,0.0,114.0,631977.0,1159038.0,219.0,566.0,961498.0,511.0,283.0,404443.0,2740.0,11.0,1213.0,1231.0,3107.0,289024.0,161.0,962906.0,166.0,1131341.0,702697.0,0.0,22.0,76.0,2875.0,242.0,0.0,104.0,49.0,328470.0,364483.0,150.0,1067493.0,233.0	0.742954	4.02189e-08	3.85818e-06	fairly_strong	pos
Bifidobacterium breve	Cell division initiation protein DivIVA	1265.0,560.0,997.0,467.0,1120.0,185.0,215.0,162.0,1060.0,1325.0,152.0,450.0,1167.0,139.0,89.0,854.0,669.0,311.0,182.0,623.0,372.0,477.0,45.0,1157.0,891.0,1398.0,792.0,750.0,100.0,1118.0,143.0,407.0,102.0,212.0,1225.0,443.0,509.0,3.0,1432.0,4.0	728706.0,803.0,8143.0,357078.0,588981.0,182.0,0.0,114.0,631977.0,1159038.0,219.0,566.0,961498.0,511.0,283.0,404443.0,2740.0,11.0,1213.0,1231.0,3107.0,289024.0,161.0,962906.0,166.0,1131341.0,702697.0,0.0,22.0,76.0,2875.0,242.0,0.0,104.0,49.0,328470.0,364483.0,150.0,1067493.0,233.0	0.74196	4.28674e-08	4.09294e-06	fairly_strong	pos
Bifidobacterium breve	At1g21350	3022.0,2088.0,3001.0,3082.0,3516.0,1799.0,1957.0,2585.0,3099.0,3380.0,2716.0,1917.0,3358.0,2121.0,2236.0,2660.0,2620.0,2058.0,2224.0,2308.0,1609.0,3078.0,1876.0,3265.0,1343.0,3429.0,2900.0,1425.0,1992.0,1255.0,2025.0,2535.0,1166.0,2389.0,2255.0,2391.0,2963.0,2442.0,4073.0,239.0	728706.0,803.0,8143.0,357078.0,588981.0,182.0,0.0,114.0,631977.0,1159038.0,219.0,566.0,961498.0,511.0,283.0,404443.0,2740.0,11.0,1213.0,1231.0,3107.0,289024.0,161.0,962906.0,166.0,1131341.0,702697.0,0.0,22.0,76.0,2875.0,242.0,0.0,104.0,49.0,328470.0,364483.0,150.0,1067493.0,233.0	0.741772	4.33849e-08	4.13505e-06	fairly_strong	pos
Bifidobacterium breve	Phosphoribosylaminoimidazole carboxylase ATPase subunit (EC 4.1.1.21)	1463.0,267.0,909.0,871.0,1436.0,649.0,329.0,527.0,1315.0,1793.0,686.0,515.0,1606.0,495.0,537.0,1081.0,811.0,451.0,207.0,391.0,438.0,965.0,378.0,1568.0,1083.0,1865.0,1367.0,2122.0,399.0,1511.0,163.0,802.0,260.0,575.0,1193.0,836.0,963.0,579.0,1741.0,64.0	728706.0,803.0,8143.0,357078.0,588981.0,182.0,0.0,114.0,631977.0,1159038.0,219.0,566.0,961498.0,511.0,283.0,404443.0,2740.0,11.0,1213.0,1231.0,3107.0,289024.0,161.0,962906.0,166.0,1131341.0,702697.0,0.0,22.0,76.0,2875.0,242.0,0.0,104.0,49.0,328470.0,364483.0,150.0,1067493.0,233.0	0.740266	4.77524e-08	4.52936e-06	fairly_strong	pos
Bifidobacterium breve	Translation elongation factors bacterial	8943.0,3769.0,5492.0,5633.0,7505.0,4261.0,8992.0,4413.0,7973.0,9151.0,5470.0,4838.0,8542.0,4617.0,3540.0,6680.0,6252.0,4045.0,4720.0,4482.0,4936.0,6127.0,3810.0,8016.0,7377.0,9485.0,6790.0,5426.0,3077.0,6828.0,4557.0,5391.0,2766.0,5513.0,8359.0,5190.0,5465.0,4105.0,8868.0,3770.0	728706.0,803.0,8143.0,357078.0,588981.0,182.0,0.0,114.0,631977.0,1159038.0,219.0,566.0,961498.0,511.0,283.0,404443.0,2740.0,11.0,1213.0,1231.0,3107.0,289024.0,161.0,962906.0,166.0,1131341.0,702697.0,0.0,22.0,76.0,2875.0,242.0,0.0,104.0,49.0,328470.0,364483.0,150.0,1067493.0,233.0	0.740227	4.78692e-08	4.53844e-06	fairly_strong	pos
Bifidobacterium breve	Macromolecular synthesis operon	8082.0,2815.0,5713.0,5721.0,7417.0,3872.0,3576.0,4635.0,7263.0,8547.0,5296.0,4221.0,8179.0,3484.0,3668.0,6120.0,6142.0,3597.0,5478.0,4042.0,6298.0,6145.0,3354.0,7821.0,6827.0,8778.0,6911.0,4051.0,3122.0,5422.0,6912.0,5639.0,2334.0,5320.0,6887.0,5202.0,5749.0,4472.0,7805.0,371.0	728706.0,803.0,8143.0,357078.0,588981.0,182.0,0.0,114.0,631977.0,1159038.0,219.0,566.0,961498.0,511.0,283.0,404443.0,2740.0,11.0,1213.0,1231.0,3107.0,289024.0,161.0,962906.0,166.0,1131341.0,702697.0,0.0,22.0,76.0,2875.0,242.0,0.0,104.0,49.0,328470.0,364483.0,150.0,1067493.0,233.0	0.739827	4.90984e-08	4.64277e-06	fairly_strong	pos
Bifidobacterium breve	Trans-translation by stalled ribosomes	877.0,389.0,520.0,552.0,774.0,422.0,527.0,464.0,780.0,888.0,528.0,472.0,838.0,479.0,383.0,676.0,624.0,378.0,244.0,468.0,271.0,596.0,477.0,806.0,592.0,888.0,715.0,514.0,307.0,876.0,215.0,564.0,209.0,452.0,808.0,513.0,577.0,368.0,912.0,37.0	728706.0,803.0,8143.0,357078.0,588981.0,182.0,0.0,114.0,631977.0,1159038.0,219.0,566.0,961498.0,511.0,283.0,404443.0,2740.0,11.0,1213.0,1231.0,3107.0,289024.0,161.0,962906.0,166.0,1131341.0,702697.0,0.0,22.0,76.0,2875.0,242.0,0.0,104.0,49.0,328470.0,364483.0,150.0,1067493.0,233.0	0.737529	5.67518e-08	5.30615e-06	fairly_strong	pos
Bifidobacterium breve	tmRNA-binding protein SmpB	877.0,389.0,520.0,552.0,774.0,422.0,527.0,464.0,780.0,888.0,528.0,472.0,838.0,479.0,383.0,676.0,624.0,378.0,244.0,468.0,271.0,596.0,477.0,806.0,592.0,888.0,715.0,514.0,307.0,876.0,215.0,564.0,209.0,452.0,808.0,513.0,577.0,368.0,912.0,37.0	728706.0,803.0,8143.0,357078.0,588981.0,182.0,0.0,114.0,631977.0,1159038.0,219.0,566.0,961498.0,511.0,283.0,404443.0,2740.0,11.0,1213.0,1231.0,3107.0,289024.0,161.0,962906.0,166.0,1131341.0,702697.0,0.0,22.0,76.0,2875.0,242.0,0.0,104.0,49.0,328470.0,364483.0,150.0,1067493.0,233.0	0.737529	5.67518e-08	5.30615e-06	fairly_strong	pos
Bifidobacterium breve	DNA-directed RNA polymerase alpha subunit (EC 2.7.7.6)	1774.0,546.0,879.0,889.0,1416.0,958.0,470.0,649.0,1557.0,1809.0,728.0,706.0,1562.0,813.0,548.0,1381.0,1078.0,637.0,652.0,644.0,846.0,982.0,551.0,1556.0,1733.0,1754.0,1229.0,817.0,413.0,1071.0,566.0,956.0,289.0,697.0,1879.0,918.0,919.0,530.0,1748.0,67.0	728706.0,803.0,8143.0,357078.0,588981.0,182.0,0.0,114.0,631977.0,1159038.0,219.0,566.0,961498.0,511.0,283.0,404443.0,2740.0,11.0,1213.0,1231.0,3107.0,289024.0,161.0,962906.0,166.0,1131341.0,702697.0,0.0,22.0,76.0,2875.0,242.0,0.0,104.0,49.0,328470.0,364483.0,150.0,1067493.0,233.0	0.736658	5.99292e-08	5.58633e-06	fairly_strong	pos
Bifidobacterium breve	Riboflavin, FMN and FAD metabolism Extended	3666.0,1189.0,2482.0,1909.0,2712.0,1137.0,740.0,2333.0,3538.0,4449.0,1303.0,1988.0,2897.0,1126.0,1330.0,2552.0,2188.0,1318.0,2303.0,1735.0,2442.0,2033.0,942.0,3807.0,2014.0,4349.0,3282.0,1215.0,1331.0,1578.0,2475.0,1942.0,1031.0,1738.0,3889.0,1853.0,1816.0,1028.0,2336.0,423.0	728706.0,803.0,8143.0,357078.0,588981.0,182.0,0.0,114.0,631977.0,1159038.0,219.0,566.0,961498.0,511.0,283.0,404443.0,2740.0,11.0,1213.0,1231.0,3107.0,289024.0,161.0,962906.0,166.0,1131341.0,702697.0,0.0,22.0,76.0,2875.0,242.0,0.0,104.0,49.0,328470.0,364483.0,150.0,1067493.0,233.0	0.736524	6.04352e-08	5.63107e-06	fairly_strong	pos
Bifidobacterium breve	Cobalt-zinc-cadmium resistance protein	1677.0,358.0,1008.0,1080.0,1462.0,556.0,2075.0,1092.0,1464.0,1810.0,759.0,1168.0,1646.0,642.0,585.0,1358.0,899.0,565.0,539.0,368.0,593.0,1103.0,504.0,1663.0,817.0,1964.0,1352.0,1080.0,644.0,1090.0,445.0,793.0,488.0,1492.0,959.0,990.0,1087.0,1266.0,1962.0,49.0	728706.0,803.0,8143.0,357078.0,588981.0,182.0,0.0,114.0,631977.0,1159038.0,219.0,566.0,961498.0,511.0,283.0,404443.0,2740.0,11.0,1213.0,1231.0,3107.0,289024.0,161.0,962906.0,166.0,1131341.0,702697.0,0.0,22.0,76.0,2875.0,242.0,0.0,104.0,49.0,328470.0,364483.0,150.0,1067493.0,233.0	0.736116	6.19919e-08	5.7637e-06	fairly_strong	pos
Bifidobacterium breve	Lipoprotein Biosynthesis	671.0,293.0,416.0,431.0,540.0,359.0,173.0,368.0,568.0,648.0,452.0,414.0,686.0,378.0,500.0,519.0,486.0,323.0,327.0,386.0,319.0,499.0,258.0,639.0,535.0,743.0,539.0,367.0,304.0,570.0,301.0,435.0,149.0,318.0,610.0,395.0,437.0,395.0,609.0,100.0	728706.0,803.0,8143.0,357078.0,588981.0,182.0,0.0,114.0,631977.0,1159038.0,219.0,566.0,961498.0,511.0,283.0,404443.0,2740.0,11.0,1213.0,1231.0,3107.0,289024.0,161.0,962906.0,166.0,1131341.0,702697.0,0.0,22.0,76.0,2875.0,242.0,0.0,104.0,49.0,328470.0,364483.0,150.0,1067493.0,233.0	0.735438	6.46597e-08	5.99114e-06	fairly_strong	pos
Bifidobacterium breve	Iron-sulfur cluster assembly scaffold protein IscU	762.0,269.0,420.0,422.0,607.0,337.0,233.0,349.0,663.0,723.0,348.0,285.0,688.0,386.0,314.0,540.0,480.0,335.0,113.0,184.0,174.0,425.0,204.0,668.0,597.0,779.0,541.0,429.0,259.0,551.0,75.0,425.0,187.0,326.0,780.0,431.0,484.0,286.0,689.0,18.0	728706.0,803.0,8143.0,357078.0,588981.0,182.0,0.0,114.0,631977.0,1159038.0,219.0,566.0,961498.0,511.0,283.0,404443.0,2740.0,11.0,1213.0,1231.0,3107.0,289024.0,161.0,962906.0,166.0,1131341.0,702697.0,0.0,22.0,76.0,2875.0,242.0,0.0,104.0,49.0,328470.0,364483.0,150.0,1067493.0,233.0	0.735315	6.51586e-08	6.02498e-06	fairly_strong	pos
Bifidobacterium breve	GMP synthase [glutamine-hydrolyzing] (EC 6.3.5.2)	2124.0,957.0,1528.0,1295.0,1764.0,959.0,556.0,1070.0,1888.0,2098.0,953.0,1074.0,2155.0,943.0,833.0,1495.0,1292.0,838.0,1218.0,1140.0,1293.0,1217.0,589.0,2011.0,1485.0,2427.0,1654.0,1831.0,916.0,2281.0,1105.0,1137.0,609.0,751.0,1727.0,1079.0,1358.0,755.0,2225.0,74.0	728706.0,803.0,8143.0,357078.0,588981.0,182.0,0.0,114.0,631977.0,1159038.0,219.0,566.0,961498.0,511.0,283.0,404443.0,2740.0,11.0,1213.0,1231.0,3107.0,289024.0,161.0,962906.0,166.0,1131341.0,702697.0,0.0,22.0,76.0,2875.0,242.0,0.0,104.0,49.0,328470.0,364483.0,150.0,1067493.0,233.0	0.735311	6.51735e-08	6.02498e-06	fairly_strong	pos
Bifidobacterium breve	Acetolactate synthase large subunit (EC 2.2.1.6)	2873.0,1873.0,2004.0,2391.0,3151.0,2137.0,930.0,1682.0,2622.0,3313.0,2014.0,1949.0,3055.0,1319.0,1799.0,2307.0,2300.0,1716.0,1347.0,1702.0,1514.0,2453.0,1214.0,3050.0,1819.0,3088.0,3209.0,33.0,1543.0,8.0,1124.0,2170.0,966.0,1967.0,2463.0,2028.0,2922.0,1992.0,2999.0,18.0	728706.0,803.0,8143.0,357078.0,588981.0,182.0,0.0,114.0,631977.0,1159038.0,219.0,566.0,961498.0,511.0,283.0,404443.0,2740.0,11.0,1213.0,1231.0,3107.0,289024.0,161.0,962906.0,166.0,1131341.0,702697.0,0.0,22.0,76.0,2875.0,242.0,0.0,104.0,49.0,328470.0,364483.0,150.0,1067493.0,233.0	0.734681	6.77697e-08	6.24185e-06	fairly_strong	pos
Bifidobacterium breve	LSU ribosomal protein L25p	664.0,127.0,348.0,345.0,651.0,180.0,35.0,354.0,451.0,812.0,105.0,24.0,767.0,248.0,143.0,298.0,114.0,73.0,294.0,165.0,275.0,255.0,104.0,706.0,23.0,843.0,568.0,574.0,239.0,910.0,264.0,37.0,105.0,161.0,0.0,259.0,463.0,67.0,826.0,794.0	728706.0,803.0,8143.0,357078.0,588981.0,182.0,0.0,114.0,631977.0,1159038.0,219.0,566.0,961498.0,511.0,283.0,404443.0,2740.0,11.0,1213.0,1231.0,3107.0,289024.0,161.0,962906.0,166.0,1131341.0,702697.0,0.0,22.0,76.0,2875.0,242.0,0.0,104.0,49.0,328470.0,364483.0,150.0,1067493.0,233.0	0.733181	7.43422e-08	6.76936e-06	fairly_strong	pos
Bifidobacterium breve	Deoxyuridine 5'-triphosphate nucleotidohydrolase (EC 3.6.1.23)	738.0,223.0,273.0,492.0,672.0,430.0,207.0,501.0,643.0,785.0,413.0,344.0,781.0,394.0,334.0,566.0,532.0,296.0,264.0,252.0,272.0,559.0,268.0,711.0,600.0,858.0,619.0,556.0,267.0,757.0,225.0,498.0,203.0,389.0,792.0,415.0,536.0,336.0,820.0,22.0	728706.0,803.0,8143.0,357078.0,588981.0,182.0,0.0,114.0,631977.0,1159038.0,219.0,566.0,961498.0,511.0,283.0,404443.0,2740.0,11.0,1213.0,1231.0,3107.0,289024.0,161.0,962906.0,166.0,1131341.0,702697.0,0.0,22.0,76.0,2875.0,242.0,0.0,104.0,49.0,328470.0,364483.0,150.0,1067493.0,233.0	0.733093	7.47447e-08	6.80029e-06	fairly_strong	pos
Bifidobacterium breve	N-Acetyl-D-glucosamine ABC transport system, permease protein 1	125.0,76.0,6.0,74.0,126.0,0.0,0.0,113.0,106.0,199.0,0.0,0.0,165.0,0.0,1.0,65.0,1.0,77.0,1.0,9.0,0.0,52.0,1.0,165.0,0.0,160.0,106.0,0.0,0.0,0.0,7.0,0.0,14.0,305.0,0.0,51.0,75.0,0.0,264.0,0.0	728706.0,803.0,8143.0,357078.0,588981.0,182.0,0.0,114.0,631977.0,1159038.0,219.0,566.0,961498.0,511.0,283.0,404443.0,2740.0,11.0,1213.0,1231.0,3107.0,289024.0,161.0,962906.0,166.0,1131341.0,702697.0,0.0,22.0,76.0,2875.0,242.0,0.0,104.0,49.0,328470.0,364483.0,150.0,1067493.0,233.0	0.732997	7.51838e-08	6.83162e-06	fairly_strong	pos
Bifidobacterium breve	Lysine and threonine metabolism in plants	10256.0,4289.0,7909.0,5566.0,8965.0,4038.0,3087.0,4414.0,8861.0,10389.0,4605.0,5183.0,9040.0,3893.0,3742.0,7536.0,7099.0,3738.0,4364.0,5359.0,5114.0,6228.0,2905.0,9304.0,8346.0,10467.0,7985.0,6029.0,3699.0,7469.0,4200.0,5703.0,2354.0,4916.0,10062.0,5589.0,6022.0,3680.0,8867.0,359.0	728706.0,803.0,8143.0,357078.0,588981.0,182.0,0.0,114.0,631977.0,1159038.0,219.0,566.0,961498.0,511.0,283.0,404443.0,2740.0,11.0,1213.0,1231.0,3107.0,289024.0,161.0,962906.0,166.0,1131341.0,702697.0,0.0,22.0,76.0,2875.0,242.0,0.0,104.0,49.0,328470.0,364483.0,150.0,1067493.0,233.0	0.732516	7.74411e-08	7.01609e-06	fairly_strong	pos
Bifidobacterium breve	GTP-binding protein Era	1431.0,686.0,899.0,806.0,1134.0,493.0,1074.0,662.0,1222.0,1403.0,719.0,803.0,1334.0,764.0,558.0,989.0,879.0,750.0,648.0,759.0,648.0,869.0,605.0,1199.0,1055.0,1496.0,998.0,906.0,492.0,1303.0,589.0,816.0,466.0,676.0,1219.0,719.0,893.0,540.0,1364.0,70.0	728706.0,803.0,8143.0,357078.0,588981.0,182.0,0.0,114.0,631977.0,1159038.0,219.0,566.0,961498.0,511.0,283.0,404443.0,2740.0,11.0,1213.0,1231.0,3107.0,289024.0,161.0,962906.0,166.0,1131341.0,702697.0,0.0,22.0,76.0,2875.0,242.0,0.0,104.0,49.0,328470.0,364483.0,150.0,1067493.0,233.0	0.7312	8.39253e-08	7.54665e-06	fairly_strong	pos
Bifidobacterium breve	Translation initiation factor 2	2390.0,1240.0,1968.0,1647.0,2447.0,1062.0,2230.0,1364.0,2081.0,2709.0,1435.0,1480.0,2606.0,1179.0,1236.0,1674.0,1802.0,982.0,1495.0,1483.0,1700.0,1704.0,1075.0,2348.0,1484.0,2493.0,1989.0,989.0,928.0,1304.0,1383.0,1363.0,665.0,1290.0,1718.0,1402.0,1654.0,1180.0,2567.0,2914.0	728706.0,803.0,8143.0,357078.0,588981.0,182.0,0.0,114.0,631977.0,1159038.0,219.0,566.0,961498.0,511.0,283.0,404443.0,2740.0,11.0,1213.0,1231.0,3107.0,289024.0,161.0,962906.0,166.0,1131341.0,702697.0,0.0,22.0,76.0,2875.0,242.0,0.0,104.0,49.0,328470.0,364483.0,150.0,1067493.0,233.0	0.731019	8.48596e-08	7.62221e-06	fairly_strong	pos
Bifidobacterium breve	Fermentations: Mixed acid	13518.0,9233.0,11632.0,10232.0,13296.0,10413.0,3954.0,11502.0,12301.0,13940.0,7898.0,7507.0,13611.0,7951.0,9724.0,10225.0,9363.0,8230.0,6702.0,8147.0,7246.0,9367.0,7458.0,13316.0,9801.0,14312.0,14451.0,7585.0,8474.0,9798.0,5843.0,8888.0,5691.0,7678.0,11678.0,7664.0,13595.0,7448.0,13481.0,472.0	728706.0,803.0,8143.0,357078.0,588981.0,182.0,0.0,114.0,631977.0,1159038.0,219.0,566.0,961498.0,511.0,283.0,404443.0,2740.0,11.0,1213.0,1231.0,3107.0,289024.0,161.0,962906.0,166.0,1131341.0,702697.0,0.0,22.0,76.0,2875.0,242.0,0.0,104.0,49.0,328470.0,364483.0,150.0,1067493.0,233.0	0.729877	9.0953e-08	8.12118e-06	fairly_strong	pos
Bifidobacterium breve	DNA repair, UvrABC system	9763.0,4115.0,7296.0,5341.0,6724.0,3232.0,7670.0,4502.0,8509.0,10303.0,4909.0,5031.0,8519.0,3418.0,3495.0,6548.0,6027.0,3609.0,5624.0,5156.0,5828.0,6159.0,3902.0,8864.0,5645.0,10661.0,7654.0,7317.0,4168.0,8075.0,5201.0,5393.0,2951.0,5077.0,7110.0,5014.0,4959.0,4027.0,7261.0,7124.0	728706.0,803.0,8143.0,357078.0,588981.0,182.0,0.0,114.0,631977.0,1159038.0,219.0,566.0,961498.0,511.0,283.0,404443.0,2740.0,11.0,1213.0,1231.0,3107.0,289024.0,161.0,962906.0,166.0,1131341.0,702697.0,0.0,22.0,76.0,2875.0,242.0,0.0,104.0,49.0,328470.0,364483.0,150.0,1067493.0,233.0	0.729456	9.33034e-08	8.31046e-06	fairly_strong	pos
Bifidobacterium breve	SSU ribosomal protein S3p (S3e)	1204.0,498.0,646.0,711.0,1046.0,707.0,362.0,543.0,1131.0,1195.0,613.0,509.0,1153.0,631.0,457.0,954.0,777.0,499.0,481.0,527.0,594.0,753.0,583.0,1114.0,1161.0,1304.0,955.0,779.0,357.0,1036.0,398.0,710.0,225.0,570.0,1254.0,663.0,745.0,406.0,1254.0,43.0	728706.0,803.0,8143.0,357078.0,588981.0,182.0,0.0,114.0,631977.0,1159038.0,219.0,566.0,961498.0,511.0,283.0,404443.0,2740.0,11.0,1213.0,1231.0,3107.0,289024.0,161.0,962906.0,166.0,1131341.0,702697.0,0.0,22.0,76.0,2875.0,242.0,0.0,104.0,49.0,328470.0,364483.0,150.0,1067493.0,233.0	0.728729	9.74938e-08	8.65518e-06	fairly_strong	pos
Bifidobacterium breve	Translation initiation factors eukaryotic and archaeal	2393.0,1291.0,2009.0,1708.0,2476.0,1176.0,2242.0,1505.0,2093.0,2709.0,1455.0,1494.0,2616.0,1257.0,1335.0,1684.0,1811.0,1030.0,1577.0,1553.0,1749.0,1717.0,1115.0,2371.0,1498.0,2493.0,2033.0,990.0,1032.0,1304.0,1485.0,1376.0,722.0,1302.0,1721.0,1412.0,1745.0,1210.0,2567.0,2917.0	728706.0,803.0,8143.0,357078.0,588981.0,182.0,0.0,114.0,631977.0,1159038.0,219.0,566.0,961498.0,511.0,283.0,404443.0,2740.0,11.0,1213.0,1231.0,3107.0,289024.0,161.0,962906.0,166.0,1131341.0,702697.0,0.0,22.0,76.0,2875.0,242.0,0.0,104.0,49.0,328470.0,364483.0,150.0,1067493.0,233.0	0.728486	9.89308e-08	8.76117e-06	fairly_strong	pos
Bifidobacterium breve	Kup system potassium uptake protein	1666.0,1403.0,2459.0,1405.0,2665.0,708.0,265.0,1178.0,1705.0,2724.0,1290.0,1612.0,2173.0,1174.0,978.0,1397.0,1760.0,721.0,666.0,1522.0,1289.0,1621.0,800.0,2425.0,171.0,2430.0,2057.0,1343.0,725.0,2020.0,569.0,1084.0,478.0,1173.0,282.0,1475.0,1520.0,1277.0,2526.0,122.0	728706.0,803.0,8143.0,357078.0,588981.0,182.0,0.0,114.0,631977.0,1159038.0,219.0,566.0,961498.0,511.0,283.0,404443.0,2740.0,11.0,1213.0,1231.0,3107.0,289024.0,161.0,962906.0,166.0,1131341.0,702697.0,0.0,22.0,76.0,2875.0,242.0,0.0,104.0,49.0,328470.0,364483.0,150.0,1067493.0,233.0	0.725291	1.19769e-07	1.04722e-05	fairly_strong	pos
Bifidobacterium breve	RidA family in 981 representative prokaryotes	33356.0,12253.0,22542.0,19936.0,27877.0,17044.0,11264.0,18406.0,27693.0,31330.0,15594.0,14458.0,30203.0,13610.0,12855.0,23062.0,20845.0,13162.0,15358.0,13222.0,16900.0,19360.0,9918.0,27899.0,28497.0,32304.0,25682.0,22539.0,13858.0,27003.0,13734.0,18798.0,8710.0,16950.0,31892.0,16645.0,22783.0,12197.0,30538.0,5009.0	728706.0,803.0,8143.0,357078.0,588981.0,182.0,0.0,114.0,631977.0,1159038.0,219.0,566.0,961498.0,511.0,283.0,404443.0,2740.0,11.0,1213.0,1231.0,3107.0,289024.0,161.0,962906.0,166.0,1131341.0,702697.0,0.0,22.0,76.0,2875.0,242.0,0.0,104.0,49.0,328470.0,364483.0,150.0,1067493.0,233.0	0.724967	1.2209e-07	1.06465e-05	fairly_strong	pos
Bifidobacterium breve	Glycogen metabolism	8855.0,6108.0,9111.0,7274.0,11580.0,4976.0,2183.0,7131.0,8382.0,11788.0,7648.0,6892.0,11181.0,3896.0,4992.0,6801.0,8516.0,5091.0,6906.0,7235.0,8652.0,8175.0,4433.0,10910.0,2884.0,11620.0,10368.0,41.0,4227.0,24.0,6224.0,6136.0,2907.0,7727.0,3797.0,7090.0,8422.0,7043.0,11167.0,464.0	728706.0,803.0,8143.0,357078.0,588981.0,182.0,0.0,114.0,631977.0,1159038.0,219.0,566.0,961498.0,511.0,283.0,404443.0,2740.0,11.0,1213.0,1231.0,3107.0,289024.0,161.0,962906.0,166.0,1131341.0,702697.0,0.0,22.0,76.0,2875.0,242.0,0.0,104.0,49.0,328470.0,364483.0,150.0,1067493.0,233.0	0.724834	1.23064e-07	1.07215e-05	fairly_strong	pos
Bifidobacterium breve	Transcription termination factor Rho	1390.0,817.0,1388.0,1183.0,1754.0,748.0,330.0,1156.0,1367.0,1852.0,1039.0,1262.0,1608.0,1304.0,926.0,1069.0,994.0,564.0,829.0,1213.0,900.0,1103.0,824.0,1709.0,140.0,1773.0,1550.0,1365.0,797.0,1622.0,772.0,791.0,404.0,967.0,197.0,1057.0,1330.0,934.0,2023.0,1236.0	728706.0,803.0,8143.0,357078.0,588981.0,182.0,0.0,114.0,631977.0,1159038.0,219.0,566.0,961498.0,511.0,283.0,404443.0,2740.0,11.0,1213.0,1231.0,3107.0,289024.0,161.0,962906.0,166.0,1131341.0,702697.0,0.0,22.0,76.0,2875.0,242.0,0.0,104.0,49.0,328470.0,364483.0,150.0,1067493.0,233.0	0.724184	1.27889e-07	1.09679e-05	fairly_strong	pos
Bifidobacterium breve	RtcB RtcA	2483.0,1434.0,1744.0,1860.0,2308.0,2617.0,697.0,2524.0,2161.0,2565.0,1167.0,985.0,2646.0,1956.0,1681.0,1677.0,1425.0,1451.0,1393.0,1049.0,1307.0,1455.0,1044.0,2526.0,1729.0,2754.0,2871.0,789.0,1809.0,839.0,1275.0,1340.0,1013.0,1139.0,1919.0,1297.0,2185.0,1092.0,2366.0,540.0	728706.0,803.0,8143.0,357078.0,588981.0,182.0,0.0,114.0,631977.0,1159038.0,219.0,566.0,961498.0,511.0,283.0,404443.0,2740.0,11.0,1213.0,1231.0,3107.0,289024.0,161.0,962906.0,166.0,1131341.0,702697.0,0.0,22.0,76.0,2875.0,242.0,0.0,104.0,49.0,328470.0,364483.0,150.0,1067493.0,233.0	0.723072	1.36558e-07	1.16085e-05	fairly_strong	pos
Bifidobacterium breve	Calvin-Benson cycle	9440.0,6918.0,7863.0,7731.0,9953.0,7451.0,3262.0,8950.0,8928.0,10250.0,6530.0,5953.0,10080.0,6785.0,7025.0,7319.0,6998.0,6163.0,5875.0,5847.0,6369.0,7149.0,6051.0,9694.0,5200.0,10166.0,9558.0,6590.0,6787.0,8503.0,5331.0,7233.0,3739.0,6891.0,7061.0,6635.0,9779.0,6776.0,10301.0,672.0	728706.0,803.0,8143.0,357078.0,588981.0,182.0,0.0,114.0,631977.0,1159038.0,219.0,566.0,961498.0,511.0,283.0,404443.0,2740.0,11.0,1213.0,1231.0,3107.0,289024.0,161.0,962906.0,166.0,1131341.0,702697.0,0.0,22.0,76.0,2875.0,242.0,0.0,104.0,49.0,328470.0,364483.0,150.0,1067493.0,233.0	0.721339	1.51163e-07	1.27144e-05	fairly_strong	pos
Bifidobacterium breve	Signal peptidase	670.0,293.0,416.0,431.0,540.0,359.0,170.0,368.0,568.0,648.0,451.0,414.0,686.0,372.0,500.0,519.0,486.0,323.0,327.0,386.0,319.0,499.0,258.0,639.0,535.0,743.0,539.0,367.0,304.0,570.0,301.0,435.0,148.0,318.0,610.0,395.0,437.0,395.0,609.0,27.0	728706.0,803.0,8143.0,357078.0,588981.0,182.0,0.0,114.0,631977.0,1159038.0,219.0,566.0,961498.0,511.0,283.0,404443.0,2740.0,11.0,1213.0,1231.0,3107.0,289024.0,161.0,962906.0,166.0,1131341.0,702697.0,0.0,22.0,76.0,2875.0,242.0,0.0,104.0,49.0,328470.0,364483.0,150.0,1067493.0,233.0	0.721327	1.51273e-07	1.27144e-05	fairly_strong	pos
Bifidobacterium breve	Lipoprotein signal peptidase (EC 3.4.23.36)	670.0,293.0,416.0,431.0,540.0,359.0,170.0,368.0,568.0,648.0,451.0,414.0,686.0,372.0,500.0,519.0,486.0,323.0,327.0,386.0,319.0,499.0,258.0,639.0,535.0,743.0,539.0,367.0,304.0,570.0,301.0,435.0,148.0,318.0,610.0,395.0,437.0,395.0,609.0,27.0	728706.0,803.0,8143.0,357078.0,588981.0,182.0,0.0,114.0,631977.0,1159038.0,219.0,566.0,961498.0,511.0,283.0,404443.0,2740.0,11.0,1213.0,1231.0,3107.0,289024.0,161.0,962906.0,166.0,1131341.0,702697.0,0.0,22.0,76.0,2875.0,242.0,0.0,104.0,49.0,328470.0,364483.0,150.0,1067493.0,233.0	0.721327	1.51273e-07	1.27144e-05	fairly_strong	pos
Bifidobacterium breve	Transcription antitermination protein NusG	1088.0,450.0,639.0,660.0,1022.0,717.0,338.0,586.0,1024.0,1137.0,565.0,578.0,1091.0,678.0,517.0,923.0,774.0,489.0,431.0,536.0,521.0,715.0,438.0,1063.0,1170.0,1089.0,959.0,577.0,411.0,895.0,374.0,707.0,285.0,555.0,1144.0,698.0,722.0,458.0,1236.0,945.0	728706.0,803.0,8143.0,357078.0,588981.0,182.0,0.0,114.0,631977.0,1159038.0,219.0,566.0,961498.0,511.0,283.0,404443.0,2740.0,11.0,1213.0,1231.0,3107.0,289024.0,161.0,962906.0,166.0,1131341.0,702697.0,0.0,22.0,76.0,2875.0,242.0,0.0,104.0,49.0,328470.0,364483.0,150.0,1067493.0,233.0	0.720995	1.54229e-07	1.29478e-05	fairly_strong	pos
Bifidobacterium breve	Acylphosphate phosphohydrolase (EC 3.6.1.7), putative	348.0,133.0,199.0,196.0,343.0,185.0,7.0,243.0,267.0,380.0,19.0,6.0,367.0,163.0,184.0,141.0,47.0,119.0,62.0,108.0,88.0,102.0,62.0,389.0,23.0,453.0,353.0,219.0,269.0,529.0,27.0,11.0,124.0,62.0,2.0,98.0,297.0,22.0,376.0,5.0	728706.0,803.0,8143.0,357078.0,588981.0,182.0,0.0,114.0,631977.0,1159038.0,219.0,566.0,961498.0,511.0,283.0,404443.0,2740.0,11.0,1213.0,1231.0,3107.0,289024.0,161.0,962906.0,166.0,1131341.0,702697.0,0.0,22.0,76.0,2875.0,242.0,0.0,104.0,49.0,328470.0,364483.0,150.0,1067493.0,233.0	0.720097	1.62508e-07	1.35848e-05	fairly_strong	pos
Bifidobacterium breve	NADH pyrophosphatase (EC 3.6.1.22)	799.0,572.0,830.0,624.0,976.0,399.0,136.0,563.0,611.0,952.0,525.0,618.0,933.0,471.0,388.0,476.0,637.0,381.0,497.0,720.0,611.0,606.0,381.0,846.0,86.0,888.0,797.0,2.0,319.0,1.0,474.0,436.0,196.0,459.0,106.0,518.0,643.0,520.0,1069.0,32.0	728706.0,803.0,8143.0,357078.0,588981.0,182.0,0.0,114.0,631977.0,1159038.0,219.0,566.0,961498.0,511.0,283.0,404443.0,2740.0,11.0,1213.0,1231.0,3107.0,289024.0,161.0,962906.0,166.0,1131341.0,702697.0,0.0,22.0,76.0,2875.0,242.0,0.0,104.0,49.0,328470.0,364483.0,150.0,1067493.0,233.0	0.719432	1.68895e-07	1.40644e-05	fairly_strong	pos
Bifidobacterium breve	LSU ribosomal protein L1p (L10Ae)	1284.0,505.0,824.0,847.0,1136.0,670.0,478.0,592.0,1232.0,1350.0,706.0,712.0,1311.0,564.0,489.0,1010.0,942.0,446.0,475.0,656.0,563.0,905.0,596.0,1271.0,1267.0,1353.0,1049.0,762.0,408.0,1072.0,454.0,841.0,259.0,656.0,1456.0,807.0,702.0,471.0,1312.0,39.0	728706.0,803.0,8143.0,357078.0,588981.0,182.0,0.0,114.0,631977.0,1159038.0,219.0,566.0,961498.0,511.0,283.0,404443.0,2740.0,11.0,1213.0,1231.0,3107.0,289024.0,161.0,962906.0,166.0,1131341.0,702697.0,0.0,22.0,76.0,2875.0,242.0,0.0,104.0,49.0,328470.0,364483.0,150.0,1067493.0,233.0	0.717266	1.91375e-07	1.57604e-05	fairly_strong	pos
Bifidobacterium breve	Calvin-Benson-Bassham cycle in plants	6252.0,4937.0,5675.0,4690.0,6572.0,5191.0,1679.0,5485.0,5399.0,6521.0,2913.0,2962.0,6641.0,4167.0,4155.0,4180.0,3617.0,3715.0,4041.0,3738.0,4315.0,3597.0,2647.0,6078.0,3576.0,6537.0,6322.0,3563.0,4618.0,4460.0,3580.0,3603.0,2278.0,3281.0,4405.0,3423.0,6501.0,3062.0,6448.0,356.0	728706.0,803.0,8143.0,357078.0,588981.0,182.0,0.0,114.0,631977.0,1159038.0,219.0,566.0,961498.0,511.0,283.0,404443.0,2740.0,11.0,1213.0,1231.0,3107.0,289024.0,161.0,962906.0,166.0,1131341.0,702697.0,0.0,22.0,76.0,2875.0,242.0,0.0,104.0,49.0,328470.0,364483.0,150.0,1067493.0,233.0	0.716205	2.0336e-07	1.66839e-05	fairly_strong	pos
Bifidobacterium breve	Nicotinamidase (EC 3.5.1.19)	830.0,95.0,409.0,526.0,700.0,359.0,206.0,293.0,788.0,883.0,445.0,386.0,850.0,320.0,266.0,627.0,568.0,236.0,84.0,132.0,196.0,552.0,383.0,763.0,682.0,943.0,684.0,597.0,208.0,800.0,77.0,529.0,156.0,400.0,861.0,475.0,598.0,304.0,692.0,36.0	728706.0,803.0,8143.0,357078.0,588981.0,182.0,0.0,114.0,631977.0,1159038.0,219.0,566.0,961498.0,511.0,283.0,404443.0,2740.0,11.0,1213.0,1231.0,3107.0,289024.0,161.0,962906.0,166.0,1131341.0,702697.0,0.0,22.0,76.0,2875.0,242.0,0.0,104.0,49.0,328470.0,364483.0,150.0,1067493.0,233.0	0.713182	2.41453e-07	1.9361e-05	fairly_strong	pos
Bifidobacterium breve	LSU ribosomal protein L23p (L23Ae)	561.0,195.0,278.0,316.0,472.0,319.0,142.0,269.0,503.0,567.0,263.0,282.0,494.0,275.0,208.0,415.0,372.0,185.0,185.0,276.0,226.0,323.0,263.0,492.0,526.0,592.0,403.0,269.0,144.0,466.0,166.0,271.0,86.0,277.0,633.0,310.0,326.0,175.0,607.0,17.0	728706.0,803.0,8143.0,357078.0,588981.0,182.0,0.0,114.0,631977.0,1159038.0,219.0,566.0,961498.0,511.0,283.0,404443.0,2740.0,11.0,1213.0,1231.0,3107.0,289024.0,161.0,962906.0,166.0,1131341.0,702697.0,0.0,22.0,76.0,2875.0,242.0,0.0,104.0,49.0,328470.0,364483.0,150.0,1067493.0,233.0	0.712083	2.56863e-07	2.04903e-05	fairly_strong	pos
Bifidobacterium breve	Serine-glyoxylate cycle	16687.0,9680.0,14942.0,13568.0,16730.0,12280.0,6679.0,13579.0,15368.0,17207.0,12355.0,10919.0,16478.0,10411.0,11187.0,12958.0,13652.0,9818.0,13526.0,11988.0,14242.0,13445.0,8716.0,16368.0,10712.0,17471.0,16335.0,5870.0,11189.0,6531.0,12657.0,12668.0,6250.0,11190.0,12980.0,10987.0,15454.0,11146.0,16139.0,4906.0	728706.0,803.0,8143.0,357078.0,588981.0,182.0,0.0,114.0,631977.0,1159038.0,219.0,566.0,961498.0,511.0,283.0,404443.0,2740.0,11.0,1213.0,1231.0,3107.0,289024.0,161.0,962906.0,166.0,1131341.0,702697.0,0.0,22.0,76.0,2875.0,242.0,0.0,104.0,49.0,328470.0,364483.0,150.0,1067493.0,233.0	0.711773	2.61369e-07	2.07884e-05	fairly_strong	pos
Bifidobacterium breve	Multiple sugar ABC transporter, substrate-binding protein	1654.0,1104.0,2569.0,2383.0,2697.0,718.0,9.0,1244.0,1418.0,2449.0,54.0,1009.0,4081.0,212.0,10.0,950.0,873.0,383.0,414.0,1781.0,1378.0,619.0,15.0,2070.0,3.0,2414.0,1442.0,1476.0,74.0,1934.0,224.0,1.0,190.0,299.0,1.0,689.0,897.0,0.0,2585.0,3.0	728706.0,803.0,8143.0,357078.0,588981.0,182.0,0.0,114.0,631977.0,1159038.0,219.0,566.0,961498.0,511.0,283.0,404443.0,2740.0,11.0,1213.0,1231.0,3107.0,289024.0,161.0,962906.0,166.0,1131341.0,702697.0,0.0,22.0,76.0,2875.0,242.0,0.0,104.0,49.0,328470.0,364483.0,150.0,1067493.0,233.0	0.709025	3.04671e-07	2.39594e-05	fairly_strong	pos
Bifidobacterium breve	YgfZ	29473.0,17259.0,24543.0,21724.0,28551.0,19499.0,14360.0,24228.0,27920.0,29714.0,21264.0,19900.0,29019.0,17067.0,18872.0,23867.0,24438.0,17241.0,18326.0,17957.0,18209.0,23013.0,14112.0,28003.0,23328.0,30885.0,26492.0,17988.0,18005.0,20186.0,16988.0,22786.0,10984.0,20444.0,29255.0,19444.0,24784.0,18116.0,27816.0,4228.0	728706.0,803.0,8143.0,357078.0,588981.0,182.0,0.0,114.0,631977.0,1159038.0,219.0,566.0,961498.0,511.0,283.0,404443.0,2740.0,11.0,1213.0,1231.0,3107.0,289024.0,161.0,962906.0,166.0,1131341.0,702697.0,0.0,22.0,76.0,2875.0,242.0,0.0,104.0,49.0,328470.0,364483.0,150.0,1067493.0,233.0	0.708047	3.21626e-07	2.52284e-05	fairly_strong	pos
Bifidobacterium breve	Ribosomal RNA large subunit methyltransferase N (EC 2.1.1.-)	1806.0,680.0,1006.0,805.0,1407.0,869.0,426.0,806.0,1419.0,1622.0,250.0,268.0,1626.0,547.0,527.0,1025.0,651.0,713.0,482.0,417.0,411.0,620.0,221.0,1459.0,1612.0,1722.0,1284.0,1133.0,659.0,1474.0,405.0,517.0,424.0,364.0,1787.0,661.0,1012.0,78.0,1700.0,68.0	728706.0,803.0,8143.0,357078.0,588981.0,182.0,0.0,114.0,631977.0,1159038.0,219.0,566.0,961498.0,511.0,283.0,404443.0,2740.0,11.0,1213.0,1231.0,3107.0,289024.0,161.0,962906.0,166.0,1131341.0,702697.0,0.0,22.0,76.0,2875.0,242.0,0.0,104.0,49.0,328470.0,364483.0,150.0,1067493.0,233.0	0.708006	3.22343e-07	2.52755e-05	fairly_strong	pos
Bifidobacterium breve	Cobyrinic acid A,C-diamide synthase	812.0,648.0,124.0,550.0,863.0,22.0,1343.0,1.0,866.0,1254.0,822.0,608.0,1230.0,8.0,99.0,846.0,664.0,109.0,484.0,316.0,525.0,554.0,578.0,1062.0,12.0,1167.0,1166.0,0.0,4.0,2.0,557.0,230.0,131.0,686.0,53.0,568.0,454.0,951.0,1191.0,554.0	728706.0,803.0,8143.0,357078.0,588981.0,182.0,0.0,114.0,631977.0,1159038.0,219.0,566.0,961498.0,511.0,283.0,404443.0,2740.0,11.0,1213.0,1231.0,3107.0,289024.0,161.0,962906.0,166.0,1131341.0,702697.0,0.0,22.0,76.0,2875.0,242.0,0.0,104.0,49.0,328470.0,364483.0,150.0,1067493.0,233.0	0.707305	3.35059e-07	2.62061e-05	fairly_strong	pos
Bifidobacterium breve	Nucleosides and Nucleotides	71254.0,35797.0,53143.0,46647.0,65151.0,43636.0,30277.0,48062.0,63169.0,70865.0,38344.0,34145.0,69604.0,36712.0,35675.0,52814.0,48416.0,34467.0,36172.0,34420.0,37104.0,47216.0,24376.0,66560.0,55643.0,73111.0,62401.0,64362.0,37661.0,75035.0,31962.0,44353.0,23726.0,40180.0,66895.0,40392.0,54523.0,31503.0,73322.0,11402.0	728706.0,803.0,8143.0,357078.0,588981.0,182.0,0.0,114.0,631977.0,1159038.0,219.0,566.0,961498.0,511.0,283.0,404443.0,2740.0,11.0,1213.0,1231.0,3107.0,289024.0,161.0,962906.0,166.0,1131341.0,702697.0,0.0,22.0,76.0,2875.0,242.0,0.0,104.0,49.0,328470.0,364483.0,150.0,1067493.0,233.0	0.707065	3.39505e-07	2.65251e-05	fairly_strong	pos
Bifidobacterium breve	Zinc uptake regulation protein ZUR	539.0,380.0,451.0,404.0,657.0,408.0,347.0,594.0,460.0,742.0,34.0,26.0,698.0,313.0,298.0,241.0,104.0,205.0,295.0,281.0,293.0,193.0,128.0,720.0,73.0,778.0,631.0,469.0,403.0,730.0,228.0,23.0,253.0,43.0,10.0,213.0,594.0,41.0,785.0,501.0	728706.0,803.0,8143.0,357078.0,588981.0,182.0,0.0,114.0,631977.0,1159038.0,219.0,566.0,961498.0,511.0,283.0,404443.0,2740.0,11.0,1213.0,1231.0,3107.0,289024.0,161.0,962906.0,166.0,1131341.0,702697.0,0.0,22.0,76.0,2875.0,242.0,0.0,104.0,49.0,328470.0,364483.0,150.0,1067493.0,233.0	0.706212	3.55801e-07	2.77281e-05	fairly_strong	pos
Bifidobacterium breve	DNA recombination protein RmuC	1788.0,807.0,1067.0,1139.0,1590.0,769.0,564.0,814.0,1547.0,1769.0,844.0,900.0,1658.0,577.0,739.0,1417.0,1199.0,888.0,725.0,927.0,790.0,1129.0,563.0,1598.0,1737.0,1656.0,1481.0,8.0,683.0,3.0,553.0,1054.0,468.0,587.0,2014.0,976.0,1197.0,674.0,1735.0,56.0	728706.0,803.0,8143.0,357078.0,588981.0,182.0,0.0,114.0,631977.0,1159038.0,219.0,566.0,961498.0,511.0,283.0,404443.0,2740.0,11.0,1213.0,1231.0,3107.0,289024.0,161.0,962906.0,166.0,1131341.0,702697.0,0.0,22.0,76.0,2875.0,242.0,0.0,104.0,49.0,328470.0,364483.0,150.0,1067493.0,233.0	0.703486	4.12803e-07	3.18149e-05	fairly_strong	pos
Bifidobacterium breve	Exodeoxyribonuclease III (EC 3.1.11.2)	1590.0,591.0,685.0,751.0,1130.0,446.0,416.0,668.0,1259.0,1508.0,260.0,361.0,1391.0,348.0,381.0,1095.0,801.0,542.0,452.0,472.0,426.0,563.0,64.0,1251.0,1551.0,1582.0,1076.0,515.0,340.0,469.0,385.0,629.0,337.0,331.0,2046.0,590.0,823.0,40.0,1443.0,544.0	728706.0,803.0,8143.0,357078.0,588981.0,182.0,0.0,114.0,631977.0,1159038.0,219.0,566.0,961498.0,511.0,283.0,404443.0,2740.0,11.0,1213.0,1231.0,3107.0,289024.0,161.0,962906.0,166.0,1131341.0,702697.0,0.0,22.0,76.0,2875.0,242.0,0.0,104.0,49.0,328470.0,364483.0,150.0,1067493.0,233.0	0.702884	4.26481e-07	3.27873e-05	fairly_strong	pos
Bifidobacterium breve	Q RZ	2654.0,456.0,1257.0,1453.0,1998.0,726.0,861.0,1151.0,2347.0,2623.0,1056.0,727.0,2411.0,1003.0,733.0,2077.0,1540.0,859.0,906.0,583.0,1208.0,1573.0,585.0,2344.0,2228.0,2687.0,1762.0,1845.0,661.0,2576.0,818.0,1452.0,561.0,1177.0,2985.0,1383.0,1364.0,706.0,2799.0,77.0	728706.0,803.0,8143.0,357078.0,588981.0,182.0,0.0,114.0,631977.0,1159038.0,219.0,566.0,961498.0,511.0,283.0,404443.0,2740.0,11.0,1213.0,1231.0,3107.0,289024.0,161.0,962906.0,166.0,1131341.0,702697.0,0.0,22.0,76.0,2875.0,242.0,0.0,104.0,49.0,328470.0,364483.0,150.0,1067493.0,233.0	0.702449	4.36634e-07	3.35322e-05	fairly_strong	pos
Bifidobacterium breve	Nicotinate phosphoribosyltransferase (EC 2.4.2.11)	1326.0,472.0,1064.0,769.0,1406.0,502.0,65.0,882.0,1024.0,1712.0,53.0,73.0,1489.0,496.0,422.0,623.0,249.0,364.0,426.0,281.0,494.0,449.0,329.0,1617.0,67.0,1690.0,1307.0,1765.0,781.0,2116.0,453.0,21.0,405.0,349.0,7.0,495.0,992.0,60.0,1635.0,56.0	728706.0,803.0,8143.0,357078.0,588981.0,182.0,0.0,114.0,631977.0,1159038.0,219.0,566.0,961498.0,511.0,283.0,404443.0,2740.0,11.0,1213.0,1231.0,3107.0,289024.0,161.0,962906.0,166.0,1131341.0,702697.0,0.0,22.0,76.0,2875.0,242.0,0.0,104.0,49.0,328470.0,364483.0,150.0,1067493.0,233.0	0.702347	4.39037e-07	3.36927e-05	fairly_strong	pos
Bifidobacterium breve	tRNA modification yeast mitochondrial	4287.0,2385.0,3446.0,3073.0,3801.0,2364.0,2357.0,3694.0,3866.0,4332.0,2346.0,2316.0,4050.0,2563.0,2357.0,3241.0,2667.0,2345.0,2338.0,2545.0,2172.0,3055.0,1742.0,4065.0,2750.0,4100.0,3618.0,3120.0,2799.0,3939.0,1864.0,2711.0,1551.0,2700.0,4075.0,2558.0,3350.0,1977.0,4309.0,180.0	728706.0,803.0,8143.0,357078.0,588981.0,182.0,0.0,114.0,631977.0,1159038.0,219.0,566.0,961498.0,511.0,283.0,404443.0,2740.0,11.0,1213.0,1231.0,3107.0,289024.0,161.0,962906.0,166.0,1131341.0,702697.0,0.0,22.0,76.0,2875.0,242.0,0.0,104.0,49.0,328470.0,364483.0,150.0,1067493.0,233.0	0.702305	4.40043e-07	3.3758e-05	fairly_strong	pos
Bifidobacterium breve	LSU ribosomal protein L18p (L5e)	682.0,254.0,330.0,362.0,587.0,409.0,170.0,272.0,597.0,682.0,266.0,290.0,677.0,332.0,205.0,519.0,417.0,232.0,211.0,304.0,281.0,377.0,270.0,634.0,720.0,642.0,540.0,337.0,152.0,573.0,184.0,384.0,106.0,272.0,741.0,354.0,378.0,186.0,671.0,17.0	728706.0,803.0,8143.0,357078.0,588981.0,182.0,0.0,114.0,631977.0,1159038.0,219.0,566.0,961498.0,511.0,283.0,404443.0,2740.0,11.0,1213.0,1231.0,3107.0,289024.0,161.0,962906.0,166.0,1131341.0,702697.0,0.0,22.0,76.0,2875.0,242.0,0.0,104.0,49.0,328470.0,364483.0,150.0,1067493.0,233.0	0.701848	4.51014e-07	3.45364e-05	fairly_strong	pos
Bifidobacterium breve	DNA polymerase III beta subunit (EC 2.7.7.7)	2180.0,626.0,1102.0,1331.0,1811.0,1066.0,627.0,983.0,2051.0,2155.0,1003.0,789.0,1981.0,1088.0,822.0,1776.0,1425.0,925.0,667.0,587.0,880.0,1484.0,575.0,2036.0,1987.0,2251.0,1655.0,1519.0,729.0,1971.0,598.0,1307.0,460.0,1123.0,2514.0,1293.0,1363.0,787.0,2272.0,15.0	728706.0,803.0,8143.0,357078.0,588981.0,182.0,0.0,114.0,631977.0,1159038.0,219.0,566.0,961498.0,511.0,283.0,404443.0,2740.0,11.0,1213.0,1231.0,3107.0,289024.0,161.0,962906.0,166.0,1131341.0,702697.0,0.0,22.0,76.0,2875.0,242.0,0.0,104.0,49.0,328470.0,364483.0,150.0,1067493.0,233.0	0.701071	4.7025e-07	3.57959e-05	fairly_strong	pos
Bifidobacterium breve	Purine conversions	20416.0,11759.0,15737.0,14528.0,18569.0,14963.0,6860.0,15534.0,18764.0,21504.0,12691.0,10689.0,21207.0,12706.0,11272.0,15478.0,14579.0,10630.0,12046.0,10776.0,12142.0,14930.0,8266.0,20730.0,14124.0,22014.0,19806.0,19585.0,11909.0,24298.0,10891.0,13645.0,7586.0,12486.0,16829.0,12490.0,16312.0,11143.0,20607.0,3844.0	728706.0,803.0,8143.0,357078.0,588981.0,182.0,0.0,114.0,631977.0,1159038.0,219.0,566.0,961498.0,511.0,283.0,404443.0,2740.0,11.0,1213.0,1231.0,3107.0,289024.0,161.0,962906.0,166.0,1131341.0,702697.0,0.0,22.0,76.0,2875.0,242.0,0.0,104.0,49.0,328470.0,364483.0,150.0,1067493.0,233.0	0.700763	4.78081e-07	3.63409e-05	fairly_strong	pos
Bifidobacterium breve	Argininosuccinate synthase (EC 6.3.4.5)	2063.0,766.0,1179.0,1312.0,1702.0,819.0,659.0,1097.0,1852.0,1969.0,1052.0,963.0,1911.0,755.0,794.0,1584.0,1396.0,893.0,867.0,730.0,913.0,1311.0,515.0,1808.0,2146.0,2034.0,1590.0,37.0,788.0,6.0,712.0,1311.0,415.0,982.0,2148.0,1112.0,1326.0,823.0,1874.0,77.0	728706.0,803.0,8143.0,357078.0,588981.0,182.0,0.0,114.0,631977.0,1159038.0,219.0,566.0,961498.0,511.0,283.0,404443.0,2740.0,11.0,1213.0,1231.0,3107.0,289024.0,161.0,962906.0,166.0,1131341.0,702697.0,0.0,22.0,76.0,2875.0,242.0,0.0,104.0,49.0,328470.0,364483.0,150.0,1067493.0,233.0	0.698148	5.49647e-07	4.10736e-05	fairly_strong	pos
Bifidobacterium breve	YcfH	1410.0,656.0,1018.0,1409.0,1596.0,1168.0,1012.0,1420.0,1437.0,1758.0,1450.0,929.0,1645.0,899.0,1455.0,1312.0,1312.0,785.0,879.0,756.0,930.0,1517.0,961.0,1729.0,649.0,1579.0,1982.0,845.0,1359.0,1055.0,770.0,1371.0,561.0,1217.0,1035.0,1196.0,1505.0,1345.0,1852.0,42.0	728706.0,803.0,8143.0,357078.0,588981.0,182.0,0.0,114.0,631977.0,1159038.0,219.0,566.0,961498.0,511.0,283.0,404443.0,2740.0,11.0,1213.0,1231.0,3107.0,289024.0,161.0,962906.0,166.0,1131341.0,702697.0,0.0,22.0,76.0,2875.0,242.0,0.0,104.0,49.0,328470.0,364483.0,150.0,1067493.0,233.0	0.69789	5.57212e-07	4.14211e-05	fairly_strong	pos
Bifidobacterium breve	Single-copy ribosomal proteins	29592.0,13518.0,17244.0,18816.0,25773.0,20172.0,10907.0,15873.0,27152.0,29841.0,16067.0,15669.0,28035.0,17600.0,13585.0,23988.0,20938.0,12819.0,11453.0,15927.0,13292.0,19251.0,13859.0,27140.0,30384.0,29956.0,23881.0,16802.0,10480.0,26039.0,10361.0,18281.0,6754.0,15357.0,32607.0,17396.0,19004.0,11839.0,30613.0,6014.0	728706.0,803.0,8143.0,357078.0,588981.0,182.0,0.0,114.0,631977.0,1159038.0,219.0,566.0,961498.0,511.0,283.0,404443.0,2740.0,11.0,1213.0,1231.0,3107.0,289024.0,161.0,962906.0,166.0,1131341.0,702697.0,0.0,22.0,76.0,2875.0,242.0,0.0,104.0,49.0,328470.0,364483.0,150.0,1067493.0,233.0	0.697324	5.7417e-07	4.25193e-05	fairly_strong	pos
Bifidobacterium breve	LSU ribosomal protein L28p	794.0,178.0,213.0,513.0,668.0,328.0,224.0,311.0,466.0,522.0,284.0,329.0,644.0,378.0,283.0,424.0,385.0,179.0,160.0,277.0,153.0,362.0,296.0,483.0,559.0,505.0,452.0,153.0,153.0,419.0,122.0,358.0,95.0,274.0,591.0,361.0,505.0,222.0,920.0,520.0	728706.0,803.0,8143.0,357078.0,588981.0,182.0,0.0,114.0,631977.0,1159038.0,219.0,566.0,961498.0,511.0,283.0,404443.0,2740.0,11.0,1213.0,1231.0,3107.0,289024.0,161.0,962906.0,166.0,1131341.0,702697.0,0.0,22.0,76.0,2875.0,242.0,0.0,104.0,49.0,328470.0,364483.0,150.0,1067493.0,233.0	0.696461	6.00934e-07	4.4324e-05	fairly_strong	pos
Bifidobacterium breve	Diaminopimelate epimerase (EC 5.1.1.7)	823.0,390.0,511.0,600.0,945.0,290.0,203.0,485.0,754.0,1143.0,595.0,653.0,1052.0,611.0,361.0,590.0,546.0,227.0,417.0,575.0,425.0,643.0,424.0,1021.0,78.0,1153.0,900.0,1027.0,242.0,1459.0,367.0,462.0,208.0,523.0,134.0,577.0,722.0,536.0,1158.0,3.0	728706.0,803.0,8143.0,357078.0,588981.0,182.0,0.0,114.0,631977.0,1159038.0,219.0,566.0,961498.0,511.0,283.0,404443.0,2740.0,11.0,1213.0,1231.0,3107.0,289024.0,161.0,962906.0,166.0,1131341.0,702697.0,0.0,22.0,76.0,2875.0,242.0,0.0,104.0,49.0,328470.0,364483.0,150.0,1067493.0,233.0	0.696216	6.08737e-07	4.47621e-05	fairly_strong	pos
Bifidobacterium breve	Biotin synthesis & utilization	9221.0,6464.0,10207.0,5694.0,8807.0,4234.0,2901.0,5095.0,7661.0,9669.0,2559.0,4564.0,8655.0,3789.0,3837.0,5829.0,4647.0,3578.0,7736.0,7201.0,7655.0,4305.0,2026.0,8628.0,4620.0,9706.0,8305.0,3285.0,4853.0,4137.0,6664.0,3476.0,2616.0,2536.0,6720.0,3924.0,6383.0,2119.0,9344.0,489.0	728706.0,803.0,8143.0,357078.0,588981.0,182.0,0.0,114.0,631977.0,1159038.0,219.0,566.0,961498.0,511.0,283.0,404443.0,2740.0,11.0,1213.0,1231.0,3107.0,289024.0,161.0,962906.0,166.0,1131341.0,702697.0,0.0,22.0,76.0,2875.0,242.0,0.0,104.0,49.0,328470.0,364483.0,150.0,1067493.0,233.0	0.695676	6.26265e-07	4.58329e-05	fairly_strong	pos
Bifidobacterium breve	Chitin and N-acetylglucosamine utilization	6790.0,3116.0,3398.0,6458.0,7771.0,2458.0,883.0,4533.0,6721.0,10692.0,2631.0,2472.0,9389.0,3504.0,2987.0,4881.0,2621.0,2070.0,11283.0,5104.0,7795.0,4610.0,2584.0,9093.0,1673.0,10473.0,8111.0,5245.0,2534.0,7516.0,11085.0,2458.0,1916.0,3583.0,1544.0,4204.0,6173.0,2498.0,10246.0,401.0	728706.0,803.0,8143.0,357078.0,588981.0,182.0,0.0,114.0,631977.0,1159038.0,219.0,566.0,961498.0,511.0,283.0,404443.0,2740.0,11.0,1213.0,1231.0,3107.0,289024.0,161.0,962906.0,166.0,1131341.0,702697.0,0.0,22.0,76.0,2875.0,242.0,0.0,104.0,49.0,328470.0,364483.0,150.0,1067493.0,233.0	0.694154	6.78223e-07	4.9252e-05	fairly_strong	pos
Bifidobacterium breve	Thiamin biosynthesis -ThMP phosphatase	2932.0,1459.0,2822.0,1806.0,2807.0,1426.0,948.0,2561.0,2335.0,2814.0,1867.0,1718.0,2747.0,1009.0,1764.0,1778.0,1868.0,1282.0,1993.0,2053.0,1913.0,1895.0,1026.0,2457.0,1089.0,2810.0,2387.0,1804.0,2106.0,1762.0,1827.0,1567.0,901.0,1811.0,1594.0,1431.0,2262.0,1463.0,3037.0,261.0	728706.0,803.0,8143.0,357078.0,588981.0,182.0,0.0,114.0,631977.0,1159038.0,219.0,566.0,961498.0,511.0,283.0,404443.0,2740.0,11.0,1213.0,1231.0,3107.0,289024.0,161.0,962906.0,166.0,1131341.0,702697.0,0.0,22.0,76.0,2875.0,242.0,0.0,104.0,49.0,328470.0,364483.0,150.0,1067493.0,233.0	0.691979	7.59422e-07	5.44177e-05	fairly_strong	pos
Bifidobacterium breve	CoA Test	8856.0,4944.0,6990.0,5838.0,7699.0,5253.0,3338.0,5903.0,7918.0,8598.0,5088.0,4464.0,8058.0,4748.0,4538.0,6662.0,6279.0,4595.0,4491.0,4965.0,4619.0,5857.0,3848.0,8039.0,6923.0,8529.0,7472.0,6288.0,5177.0,7990.0,3832.0,5811.0,2953.0,4980.0,8609.0,5151.0,6409.0,4202.0,8791.0,303.0	728706.0,803.0,8143.0,357078.0,588981.0,182.0,0.0,114.0,631977.0,1159038.0,219.0,566.0,961498.0,511.0,283.0,404443.0,2740.0,11.0,1213.0,1231.0,3107.0,289024.0,161.0,962906.0,166.0,1131341.0,702697.0,0.0,22.0,76.0,2875.0,242.0,0.0,104.0,49.0,328470.0,364483.0,150.0,1067493.0,233.0	0.691822	7.65632e-07	5.4772e-05	fairly_strong	pos
Bifidobacterium breve	Test - Riboflavin	6101.0,2715.0,4509.0,3548.0,4743.0,2785.0,1623.0,4224.0,5619.0,6623.0,2125.0,2994.0,4975.0,2273.0,2533.0,4234.0,3668.0,2653.0,4089.0,3219.0,4143.0,3187.0,2067.0,5847.0,4344.0,6615.0,5122.0,2994.0,2758.0,3793.0,4132.0,3170.0,1852.0,2999.0,6616.0,2946.0,3603.0,1632.0,4434.0,571.0	728706.0,803.0,8143.0,357078.0,588981.0,182.0,0.0,114.0,631977.0,1159038.0,219.0,566.0,961498.0,511.0,283.0,404443.0,2740.0,11.0,1213.0,1231.0,3107.0,289024.0,161.0,962906.0,166.0,1131341.0,702697.0,0.0,22.0,76.0,2875.0,242.0,0.0,104.0,49.0,328470.0,364483.0,150.0,1067493.0,233.0	0.690986	7.99433e-07	5.69451e-05	fairly_strong	pos
Bifidobacterium breve	SSU ribosomal protein S6p	517.0,281.0,342.0,411.0,550.0,331.0,357.0,339.0,456.0,663.0,309.0,355.0,592.0,401.0,314.0,385.0,401.0,225.0,238.0,336.0,236.0,422.0,367.0,640.0,506.0,631.0,542.0,339.0,240.0,548.0,213.0,273.0,145.0,298.0,201.0,401.0,425.0,281.0,683.0,854.0	728706.0,803.0,8143.0,357078.0,588981.0,182.0,0.0,114.0,631977.0,1159038.0,219.0,566.0,961498.0,511.0,283.0,404443.0,2740.0,11.0,1213.0,1231.0,3107.0,289024.0,161.0,962906.0,166.0,1131341.0,702697.0,0.0,22.0,76.0,2875.0,242.0,0.0,104.0,49.0,328470.0,364483.0,150.0,1067493.0,233.0	0.690791	8.07483e-07	5.74806e-05	fairly_strong	pos
Bifidobacterium breve	SSU ribosomal protein S5p (S2e)	842.0,421.0,478.0,569.0,786.0,636.0,287.0,494.0,803.0,856.0,520.0,433.0,849.0,540.0,428.0,707.0,652.0,427.0,333.0,429.0,364.0,595.0,445.0,757.0,836.0,810.0,733.0,473.0,349.0,610.0,295.0,548.0,210.0,451.0,940.0,540.0,590.0,406.0,881.0,31.0	728706.0,803.0,8143.0,357078.0,588981.0,182.0,0.0,114.0,631977.0,1159038.0,219.0,566.0,961498.0,511.0,283.0,404443.0,2740.0,11.0,1213.0,1231.0,3107.0,289024.0,161.0,962906.0,166.0,1131341.0,702697.0,0.0,22.0,76.0,2875.0,242.0,0.0,104.0,49.0,328470.0,364483.0,150.0,1067493.0,233.0	0.690125	8.35628e-07	5.93024e-05	fairly_strong	pos
Bifidobacterium breve	Thiamin HMP	6826.0,3706.0,6667.0,4422.0,6282.0,3536.0,1638.0,4735.0,5643.0,6641.0,4757.0,4451.0,6256.0,2830.0,3683.0,4409.0,4640.0,2950.0,4294.0,5013.0,3484.0,4792.0,2838.0,5984.0,2584.0,6630.0,5872.0,4438.0,4041.0,5599.0,4065.0,4262.0,1877.0,4535.0,4022.0,3801.0,4913.0,4203.0,6829.0,383.0	728706.0,803.0,8143.0,357078.0,588981.0,182.0,0.0,114.0,631977.0,1159038.0,219.0,566.0,961498.0,511.0,283.0,404443.0,2740.0,11.0,1213.0,1231.0,3107.0,289024.0,161.0,962906.0,166.0,1131341.0,702697.0,0.0,22.0,76.0,2875.0,242.0,0.0,104.0,49.0,328470.0,364483.0,150.0,1067493.0,233.0	0.689793	8.50025e-07	6.02209e-05	fairly_strong	pos
Bifidobacterium breve	Acetate kinase (EC 2.7.2.1)	2027.0,706.0,1133.0,1188.0,1514.0,791.0,658.0,1085.0,1684.0,1843.0,979.0,871.0,1816.0,712.0,708.0,1470.0,1308.0,790.0,836.0,733.0,894.0,1195.0,851.0,1672.0,1760.0,1948.0,1477.0,1174.0,753.0,1607.0,701.0,1204.0,452.0,931.0,2175.0,1037.0,1163.0,702.0,1809.0,4.0	728706.0,803.0,8143.0,357078.0,588981.0,182.0,0.0,114.0,631977.0,1159038.0,219.0,566.0,961498.0,511.0,283.0,404443.0,2740.0,11.0,1213.0,1231.0,3107.0,289024.0,161.0,962906.0,166.0,1131341.0,702697.0,0.0,22.0,76.0,2875.0,242.0,0.0,104.0,49.0,328470.0,364483.0,150.0,1067493.0,233.0	0.688082	9.27753e-07	6.51204e-05	fairly_strong	pos
Bifidobacterium breve	Alanine, serine, glycine metabolism in plants	5654.0,2926.0,4012.0,3930.0,4926.0,2491.0,2920.0,3558.0,5238.0,5558.0,4266.0,4010.0,5430.0,2531.0,2968.0,4553.0,4780.0,2852.0,2685.0,3639.0,2627.0,4743.0,2850.0,5199.0,4289.0,5692.0,4556.0,1300.0,2501.0,1438.0,2466.0,4680.0,1814.0,3549.0,5760.0,3644.0,3989.0,3292.0,5415.0,491.0	728706.0,803.0,8143.0,357078.0,588981.0,182.0,0.0,114.0,631977.0,1159038.0,219.0,566.0,961498.0,511.0,283.0,404443.0,2740.0,11.0,1213.0,1231.0,3107.0,289024.0,161.0,962906.0,166.0,1131341.0,702697.0,0.0,22.0,76.0,2875.0,242.0,0.0,104.0,49.0,328470.0,364483.0,150.0,1067493.0,233.0	0.686481	1.00638e-06	7.00706e-05	fairly_strong	pos
Bifidobacterium breve	Peptidoglycan biosynthesis--gjo	6548.0,2281.0,4480.0,4273.0,5696.0,3242.0,1750.0,4058.0,5557.0,6215.0,4134.0,2573.0,5959.0,2871.0,2943.0,4947.0,4805.0,2890.0,3401.0,2539.0,3993.0,4708.0,2167.0,5651.0,4396.0,6121.0,5095.0,4368.0,3077.0,5112.0,3153.0,4640.0,1774.0,4133.0,6505.0,3859.0,4370.0,3487.0,5952.0,280.0	728706.0,803.0,8143.0,357078.0,588981.0,182.0,0.0,114.0,631977.0,1159038.0,219.0,566.0,961498.0,511.0,283.0,404443.0,2740.0,11.0,1213.0,1231.0,3107.0,289024.0,161.0,962906.0,166.0,1131341.0,702697.0,0.0,22.0,76.0,2875.0,242.0,0.0,104.0,49.0,328470.0,364483.0,150.0,1067493.0,233.0	0.686136	1.02409e-06	7.11664e-05	fairly_strong	pos
Bifidobacterium breve	Long-chain-fatty-acid--CoA ligase (EC 6.2.1.3)	3620.0,2418.0,4538.0,2067.0,4242.0,804.0,112.0,821.0,2835.0,4906.0,44.0,1823.0,4307.0,483.0,608.0,1724.0,1313.0,393.0,4227.0,3647.0,4402.0,1168.0,29.0,4075.0,83.0,4876.0,3375.0,34.0,847.0,7.0,3525.0,172.0,385.0,61.0,385.0,1310.0,2335.0,92.0,4437.0,43.0	728706.0,803.0,8143.0,357078.0,588981.0,182.0,0.0,114.0,631977.0,1159038.0,219.0,566.0,961498.0,511.0,283.0,404443.0,2740.0,11.0,1213.0,1231.0,3107.0,289024.0,161.0,962906.0,166.0,1131341.0,702697.0,0.0,22.0,76.0,2875.0,242.0,0.0,104.0,49.0,328470.0,364483.0,150.0,1067493.0,233.0	0.686121	1.02491e-06	7.11776e-05	fairly_strong	pos
Bifidobacterium breve	Polyunsaturated fatty acids biosynthesis in plants	3620.0,2418.0,4538.0,2067.0,4242.0,804.0,112.0,821.0,2835.0,4906.0,44.0,1823.0,4307.0,483.0,608.0,1724.0,1313.0,393.0,4227.0,3647.0,4402.0,1168.0,29.0,4075.0,83.0,4876.0,3375.0,34.0,847.0,7.0,3525.0,172.0,385.0,61.0,385.0,1310.0,2335.0,92.0,4437.0,43.0	728706.0,803.0,8143.0,357078.0,588981.0,182.0,0.0,114.0,631977.0,1159038.0,219.0,566.0,961498.0,511.0,283.0,404443.0,2740.0,11.0,1213.0,1231.0,3107.0,289024.0,161.0,962906.0,166.0,1131341.0,702697.0,0.0,22.0,76.0,2875.0,242.0,0.0,104.0,49.0,328470.0,364483.0,150.0,1067493.0,233.0	0.686121	1.02491e-06	7.11776e-05	fairly_strong	pos
Bifidobacterium breve	ATP-dependent DNA helicase UvrD/PcrA	1896.0,522.0,1433.0,1413.0,1905.0,894.0,2260.0,1448.0,1783.0,2100.0,1453.0,988.0,1897.0,1075.0,955.0,1303.0,1433.0,864.0,796.0,675.0,687.0,1525.0,1039.0,1850.0,1013.0,2351.0,1511.0,1727.0,978.0,1912.0,875.0,1298.0,691.0,1435.0,975.0,1191.0,1448.0,1224.0,2101.0,215.0	728706.0,803.0,8143.0,357078.0,588981.0,182.0,0.0,114.0,631977.0,1159038.0,219.0,566.0,961498.0,511.0,283.0,404443.0,2740.0,11.0,1213.0,1231.0,3107.0,289024.0,161.0,962906.0,166.0,1131341.0,702697.0,0.0,22.0,76.0,2875.0,242.0,0.0,104.0,49.0,328470.0,364483.0,150.0,1067493.0,233.0	0.686042	1.02896e-06	7.14363e-05	fairly_strong	pos
Bifidobacterium breve	Xanthine/uracil/thiamine/ascorbate permease family protein	1863.0,852.0,1321.0,1293.0,2207.0,1062.0,2099.0,1794.0,1629.0,2649.0,296.0,159.0,2349.0,1223.0,938.0,1014.0,416.0,706.0,365.0,480.0,586.0,829.0,383.0,2561.0,210.0,2655.0,2327.0,2201.0,1302.0,3406.0,257.0,203.0,829.0,388.0,38.0,830.0,1888.0,264.0,2792.0,71.0	728706.0,803.0,8143.0,357078.0,588981.0,182.0,0.0,114.0,631977.0,1159038.0,219.0,566.0,961498.0,511.0,283.0,404443.0,2740.0,11.0,1213.0,1231.0,3107.0,289024.0,161.0,962906.0,166.0,1131341.0,702697.0,0.0,22.0,76.0,2875.0,242.0,0.0,104.0,49.0,328470.0,364483.0,150.0,1067493.0,233.0	0.685882	1.03734e-06	7.19483e-05	fairly_strong	pos
Bifidobacterium breve	Adenylosuccinate synthetase (EC 6.3.4.4)	2134.0,550.0,1180.0,1302.0,1567.0,835.0,577.0,974.0,1867.0,1926.0,1015.0,747.0,1870.0,999.0,715.0,1603.0,1386.0,757.0,815.0,623.0,1006.0,1322.0,546.0,1898.0,1801.0,2131.0,1505.0,1661.0,656.0,2019.0,740.0,1227.0,449.0,1004.0,2310.0,1120.0,1125.0,771.0,2441.0,66.0	728706.0,803.0,8143.0,357078.0,588981.0,182.0,0.0,114.0,631977.0,1159038.0,219.0,566.0,961498.0,511.0,283.0,404443.0,2740.0,11.0,1213.0,1231.0,3107.0,289024.0,161.0,962906.0,166.0,1131341.0,702697.0,0.0,22.0,76.0,2875.0,242.0,0.0,104.0,49.0,328470.0,364483.0,150.0,1067493.0,233.0	0.685324	1.06696e-06	7.38134e-05	fairly_strong	pos
Bifidobacterium breve	LSU ribosomal protein L14p (L23e)	643.0,319.0,345.0,391.0,561.0,480.0,255.0,384.0,624.0,662.0,388.0,349.0,641.0,443.0,346.0,587.0,494.0,320.0,187.0,374.0,247.0,436.0,365.0,617.0,663.0,704.0,557.0,267.0,247.0,527.0,174.0,431.0,159.0,329.0,772.0,425.0,452.0,286.0,746.0,25.0	728706.0,803.0,8143.0,357078.0,588981.0,182.0,0.0,114.0,631977.0,1159038.0,219.0,566.0,961498.0,511.0,283.0,404443.0,2740.0,11.0,1213.0,1231.0,3107.0,289024.0,161.0,962906.0,166.0,1131341.0,702697.0,0.0,22.0,76.0,2875.0,242.0,0.0,104.0,49.0,328470.0,364483.0,150.0,1067493.0,233.0	0.685309	1.06777e-06	7.3846e-05	fairly_strong	pos
Bifidobacterium breve	At1g14345	671.0,189.0,277.0,361.0,568.0,281.0,132.0,370.0,543.0,599.0,149.0,99.0,537.0,338.0,257.0,456.0,297.0,231.0,189.0,132.0,187.0,303.0,124.0,561.0,513.0,630.0,534.0,414.0,260.0,685.0,183.0,320.0,144.0,204.0,730.0,302.0,392.0,88.0,672.0,4.0	728706.0,803.0,8143.0,357078.0,588981.0,182.0,0.0,114.0,631977.0,1159038.0,219.0,566.0,961498.0,511.0,283.0,404443.0,2740.0,11.0,1213.0,1231.0,3107.0,289024.0,161.0,962906.0,166.0,1131341.0,702697.0,0.0,22.0,76.0,2875.0,242.0,0.0,104.0,49.0,328470.0,364483.0,150.0,1067493.0,233.0	0.684221	1.12786e-06	7.76542e-05	fairly_strong	pos
Bifidobacterium breve	LSU ribosomal protein L16p (L10e)	735.0,289.0,361.0,471.0,674.0,551.0,294.0,422.0,731.0,762.0,420.0,363.0,693.0,462.0,360.0,632.0,530.0,368.0,268.0,253.0,360.0,506.0,355.0,706.0,802.0,802.0,622.0,474.0,298.0,642.0,273.0,506.0,176.0,400.0,868.0,426.0,518.0,346.0,867.0,36.0	728706.0,803.0,8143.0,357078.0,588981.0,182.0,0.0,114.0,631977.0,1159038.0,219.0,566.0,961498.0,511.0,283.0,404443.0,2740.0,11.0,1213.0,1231.0,3107.0,289024.0,161.0,962906.0,166.0,1131341.0,702697.0,0.0,22.0,76.0,2875.0,242.0,0.0,104.0,49.0,328470.0,364483.0,150.0,1067493.0,233.0	0.684157	1.13151e-06	7.78705e-05	fairly_strong	pos
Bifidobacterium breve	Family 02 Ca2+ P-type ATPase	12129.0,6026.0,9770.0,8752.0,11037.0,6834.0,5168.0,8927.0,10810.0,11843.0,8774.0,7152.0,11612.0,6934.0,6754.0,9143.0,9688.0,6527.0,8976.0,7685.0,9340.0,9650.0,5524.0,11109.0,9686.0,12156.0,10774.0,7918.0,6876.0,9747.0,8532.0,9345.0,4053.0,8985.0,10816.0,7486.0,9826.0,6994.0,11693.0,2153.0	728706.0,803.0,8143.0,357078.0,588981.0,182.0,0.0,114.0,631977.0,1159038.0,219.0,566.0,961498.0,511.0,283.0,404443.0,2740.0,11.0,1213.0,1231.0,3107.0,289024.0,161.0,962906.0,166.0,1131341.0,702697.0,0.0,22.0,76.0,2875.0,242.0,0.0,104.0,49.0,328470.0,364483.0,150.0,1067493.0,233.0	0.683677	1.15909e-06	7.94249e-05	fairly_strong	pos
Bifidobacterium breve	Ribonuclease P protein component (EC 3.1.26.5)	671.0,189.0,277.0,349.0,568.0,281.0,132.0,370.0,543.0,599.0,149.0,99.0,537.0,338.0,257.0,456.0,297.0,231.0,140.0,103.0,153.0,303.0,124.0,561.0,513.0,630.0,534.0,414.0,260.0,685.0,134.0,320.0,144.0,204.0,730.0,302.0,392.0,88.0,672.0,4.0	728706.0,803.0,8143.0,357078.0,588981.0,182.0,0.0,114.0,631977.0,1159038.0,219.0,566.0,961498.0,511.0,283.0,404443.0,2740.0,11.0,1213.0,1231.0,3107.0,289024.0,161.0,962906.0,166.0,1131341.0,702697.0,0.0,22.0,76.0,2875.0,242.0,0.0,104.0,49.0,328470.0,364483.0,150.0,1067493.0,233.0	0.683271	1.18286e-06	8.09252e-05	fairly_strong	pos
Bifidobacterium breve	Fatty acid degradation regulons	3621.0,2420.0,4541.0,2067.0,4242.0,804.0,117.0,1229.0,2838.0,4906.0,44.0,1853.0,4307.0,483.0,612.0,1724.0,1313.0,418.0,4240.0,3679.0,4402.0,1168.0,29.0,4076.0,84.0,4876.0,3376.0,34.0,848.0,8.0,3530.0,172.0,440.0,452.0,385.0,1310.0,2335.0,95.0,4437.0,54.0	728706.0,803.0,8143.0,357078.0,588981.0,182.0,0.0,114.0,631977.0,1159038.0,219.0,566.0,961498.0,511.0,283.0,404443.0,2740.0,11.0,1213.0,1231.0,3107.0,289024.0,161.0,962906.0,166.0,1131341.0,702697.0,0.0,22.0,76.0,2875.0,242.0,0.0,104.0,49.0,328470.0,364483.0,150.0,1067493.0,233.0	0.68319	1.18766e-06	8.12279e-05	fairly_strong	pos
Bifidobacterium breve	LSU ribosomal protein L17p	734.0,308.0,423.0,461.0,677.0,488.0,444.0,365.0,673.0,772.0,389.0,387.0,671.0,423.0,313.0,649.0,495.0,265.0,242.0,410.0,278.0,492.0,217.0,669.0,792.0,721.0,614.0,344.0,213.0,637.0,237.0,455.0,184.0,355.0,842.0,415.0,458.0,263.0,779.0,136.0	728706.0,803.0,8143.0,357078.0,588981.0,182.0,0.0,114.0,631977.0,1159038.0,219.0,566.0,961498.0,511.0,283.0,404443.0,2740.0,11.0,1213.0,1231.0,3107.0,289024.0,161.0,962906.0,166.0,1131341.0,702697.0,0.0,22.0,76.0,2875.0,242.0,0.0,104.0,49.0,328470.0,364483.0,150.0,1067493.0,233.0	0.682437	1.23322e-06	8.41046e-05	fairly_strong	pos
Bifidobacterium breve	Ribosomal proteins, zinc requirement	3712.0,1172.0,1440.0,2456.0,3062.0,2205.0,1419.0,1875.0,2851.0,2989.0,1856.0,1691.0,3126.0,2233.0,1578.0,2527.0,2266.0,1180.0,940.0,1630.0,1018.0,2165.0,1879.0,2791.0,3158.0,2957.0,2458.0,1175.0,1106.0,2639.0,848.0,2138.0,691.0,1747.0,3642.0,1930.0,2504.0,1425.0,3977.0,1838.0	728706.0,803.0,8143.0,357078.0,588981.0,182.0,0.0,114.0,631977.0,1159038.0,219.0,566.0,961498.0,511.0,283.0,404443.0,2740.0,11.0,1213.0,1231.0,3107.0,289024.0,161.0,962906.0,166.0,1131341.0,702697.0,0.0,22.0,76.0,2875.0,242.0,0.0,104.0,49.0,328470.0,364483.0,150.0,1067493.0,233.0	0.68234	1.23916e-06	8.44566e-05	fairly_strong	pos
Bifidobacterium breve	Translation elongation factor Tu	1897.0,863.0,1194.0,1226.0,1759.0,999.0,2582.0,1053.0,1743.0,2098.0,1132.0,967.0,1946.0,1227.0,762.0,1348.0,1272.0,807.0,854.0,1019.0,914.0,1283.0,646.0,1793.0,1683.0,2163.0,1589.0,1444.0,676.0,1904.0,857.0,922.0,670.0,1133.0,1398.0,1075.0,1258.0,755.0,2029.0,726.0	728706.0,803.0,8143.0,357078.0,588981.0,182.0,0.0,114.0,631977.0,1159038.0,219.0,566.0,961498.0,511.0,283.0,404443.0,2740.0,11.0,1213.0,1231.0,3107.0,289024.0,161.0,962906.0,166.0,1131341.0,702697.0,0.0,22.0,76.0,2875.0,242.0,0.0,104.0,49.0,328470.0,364483.0,150.0,1067493.0,233.0	0.680277	1.37282e-06	9.24014e-05	fairly_strong	pos
Bifidobacterium breve	Alkyl hydroperoxide reductase protein F (EC 1.6.4.-)	1154.0,949.0,1708.0,1295.0,1619.0,598.0,316.0,932.0,1184.0,1309.0,678.0,522.0,1344.0,387.0,684.0,844.0,830.0,813.0,979.0,933.0,728.0,1041.0,457.0,1233.0,338.0,1302.0,1012.0,739.0,821.0,279.0,863.0,808.0,428.0,818.0,693.0,737.0,1204.0,701.0,1949.0,51.0	728706.0,803.0,8143.0,357078.0,588981.0,182.0,0.0,114.0,631977.0,1159038.0,219.0,566.0,961498.0,511.0,283.0,404443.0,2740.0,11.0,1213.0,1231.0,3107.0,289024.0,161.0,962906.0,166.0,1131341.0,702697.0,0.0,22.0,76.0,2875.0,242.0,0.0,104.0,49.0,328470.0,364483.0,150.0,1067493.0,233.0	0.679903	1.39841e-06	9.39195e-05	fairly_strong	pos
Bifidobacterium breve	L-lactate dehydrogenase (EC 1.1.1.27)	2255.0,197.0,915.0,980.0,1838.0,419.0,298.0,292.0,1848.0,2270.0,676.0,499.0,2143.0,449.0,238.0,1427.0,1112.0,431.0,217.0,295.0,477.0,1032.0,480.0,1938.0,1587.0,2331.0,1377.0,2159.0,240.0,3021.0,179.0,882.0,282.0,948.0,2003.0,885.0,890.0,422.0,2387.0,118.0	728706.0,803.0,8143.0,357078.0,588981.0,182.0,0.0,114.0,631977.0,1159038.0,219.0,566.0,961498.0,511.0,283.0,404443.0,2740.0,11.0,1213.0,1231.0,3107.0,289024.0,161.0,962906.0,166.0,1131341.0,702697.0,0.0,22.0,76.0,2875.0,242.0,0.0,104.0,49.0,328470.0,364483.0,150.0,1067493.0,233.0	0.679461	1.42928e-06	9.58435e-05	fairly_strong	pos
Bifidobacterium breve	UDP-glucose and UDP-galactose biosynthesis in plants	2235.0,543.0,1456.0,1640.0,2372.0,504.0,547.0,795.0,1826.0,2594.0,699.0,747.0,2430.0,1019.0,455.0,1381.0,1556.0,582.0,2221.0,1145.0,1958.0,1108.0,392.0,2268.0,1856.0,2596.0,1705.0,2245.0,352.0,1894.0,2502.0,640.0,673.0,550.0,1392.0,1014.0,1294.0,334.0,2858.0,56.0	728706.0,803.0,8143.0,357078.0,588981.0,182.0,0.0,114.0,631977.0,1159038.0,219.0,566.0,961498.0,511.0,283.0,404443.0,2740.0,11.0,1213.0,1231.0,3107.0,289024.0,161.0,962906.0,166.0,1131341.0,702697.0,0.0,22.0,76.0,2875.0,242.0,0.0,104.0,49.0,328470.0,364483.0,150.0,1067493.0,233.0	0.678951	1.46563e-06	9.79543e-05	fairly_strong	pos
Bifidobacterium breve	EC 6.3.4.- Ligases that form carbon-nitrogen bonds	9706.0,2754.0,5590.0,5728.0,7280.0,3636.0,3510.0,4251.0,8623.0,8982.0,4926.0,3943.0,8519.0,3617.0,3260.0,7358.0,6498.0,3635.0,4750.0,3583.0,4884.0,6221.0,2785.0,8033.0,9288.0,9098.0,6842.0,4785.0,3039.0,5316.0,4301.0,6197.0,1942.0,4858.0,11315.0,5228.0,5194.0,3632.0,9320.0,319.0	728706.0,803.0,8143.0,357078.0,588981.0,182.0,0.0,114.0,631977.0,1159038.0,219.0,566.0,961498.0,511.0,283.0,404443.0,2740.0,11.0,1213.0,1231.0,3107.0,289024.0,161.0,962906.0,166.0,1131341.0,702697.0,0.0,22.0,76.0,2875.0,242.0,0.0,104.0,49.0,328470.0,364483.0,150.0,1067493.0,233.0	0.677016	1.61143e-06	0.000106996	fairly_strong	pos
Bifidobacterium breve	T4-like non-cyanophage core proteins	4087.0,1888.0,2597.0,2119.0,3399.0,1704.0,975.0,2210.0,3314.0,3981.0,581.0,942.0,3709.0,1330.0,1083.0,2675.0,1771.0,1470.0,2227.0,1579.0,2359.0,1565.0,368.0,3596.0,3568.0,3925.0,3014.0,2916.0,1614.0,3495.0,1808.0,1431.0,988.0,1171.0,4542.0,1549.0,2382.0,229.0,4052.0,1263.0	728706.0,803.0,8143.0,357078.0,588981.0,182.0,0.0,114.0,631977.0,1159038.0,219.0,566.0,961498.0,511.0,283.0,404443.0,2740.0,11.0,1213.0,1231.0,3107.0,289024.0,161.0,962906.0,166.0,1131341.0,702697.0,0.0,22.0,76.0,2875.0,242.0,0.0,104.0,49.0,328470.0,364483.0,150.0,1067493.0,233.0	0.675517	1.7334e-06	0.000114253	fairly_strong	pos
Bifidobacterium breve	Protein Metabolism	121920.0,69235.0,90295.0,89629.0,112426.0,86439.0,61815.0,98742.0,110552.0,117790.0,80518.0,71828.0,115801.0,82801.0,74412.0,96808.0,93832.0,69410.0,70740.0,71985.0,71644.0,89090.0,64070.0,112762.0,107145.0,119398.0,106531.0,86462.0,70059.0,114578.0,65094.0,88042.0,44873.0,80988.0,126696.0,75658.0,98774.0,66742.0,120525.0,34657.0	728706.0,803.0,8143.0,357078.0,588981.0,182.0,0.0,114.0,631977.0,1159038.0,219.0,566.0,961498.0,511.0,283.0,404443.0,2740.0,11.0,1213.0,1231.0,3107.0,289024.0,161.0,962906.0,166.0,1131341.0,702697.0,0.0,22.0,76.0,2875.0,242.0,0.0,104.0,49.0,328470.0,364483.0,150.0,1067493.0,233.0	0.675321	1.74995e-06	0.000115309	fairly_strong	pos
Bifidobacterium breve	LSU ribosomal protein L27p	524.0,252.0,293.0,332.0,463.0,339.0,366.0,312.0,492.0,540.0,294.0,301.0,517.0,343.0,264.0,439.0,360.0,228.0,163.0,275.0,195.0,374.0,203.0,503.0,536.0,536.0,415.0,228.0,192.0,507.0,154.0,316.0,148.0,285.0,606.0,362.0,322.0,204.0,541.0,87.0	728706.0,803.0,8143.0,357078.0,588981.0,182.0,0.0,114.0,631977.0,1159038.0,219.0,566.0,961498.0,511.0,283.0,404443.0,2740.0,11.0,1213.0,1231.0,3107.0,289024.0,161.0,962906.0,166.0,1131341.0,702697.0,0.0,22.0,76.0,2875.0,242.0,0.0,104.0,49.0,328470.0,364483.0,150.0,1067493.0,233.0	0.674941	1.78254e-06	0.0001171	fairly_strong	pos
Bifidobacterium breve	SSU ribosomal protein S13p (S18e)	747.0,322.0,389.0,466.0,652.0,491.0,218.0,376.0,670.0,735.0,406.0,404.0,687.0,442.0,328.0,610.0,533.0,309.0,239.0,395.0,289.0,482.0,404.0,677.0,754.0,701.0,601.0,393.0,229.0,612.0,221.0,451.0,162.0,418.0,816.0,438.0,449.0,298.0,709.0,113.0	728706.0,803.0,8143.0,357078.0,588981.0,182.0,0.0,114.0,631977.0,1159038.0,219.0,566.0,961498.0,511.0,283.0,404443.0,2740.0,11.0,1213.0,1231.0,3107.0,289024.0,161.0,962906.0,166.0,1131341.0,702697.0,0.0,22.0,76.0,2875.0,242.0,0.0,104.0,49.0,328470.0,364483.0,150.0,1067493.0,233.0	0.673673	1.89512e-06	0.000123609	fairly_strong	pos
Bifidobacterium breve	Glutamine, glutamate, aspartate, asparagine metabolism in plants	12881.0,6536.0,10504.0,6800.0,10117.0,4651.0,4043.0,5200.0,10842.0,11878.0,3813.0,5643.0,10745.0,3236.0,4290.0,9136.0,7642.0,4965.0,6696.0,7382.0,6744.0,6385.0,3430.0,10606.0,11339.0,11864.0,8887.0,3628.0,4937.0,3848.0,6208.0,6340.0,2935.0,4549.0,14213.0,5704.0,6785.0,2524.0,11404.0,860.0	728706.0,803.0,8143.0,357078.0,588981.0,182.0,0.0,114.0,631977.0,1159038.0,219.0,566.0,961498.0,511.0,283.0,404443.0,2740.0,11.0,1213.0,1231.0,3107.0,289024.0,161.0,962906.0,166.0,1131341.0,702697.0,0.0,22.0,76.0,2875.0,242.0,0.0,104.0,49.0,328470.0,364483.0,150.0,1067493.0,233.0	0.673651	1.89721e-06	0.000123693	fairly_strong	pos
Bifidobacterium breve	Single-stranded DNA-binding protein	2050.0,606.0,1125.0,887.0,1560.0,833.0,987.0,561.0,1418.0,1545.0,564.0,722.0,1534.0,765.0,841.0,1344.0,866.0,457.0,417.0,641.0,639.0,822.0,277.0,1436.0,1548.0,1601.0,1410.0,514.0,894.0,1697.0,474.0,738.0,400.0,812.0,1695.0,910.0,978.0,340.0,1417.0,737.0	728706.0,803.0,8143.0,357078.0,588981.0,182.0,0.0,114.0,631977.0,1159038.0,219.0,566.0,961498.0,511.0,283.0,404443.0,2740.0,11.0,1213.0,1231.0,3107.0,289024.0,161.0,962906.0,166.0,1131341.0,702697.0,0.0,22.0,76.0,2875.0,242.0,0.0,104.0,49.0,328470.0,364483.0,150.0,1067493.0,233.0	0.673553	1.90619e-06	0.000124204	fairly_strong	pos
Bifidobacterium breve	n-Phenylalkanoic acid degradation	3802.0,2424.0,4915.0,2110.0,4244.0,858.0,154.0,901.0,2910.0,4907.0,44.0,1834.0,4308.0,681.0,641.0,1725.0,1315.0,641.0,4268.0,3650.0,4456.0,1176.0,33.0,4076.0,83.0,4876.0,3381.0,79.0,1468.0,10.0,3525.0,198.0,393.0,117.0,385.0,1315.0,2339.0,97.0,4438.0,55.0	728706.0,803.0,8143.0,357078.0,588981.0,182.0,0.0,114.0,631977.0,1159038.0,219.0,566.0,961498.0,511.0,283.0,404443.0,2740.0,11.0,1213.0,1231.0,3107.0,289024.0,161.0,962906.0,166.0,1131341.0,702697.0,0.0,22.0,76.0,2875.0,242.0,0.0,104.0,49.0,328470.0,364483.0,150.0,1067493.0,233.0	0.673147	1.94378e-06	0.000126501	fairly_strong	pos
Bifidobacterium breve	DNA repair, bacterial UvrD and related helicases	3407.0,2297.0,2910.0,3225.0,3993.0,2639.0,2758.0,4040.0,3485.0,4298.0,3605.0,2770.0,3934.0,3222.0,2812.0,2647.0,3258.0,2319.0,1335.0,2184.0,1468.0,3541.0,2817.0,4015.0,1316.0,4488.0,3763.0,1736.0,2442.0,1916.0,1426.0,2859.0,1620.0,3405.0,1346.0,2759.0,3649.0,3184.0,4054.0,391.0	728706.0,803.0,8143.0,357078.0,588981.0,182.0,0.0,114.0,631977.0,1159038.0,219.0,566.0,961498.0,511.0,283.0,404443.0,2740.0,11.0,1213.0,1231.0,3107.0,289024.0,161.0,962906.0,166.0,1131341.0,702697.0,0.0,22.0,76.0,2875.0,242.0,0.0,104.0,49.0,328470.0,364483.0,150.0,1067493.0,233.0	0.671956	2.05815e-06	0.000133103	fairly_strong	pos
Bifidobacterium breve	Ribonuclease HI (EC 3.1.26.4)	299.0,214.0,453.0,309.0,658.0,255.0,38.0,346.0,300.0,431.0,172.0,124.0,430.0,261.0,280.0,233.0,305.0,207.0,149.0,126.0,331.0,234.0,167.0,438.0,54.0,390.0,402.0,1.0,275.0,1.0,122.0,141.0,140.0,117.0,27.0,227.0,432.0,186.0,485.0,41.0	728706.0,803.0,8143.0,357078.0,588981.0,182.0,0.0,114.0,631977.0,1159038.0,219.0,566.0,961498.0,511.0,283.0,404443.0,2740.0,11.0,1213.0,1231.0,3107.0,289024.0,161.0,962906.0,166.0,1131341.0,702697.0,0.0,22.0,76.0,2875.0,242.0,0.0,104.0,49.0,328470.0,364483.0,150.0,1067493.0,233.0	0.671899	2.06376e-06	0.000133386	fairly_strong	pos
Bifidobacterium breve	UDP-N-acetylmuramate--alanine ligase (EC 6.3.2.8)	2231.0,573.0,1120.0,1248.0,1713.0,955.0,551.0,762.0,1782.0,2013.0,1032.0,606.0,1943.0,697.0,752.0,1564.0,1325.0,871.0,869.0,507.0,1034.0,1333.0,579.0,1791.0,2018.0,2015.0,1516.0,1364.0,799.0,1763.0,836.0,1338.0,462.0,1082.0,2373.0,1131.0,1149.0,774.0,1959.0,69.0	728706.0,803.0,8143.0,357078.0,588981.0,182.0,0.0,114.0,631977.0,1159038.0,219.0,566.0,961498.0,511.0,283.0,404443.0,2740.0,11.0,1213.0,1231.0,3107.0,289024.0,161.0,962906.0,166.0,1131341.0,702697.0,0.0,22.0,76.0,2875.0,242.0,0.0,104.0,49.0,328470.0,364483.0,150.0,1067493.0,233.0	0.671551	2.09848e-06	0.000135508	fairly_strong	pos
Bifidobacterium breve	D-3-phosphoglycerate dehydrogenase (EC 1.1.1.95)	1950.0,841.0,1463.0,1160.0,1583.0,541.0,536.0,700.0,1683.0,1908.0,1448.0,1471.0,1826.0,441.0,692.0,1366.0,1647.0,752.0,604.0,1326.0,686.0,1626.0,879.0,1661.0,1281.0,1955.0,1362.0,34.0,506.0,4.0,613.0,1577.0,296.0,988.0,1741.0,1235.0,973.0,881.0,1938.0,78.0	728706.0,803.0,8143.0,357078.0,588981.0,182.0,0.0,114.0,631977.0,1159038.0,219.0,566.0,961498.0,511.0,283.0,404443.0,2740.0,11.0,1213.0,1231.0,3107.0,289024.0,161.0,962906.0,166.0,1131341.0,702697.0,0.0,22.0,76.0,2875.0,242.0,0.0,104.0,49.0,328470.0,364483.0,150.0,1067493.0,233.0	0.671412	2.11247e-06	0.00013633	fairly_strong	pos
Bifidobacterium breve	Unsaturated Fatty Acid Metabolism	3991.0,2787.0,4749.0,2504.0,4403.0,1362.0,623.0,1375.0,3341.0,4911.0,914.0,2442.0,4441.0,1103.0,1226.0,2368.0,2124.0,1040.0,4339.0,3902.0,4479.0,1858.0,523.0,4168.0,1206.0,4906.0,3603.0,44.0,1260.0,8.0,3594.0,1177.0,676.0,672.0,1951.0,1766.0,2740.0,758.0,4438.0,53.0	728706.0,803.0,8143.0,357078.0,588981.0,182.0,0.0,114.0,631977.0,1159038.0,219.0,566.0,961498.0,511.0,283.0,404443.0,2740.0,11.0,1213.0,1231.0,3107.0,289024.0,161.0,962906.0,166.0,1131341.0,702697.0,0.0,22.0,76.0,2875.0,242.0,0.0,104.0,49.0,328470.0,364483.0,150.0,1067493.0,233.0	0.671288	2.12502e-06	0.000137017	fairly_strong	pos
Bifidobacterium breve	tRNA modification yeast cytoplasmic	7021.0,3077.0,5160.0,4163.0,5757.0,3012.0,2050.0,4425.0,5861.0,6701.0,2853.0,2871.0,6486.0,2899.0,2731.0,5037.0,4331.0,2858.0,2627.0,3034.0,2781.0,3997.0,1825.0,6036.0,5767.0,6551.0,5130.0,5537.0,3316.0,6091.0,2093.0,3793.0,1914.0,3545.0,7443.0,3471.0,4525.0,2056.0,6606.0,277.0	728706.0,803.0,8143.0,357078.0,588981.0,182.0,0.0,114.0,631977.0,1159038.0,219.0,566.0,961498.0,511.0,283.0,404443.0,2740.0,11.0,1213.0,1231.0,3107.0,289024.0,161.0,962906.0,166.0,1131341.0,702697.0,0.0,22.0,76.0,2875.0,242.0,0.0,104.0,49.0,328470.0,364483.0,150.0,1067493.0,233.0	0.671247	2.12915e-06	0.000137161	fairly_strong	pos
Bifidobacterium breve	LSU ribosomal protein L2p (L8e)	1416.0,724.0,971.0,869.0,1235.0,901.0,477.0,677.0,1310.0,1476.0,802.0,734.0,1351.0,811.0,569.0,1203.0,1043.0,725.0,592.0,742.0,713.0,921.0,625.0,1320.0,1543.0,1428.0,1120.0,965.0,528.0,1166.0,535.0,876.0,345.0,710.0,1612.0,833.0,868.0,579.0,1547.0,52.0	728706.0,803.0,8143.0,357078.0,588981.0,182.0,0.0,114.0,631977.0,1159038.0,219.0,566.0,961498.0,511.0,283.0,404443.0,2740.0,11.0,1213.0,1231.0,3107.0,289024.0,161.0,962906.0,166.0,1131341.0,702697.0,0.0,22.0,76.0,2875.0,242.0,0.0,104.0,49.0,328470.0,364483.0,150.0,1067493.0,233.0	0.670797	2.17535e-06	0.00013968	fairly_strong	pos
Bifidobacterium breve	Aconitate hydratase (EC 4.2.1.3)	1810.0,709.0,1307.0,805.0,1452.0,311.0,549.0,408.0,1598.0,1959.0,292.0,644.0,1647.0,99.0,397.0,1308.0,1120.0,484.0,918.0,973.0,760.0,761.0,94.0,1660.0,2021.0,1988.0,1117.0,1.0,160.0,4.0,967.0,669.0,232.0,562.0,2102.0,700.0,612.0,42.0,1469.0,111.0	728706.0,803.0,8143.0,357078.0,588981.0,182.0,0.0,114.0,631977.0,1159038.0,219.0,566.0,961498.0,511.0,283.0,404443.0,2740.0,11.0,1213.0,1231.0,3107.0,289024.0,161.0,962906.0,166.0,1131341.0,702697.0,0.0,22.0,76.0,2875.0,242.0,0.0,104.0,49.0,328470.0,364483.0,150.0,1067493.0,233.0	0.669802	2.28093e-06	0.000145723	fairly_strong	pos
Bifidobacterium breve	Adenylate kinase (EC 2.7.4.3)	864.0,326.0,508.0,498.0,888.0,400.0,394.0,307.0,762.0,1117.0,378.0,480.0,930.0,449.0,270.0,592.0,407.0,249.0,362.0,442.0,431.0,518.0,305.0,989.0,370.0,998.0,728.0,753.0,207.0,1058.0,329.0,697.0,126.0,418.0,1435.0,496.0,564.0,308.0,1119.0,33.0	728706.0,803.0,8143.0,357078.0,588981.0,182.0,0.0,114.0,631977.0,1159038.0,219.0,566.0,961498.0,511.0,283.0,404443.0,2740.0,11.0,1213.0,1231.0,3107.0,289024.0,161.0,962906.0,166.0,1131341.0,702697.0,0.0,22.0,76.0,2875.0,242.0,0.0,104.0,49.0,328470.0,364483.0,150.0,1067493.0,233.0	0.667446	2.54984e-06	0.000159834	fairly_strong	pos
Bifidobacterium breve	Pyruvate kinase (EC 2.7.1.40)	1908.0,1015.0,1469.0,1542.0,2034.0,1262.0,534.0,1952.0,1743.0,2134.0,1119.0,890.0,2091.0,1327.0,1285.0,1354.0,1256.0,1049.0,1076.0,864.0,1219.0,1311.0,702.0,2061.0,1426.0,2271.0,1817.0,1898.0,1441.0,2517.0,945.0,1146.0,820.0,1438.0,1092.0,1091.0,1981.0,1015.0,2142.0,78.0	728706.0,803.0,8143.0,357078.0,588981.0,182.0,0.0,114.0,631977.0,1159038.0,219.0,566.0,961498.0,511.0,283.0,404443.0,2740.0,11.0,1213.0,1231.0,3107.0,289024.0,161.0,962906.0,166.0,1131341.0,702697.0,0.0,22.0,76.0,2875.0,242.0,0.0,104.0,49.0,328470.0,364483.0,150.0,1067493.0,233.0	0.664721	2.89705e-06	0.000178089	fairly_strong	pos
Bifidobacterium breve	Nitrogen regulatory protein P-II	611.0,403.0,395.0,594.0,650.0,414.0,173.0,526.0,635.0,750.0,482.0,525.0,686.0,502.0,528.0,624.0,559.0,353.0,207.0,475.0,217.0,476.0,421.0,688.0,68.0,693.0,673.0,2.0,356.0,0.0,135.0,541.0,199.0,579.0,564.0,521.0,655.0,449.0,681.0,358.0	728706.0,803.0,8143.0,357078.0,588981.0,182.0,0.0,114.0,631977.0,1159038.0,219.0,566.0,961498.0,511.0,283.0,404443.0,2740.0,11.0,1213.0,1231.0,3107.0,289024.0,161.0,962906.0,166.0,1131341.0,702697.0,0.0,22.0,76.0,2875.0,242.0,0.0,104.0,49.0,328470.0,364483.0,150.0,1067493.0,233.0	0.662178	3.25965e-06	0.000197239	fairly_strong	pos
Bifidobacterium breve	Autotrophy	611.0,403.0,395.0,594.0,650.0,414.0,173.0,526.0,635.0,750.0,482.0,525.0,686.0,502.0,528.0,624.0,559.0,353.0,207.0,475.0,217.0,476.0,421.0,688.0,68.0,693.0,673.0,2.0,356.0,0.0,135.0,541.0,199.0,579.0,564.0,521.0,655.0,449.0,681.0,358.0	728706.0,803.0,8143.0,357078.0,588981.0,182.0,0.0,114.0,631977.0,1159038.0,219.0,566.0,961498.0,511.0,283.0,404443.0,2740.0,11.0,1213.0,1231.0,3107.0,289024.0,161.0,962906.0,166.0,1131341.0,702697.0,0.0,22.0,76.0,2875.0,242.0,0.0,104.0,49.0,328470.0,364483.0,150.0,1067493.0,233.0	0.662178	3.25965e-06	0.000197239	fairly_strong	pos
Bifidobacterium breve	PII superfamily	611.0,403.0,395.0,594.0,650.0,414.0,173.0,526.0,635.0,750.0,482.0,525.0,686.0,502.0,528.0,624.0,559.0,353.0,207.0,475.0,217.0,476.0,421.0,688.0,68.0,693.0,673.0,2.0,356.0,0.0,135.0,541.0,199.0,579.0,564.0,521.0,655.0,449.0,681.0,358.0	728706.0,803.0,8143.0,357078.0,588981.0,182.0,0.0,114.0,631977.0,1159038.0,219.0,566.0,961498.0,511.0,283.0,404443.0,2740.0,11.0,1213.0,1231.0,3107.0,289024.0,161.0,962906.0,166.0,1131341.0,702697.0,0.0,22.0,76.0,2875.0,242.0,0.0,104.0,49.0,328470.0,364483.0,150.0,1067493.0,233.0	0.662178	3.25965e-06	0.000197239	fairly_strong	pos
Bifidobacterium breve	PROSC YggS	22126.0,9171.0,16180.0,13998.0,18701.0,11303.0,7837.0,13441.0,19339.0,20163.0,12437.0,10234.0,19734.0,10834.0,10602.0,16652.0,15923.0,10376.0,10764.0,10614.0,11228.0,13695.0,8373.0,18629.0,19051.0,20603.0,17282.0,13620.0,10582.0,16651.0,9936.0,14382.0,6687.0,12326.0,24516.0,12079.0,15100.0,9185.0,19847.0,2350.0	728706.0,803.0,8143.0,357078.0,588981.0,182.0,0.0,114.0,631977.0,1159038.0,219.0,566.0,961498.0,511.0,283.0,404443.0,2740.0,11.0,1213.0,1231.0,3107.0,289024.0,161.0,962906.0,166.0,1131341.0,702697.0,0.0,22.0,76.0,2875.0,242.0,0.0,104.0,49.0,328470.0,364483.0,150.0,1067493.0,233.0	0.661137	3.41998e-06	0.000205789	fairly_strong	pos
Bifidobacterium breve	Mycobacterium virulence operon involved in protein synthesis (SSU ribosomal proteins)	6962.0,3378.0,4506.0,4342.0,5800.0,3793.0,6309.0,3257.0,6269.0,6984.0,4603.0,4158.0,6531.0,4206.0,2888.0,5387.0,5284.0,3413.0,3143.0,3705.0,3385.0,4941.0,3420.0,6125.0,6512.0,7139.0,5312.0,4969.0,2497.0,6466.0,2931.0,4535.0,2163.0,4313.0,7116.0,4167.0,4198.0,3430.0,6877.0,2534.0	728706.0,803.0,8143.0,357078.0,588981.0,182.0,0.0,114.0,631977.0,1159038.0,219.0,566.0,961498.0,511.0,283.0,404443.0,2740.0,11.0,1213.0,1231.0,3107.0,289024.0,161.0,962906.0,166.0,1131341.0,702697.0,0.0,22.0,76.0,2875.0,242.0,0.0,104.0,49.0,328470.0,364483.0,150.0,1067493.0,233.0	0.660016	3.60049e-06	0.000215631	fairly_strong	pos
Bifidobacterium breve	RecA and RecX	1821.0,735.0,1080.0,1060.0,1440.0,826.0,1305.0,840.0,1581.0,1706.0,899.0,889.0,1662.0,981.0,768.0,1356.0,1173.0,702.0,695.0,852.0,703.0,1135.0,594.0,1521.0,1548.0,1857.0,1266.0,1223.0,613.0,1506.0,595.0,1106.0,542.0,773.0,2019.0,924.0,1116.0,615.0,1680.0,1515.0	728706.0,803.0,8143.0,357078.0,588981.0,182.0,0.0,114.0,631977.0,1159038.0,219.0,566.0,961498.0,511.0,283.0,404443.0,2740.0,11.0,1213.0,1231.0,3107.0,289024.0,161.0,962906.0,166.0,1131341.0,702697.0,0.0,22.0,76.0,2875.0,242.0,0.0,104.0,49.0,328470.0,364483.0,150.0,1067493.0,233.0	0.657902	3.965e-06	0.000235053	fairly_strong	pos
Bifidobacterium breve	RecA protein	1821.0,735.0,1080.0,1060.0,1440.0,826.0,1305.0,840.0,1581.0,1706.0,899.0,889.0,1662.0,981.0,768.0,1356.0,1173.0,702.0,695.0,852.0,703.0,1135.0,594.0,1521.0,1548.0,1857.0,1266.0,1223.0,613.0,1506.0,595.0,1106.0,542.0,773.0,2019.0,924.0,1116.0,615.0,1680.0,1515.0	728706.0,803.0,8143.0,357078.0,588981.0,182.0,0.0,114.0,631977.0,1159038.0,219.0,566.0,961498.0,511.0,283.0,404443.0,2740.0,11.0,1213.0,1231.0,3107.0,289024.0,161.0,962906.0,166.0,1131341.0,702697.0,0.0,22.0,76.0,2875.0,242.0,0.0,104.0,49.0,328470.0,364483.0,150.0,1067493.0,233.0	0.657902	3.965e-06	0.000235053	fairly_strong	pos
Bifidobacterium breve	Ribosome biogenesis bacterial	8142.0,3766.0,6043.0,5285.0,6728.0,4458.0,3073.0,6215.0,6966.0,7478.0,4262.0,3626.0,7302.0,4031.0,3990.0,5941.0,5332.0,4013.0,4441.0,3896.0,4230.0,5085.0,2612.0,7056.0,6780.0,7665.0,6368.0,5244.0,4616.0,7005.0,4015.0,4973.0,2623.0,5049.0,8107.0,4310.0,5779.0,3321.0,7574.0,262.0	728706.0,803.0,8143.0,357078.0,588981.0,182.0,0.0,114.0,631977.0,1159038.0,219.0,566.0,961498.0,511.0,283.0,404443.0,2740.0,11.0,1213.0,1231.0,3107.0,289024.0,161.0,962906.0,166.0,1131341.0,702697.0,0.0,22.0,76.0,2875.0,242.0,0.0,104.0,49.0,328470.0,364483.0,150.0,1067493.0,233.0	0.65763	4.01436e-06	0.000237653	fairly_strong	pos
Bifidobacterium breve	Sialic Acid Metabolism	8796.0,7114.0,7022.0,7827.0,11183.0,10226.0,2387.0,9664.0,8774.0,11687.0,5983.0,4409.0,11216.0,7639.0,5312.0,7011.0,6130.0,7254.0,9182.0,5269.0,7213.0,6558.0,5077.0,10701.0,7080.0,11442.0,11668.0,9077.0,6095.0,10745.0,8852.0,6163.0,3792.0,6700.0,5867.0,5878.0,11164.0,5535.0,11095.0,1442.0	728706.0,803.0,8143.0,357078.0,588981.0,182.0,0.0,114.0,631977.0,1159038.0,219.0,566.0,961498.0,511.0,283.0,404443.0,2740.0,11.0,1213.0,1231.0,3107.0,289024.0,161.0,962906.0,166.0,1131341.0,702697.0,0.0,22.0,76.0,2875.0,242.0,0.0,104.0,49.0,328470.0,364483.0,150.0,1067493.0,233.0	0.65752	4.03445e-06	0.000238516	fairly_strong	pos
Bifidobacterium breve	NADP-specific glutamate dehydrogenase (EC 1.4.1.4)	1818.0,934.0,1322.0,1051.0,1587.0,474.0,617.0,622.0,1652.0,1832.0,870.0,1060.0,1705.0,737.0,515.0,1489.0,1354.0,742.0,339.0,991.0,544.0,1193.0,442.0,1605.0,1705.0,1691.0,1334.0,1170.0,439.0,1482.0,247.0,1064.0,413.0,618.0,2260.0,1068.0,981.0,600.0,2005.0,71.0	728706.0,803.0,8143.0,357078.0,588981.0,182.0,0.0,114.0,631977.0,1159038.0,219.0,566.0,961498.0,511.0,283.0,404443.0,2740.0,11.0,1213.0,1231.0,3107.0,289024.0,161.0,962906.0,166.0,1131341.0,702697.0,0.0,22.0,76.0,2875.0,242.0,0.0,104.0,49.0,328470.0,364483.0,150.0,1067493.0,233.0	0.656474	4.23015e-06	0.000248996	fairly_strong	pos
Bifidobacterium breve	Predictions based on plant-prokaryote comparative analysis	9409.0,5631.0,7808.0,8078.0,9347.0,6681.0,6187.0,8024.0,9229.0,9410.0,7878.0,6281.0,9120.0,6187.0,7170.0,8229.0,8557.0,6127.0,5823.0,6078.0,5630.0,8984.0,5947.0,8992.0,7476.0,9452.0,8586.0,7098.0,5968.0,8659.0,5188.0,8619.0,3784.0,7605.0,9514.0,7201.0,8334.0,7444.0,10183.0,3227.0	728706.0,803.0,8143.0,357078.0,588981.0,182.0,0.0,114.0,631977.0,1159038.0,219.0,566.0,961498.0,511.0,283.0,404443.0,2740.0,11.0,1213.0,1231.0,3107.0,289024.0,161.0,962906.0,166.0,1131341.0,702697.0,0.0,22.0,76.0,2875.0,242.0,0.0,104.0,49.0,328470.0,364483.0,150.0,1067493.0,233.0	0.6559	4.34127e-06	0.000254498	fairly_strong	pos
Bifidobacterium breve	Pterin metabolism	844.0,470.0,496.0,618.0,805.0,557.0,1038.0,448.0,795.0,996.0,511.0,492.0,889.0,456.0,393.0,686.0,635.0,398.0,343.0,511.0,418.0,628.0,304.0,859.0,825.0,922.0,802.0,597.0,271.0,792.0,353.0,517.0,302.0,402.0,904.0,501.0,608.0,368.0,892.0,864.0	728706.0,803.0,8143.0,357078.0,588981.0,182.0,0.0,114.0,631977.0,1159038.0,219.0,566.0,961498.0,511.0,283.0,404443.0,2740.0,11.0,1213.0,1231.0,3107.0,289024.0,161.0,962906.0,166.0,1131341.0,702697.0,0.0,22.0,76.0,2875.0,242.0,0.0,104.0,49.0,328470.0,364483.0,150.0,1067493.0,233.0	0.653711	4.78992e-06	0.000277956	fairly_strong	pos
Bifidobacterium breve	GTP cyclohydrolase I (EC 3.5.4.16) type 1	844.0,470.0,496.0,618.0,805.0,557.0,1038.0,448.0,795.0,996.0,511.0,492.0,889.0,456.0,393.0,686.0,635.0,398.0,338.0,498.0,391.0,628.0,304.0,859.0,825.0,922.0,802.0,597.0,271.0,792.0,326.0,517.0,302.0,402.0,904.0,501.0,608.0,368.0,892.0,863.0	728706.0,803.0,8143.0,357078.0,588981.0,182.0,0.0,114.0,631977.0,1159038.0,219.0,566.0,961498.0,511.0,283.0,404443.0,2740.0,11.0,1213.0,1231.0,3107.0,289024.0,161.0,962906.0,166.0,1131341.0,702697.0,0.0,22.0,76.0,2875.0,242.0,0.0,104.0,49.0,328470.0,364483.0,150.0,1067493.0,233.0	0.65371	4.79027e-06	0.000277956	fairly_strong	pos
Bifidobacterium breve	Pterin metabolism 3	3597.0,2201.0,2895.0,3032.0,3349.0,2783.0,2067.0,2543.0,3777.0,3536.0,2951.0,2299.0,3386.0,2243.0,2458.0,3023.0,3084.0,2148.0,2576.0,1774.0,2561.0,3273.0,2068.0,3425.0,2739.0,3411.0,3435.0,2265.0,2300.0,3050.0,2209.0,3578.0,1308.0,2334.0,3568.0,2440.0,3112.0,2730.0,3423.0,1479.0	728706.0,803.0,8143.0,357078.0,588981.0,182.0,0.0,114.0,631977.0,1159038.0,219.0,566.0,961498.0,511.0,283.0,404443.0,2740.0,11.0,1213.0,1231.0,3107.0,289024.0,161.0,962906.0,166.0,1131341.0,702697.0,0.0,22.0,76.0,2875.0,242.0,0.0,104.0,49.0,328470.0,364483.0,150.0,1067493.0,233.0	0.653692	4.79399e-06	0.000278098	fairly_strong	pos
Bifidobacterium breve	Entner-Doudoroff Pathway	14963.0,9504.0,12998.0,12343.0,16847.0,12025.0,4167.0,13502.0,13874.0,17047.0,9767.0,7667.0,16493.0,10898.0,10370.0,10638.0,10388.0,8637.0,11060.0,8946.0,11043.0,11156.0,7645.0,16788.0,7842.0,17354.0,15629.0,17387.0,11677.0,20888.0,9782.0,9783.0,6522.0,9538.0,8779.0,8795.0,16234.0,8710.0,18953.0,2802.0	728706.0,803.0,8143.0,357078.0,588981.0,182.0,0.0,114.0,631977.0,1159038.0,219.0,566.0,961498.0,511.0,283.0,404443.0,2740.0,11.0,1213.0,1231.0,3107.0,289024.0,161.0,962906.0,166.0,1131341.0,702697.0,0.0,22.0,76.0,2875.0,242.0,0.0,104.0,49.0,328470.0,364483.0,150.0,1067493.0,233.0	0.65362	4.80949e-06	0.000278922	fairly_strong	pos
Bifidobacterium breve	Ribonucleotide reduction protein NrdI	822.0,245.0,424.0,451.0,705.0,294.0,219.0,279.0,748.0,825.0,333.0,218.0,746.0,201.0,284.0,692.0,531.0,339.0,109.0,222.0,181.0,501.0,173.0,737.0,777.0,854.0,618.0,763.0,288.0,892.0,73.0,438.0,191.0,281.0,1005.0,454.0,486.0,226.0,864.0,6.0	728706.0,803.0,8143.0,357078.0,588981.0,182.0,0.0,114.0,631977.0,1159038.0,219.0,566.0,961498.0,511.0,283.0,404443.0,2740.0,11.0,1213.0,1231.0,3107.0,289024.0,161.0,962906.0,166.0,1131341.0,702697.0,0.0,22.0,76.0,2875.0,242.0,0.0,104.0,49.0,328470.0,364483.0,150.0,1067493.0,233.0	0.650655	5.48781e-06	0.000313469	fairly_strong	pos
Bifidobacterium breve	Iron-sulfur cluster assembly protein SufB	2376.0,1103.0,1398.0,1165.0,1814.0,959.0,1667.0,654.0,1882.0,2169.0,482.0,687.0,2048.0,578.0,687.0,1455.0,1079.0,977.0,1012.0,984.0,1134.0,931.0,339.0,1874.0,2108.0,2191.0,1591.0,1554.0,822.0,1829.0,950.0,783.0,589.0,465.0,2462.0,905.0,1261.0,216.0,2065.0,1309.0	728706.0,803.0,8143.0,357078.0,588981.0,182.0,0.0,114.0,631977.0,1159038.0,219.0,566.0,961498.0,511.0,283.0,404443.0,2740.0,11.0,1213.0,1231.0,3107.0,289024.0,161.0,962906.0,166.0,1131341.0,702697.0,0.0,22.0,76.0,2875.0,242.0,0.0,104.0,49.0,328470.0,364483.0,150.0,1067493.0,233.0	0.650358	5.56034e-06	0.000317109	fairly_strong	pos
Bifidobacterium breve	LSU ribosomal protein L22p (L17e)	581.0,257.0,346.0,346.0,527.0,401.0,163.0,318.0,527.0,565.0,324.0,305.0,555.0,360.0,241.0,495.0,441.0,266.0,282.0,354.0,304.0,377.0,291.0,524.0,603.0,606.0,455.0,370.0,177.0,546.0,236.0,354.0,127.0,276.0,656.0,335.0,379.0,214.0,635.0,20.0	728706.0,803.0,8143.0,357078.0,588981.0,182.0,0.0,114.0,631977.0,1159038.0,219.0,566.0,961498.0,511.0,283.0,404443.0,2740.0,11.0,1213.0,1231.0,3107.0,289024.0,161.0,962906.0,166.0,1131341.0,702697.0,0.0,22.0,76.0,2875.0,242.0,0.0,104.0,49.0,328470.0,364483.0,150.0,1067493.0,233.0	0.650293	5.57641e-06	0.000317858	fairly_strong	pos
Bifidobacterium breve	Staphylococcal phi-Mu50B-like prophages	2376.0,1103.0,1404.0,1165.0,1815.0,965.0,1669.0,654.0,1887.0,2169.0,482.0,694.0,2048.0,580.0,723.0,1456.0,1080.0,981.0,1012.0,985.0,1134.0,931.0,339.0,1874.0,2108.0,2191.0,1591.0,1555.0,845.0,1829.0,950.0,788.0,589.0,470.0,2462.0,905.0,1262.0,219.0,2065.0,1309.0	728706.0,803.0,8143.0,357078.0,588981.0,182.0,0.0,114.0,631977.0,1159038.0,219.0,566.0,961498.0,511.0,283.0,404443.0,2740.0,11.0,1213.0,1231.0,3107.0,289024.0,161.0,962906.0,166.0,1131341.0,702697.0,0.0,22.0,76.0,2875.0,242.0,0.0,104.0,49.0,328470.0,364483.0,150.0,1067493.0,233.0	0.649837	5.68976e-06	0.000323552	fairly_strong	pos
Bifidobacterium breve	SSU ribosomal protein S8p (S15Ae)	824.0,322.0,425.0,473.0,682.0,537.0,274.0,362.0,745.0,781.0,413.0,451.0,729.0,437.0,323.0,672.0,600.0,320.0,315.0,405.0,357.0,505.0,374.0,698.0,900.0,838.0,572.0,437.0,243.0,651.0,235.0,500.0,134.0,413.0,971.0,462.0,482.0,318.0,841.0,271.0	728706.0,803.0,8143.0,357078.0,588981.0,182.0,0.0,114.0,631977.0,1159038.0,219.0,566.0,961498.0,511.0,283.0,404443.0,2740.0,11.0,1213.0,1231.0,3107.0,289024.0,161.0,962906.0,166.0,1131341.0,702697.0,0.0,22.0,76.0,2875.0,242.0,0.0,104.0,49.0,328470.0,364483.0,150.0,1067493.0,233.0	0.649115	5.87357e-06	0.000332257	fairly_strong	pos
Bifidobacterium breve	Glycolysis and Gluconeogenesis	16095.0,8500.0,12943.0,11764.0,15197.0,10543.0,4908.0,13268.0,14666.0,16605.0,8869.0,6988.0,15838.0,10015.0,9714.0,11618.0,10028.0,8711.0,10970.0,8493.0,11358.0,10371.0,7775.0,16044.0,10851.0,17062.0,14415.0,15902.0,11242.0,19682.0,10083.0,9744.0,5887.0,9987.0,12654.0,8779.0,13815.0,7805.0,16967.0,1425.0	728706.0,803.0,8143.0,357078.0,588981.0,182.0,0.0,114.0,631977.0,1159038.0,219.0,566.0,961498.0,511.0,283.0,404443.0,2740.0,11.0,1213.0,1231.0,3107.0,289024.0,161.0,962906.0,166.0,1131341.0,702697.0,0.0,22.0,76.0,2875.0,242.0,0.0,104.0,49.0,328470.0,364483.0,150.0,1067493.0,233.0	0.649005	5.90227e-06	0.000333793	fairly_strong	pos
Bifidobacterium breve	Cell division protein FtsZ (EC 3.4.24.-)	1521.0,686.0,846.0,928.0,1268.0,868.0,573.0,880.0,1405.0,1552.0,820.0,809.0,1420.0,878.0,742.0,1272.0,1030.0,724.0,675.0,766.0,803.0,993.0,571.0,1394.0,1422.0,1556.0,1197.0,1235.0,574.0,1592.0,652.0,1011.0,402.0,714.0,1730.0,840.0,1052.0,646.0,1518.0,60.0	728706.0,803.0,8143.0,357078.0,588981.0,182.0,0.0,114.0,631977.0,1159038.0,219.0,566.0,961498.0,511.0,283.0,404443.0,2740.0,11.0,1213.0,1231.0,3107.0,289024.0,161.0,962906.0,166.0,1131341.0,702697.0,0.0,22.0,76.0,2875.0,242.0,0.0,104.0,49.0,328470.0,364483.0,150.0,1067493.0,233.0	0.648414	6.05751e-06	0.000341412	fairly_strong	pos
Bifidobacterium breve	Ribokinase (EC 2.7.1.15)	1341.0,656.0,1418.0,1335.0,1628.0,690.0,182.0,719.0,1362.0,1798.0,1534.0,1118.0,1669.0,673.0,839.0,1142.0,1304.0,575.0,1069.0,1331.0,1053.0,1478.0,1333.0,1594.0,166.0,1828.0,1709.0,859.0,636.0,1087.0,826.0,1547.0,312.0,1340.0,373.0,1186.0,1594.0,1590.0,1687.0,719.0	728706.0,803.0,8143.0,357078.0,588981.0,182.0,0.0,114.0,631977.0,1159038.0,219.0,566.0,961498.0,511.0,283.0,404443.0,2740.0,11.0,1213.0,1231.0,3107.0,289024.0,161.0,962906.0,166.0,1131341.0,702697.0,0.0,22.0,76.0,2875.0,242.0,0.0,104.0,49.0,328470.0,364483.0,150.0,1067493.0,233.0	0.646621	6.55189e-06	0.000366791	fairly_strong	pos
Bifidobacterium breve	Permease of the drug/metabolite transporter (DMT) superfamily	1943.0,2162.0,2078.0,1901.0,2524.0,1756.0,497.0,1336.0,2124.0,2806.0,1664.0,1756.0,2567.0,602.0,1695.0,1773.0,1977.0,934.0,2162.0,2032.0,1836.0,1967.0,1272.0,2653.0,984.0,2858.0,2380.0,4.0,1477.0,1.0,2149.0,1335.0,651.0,1485.0,354.0,1647.0,1968.0,2340.0,2735.0,53.0	728706.0,803.0,8143.0,357078.0,588981.0,182.0,0.0,114.0,631977.0,1159038.0,219.0,566.0,961498.0,511.0,283.0,404443.0,2740.0,11.0,1213.0,1231.0,3107.0,289024.0,161.0,962906.0,166.0,1131341.0,702697.0,0.0,22.0,76.0,2875.0,242.0,0.0,104.0,49.0,328470.0,364483.0,150.0,1067493.0,233.0	0.64567	6.82881e-06	0.000380422	fairly_strong	pos
Bifidobacterium breve	Mycobacterium virulence operon involved in protein synthesis (LSU ribosomal proteins)	765.0,281.0,434.0,456.0,653.0,367.0,318.0,377.0,627.0,737.0,311.0,397.0,683.0,313.0,320.0,547.0,412.0,220.0,253.0,450.0,251.0,417.0,280.0,688.0,600.0,776.0,548.0,209.0,198.0,574.0,241.0,396.0,113.0,325.0,643.0,374.0,436.0,218.0,759.0,1095.0	728706.0,803.0,8143.0,357078.0,588981.0,182.0,0.0,114.0,631977.0,1159038.0,219.0,566.0,961498.0,511.0,283.0,404443.0,2740.0,11.0,1213.0,1231.0,3107.0,289024.0,161.0,962906.0,166.0,1131341.0,702697.0,0.0,22.0,76.0,2875.0,242.0,0.0,104.0,49.0,328470.0,364483.0,150.0,1067493.0,233.0	0.642692	7.76719e-06	0.000426653	fairly_strong	pos
Bifidobacterium breve	Maltose/maltodextrin transport ATP-binding protein MalK (EC 3.6.3.19)	907.0,868.0,889.0,965.0,1202.0,674.0,199.0,874.0,1007.0,1382.0,1158.0,1174.0,1232.0,450.0,772.0,932.0,1050.0,570.0,241.0,931.0,315.0,1111.0,727.0,1335.0,116.0,1280.0,1173.0,0.0,547.0,3.0,200.0,939.0,328.0,842.0,269.0,971.0,1017.0,1170.0,1362.0,3.0	728706.0,803.0,8143.0,357078.0,588981.0,182.0,0.0,114.0,631977.0,1159038.0,219.0,566.0,961498.0,511.0,283.0,404443.0,2740.0,11.0,1213.0,1231.0,3107.0,289024.0,161.0,962906.0,166.0,1131341.0,702697.0,0.0,22.0,76.0,2875.0,242.0,0.0,104.0,49.0,328470.0,364483.0,150.0,1067493.0,233.0	0.641154	8.29686e-06	0.00045105	fairly_strong	pos
Bifidobacterium breve	Staphylococcal pathogenicity islands SaPI	7892.0,2854.0,4842.0,5207.0,6352.0,3671.0,5949.0,3866.0,7191.0,7456.0,5344.0,4720.0,7092.0,4297.0,3533.0,5894.0,5831.0,3262.0,3100.0,3790.0,3276.0,5867.0,4040.0,6871.0,5560.0,7690.0,5877.0,6570.0,3035.0,8722.0,2718.0,5681.0,2292.0,4774.0,7344.0,4700.0,5090.0,4180.0,7435.0,2207.0	728706.0,803.0,8143.0,357078.0,588981.0,182.0,0.0,114.0,631977.0,1159038.0,219.0,566.0,961498.0,511.0,283.0,404443.0,2740.0,11.0,1213.0,1231.0,3107.0,289024.0,161.0,962906.0,166.0,1131341.0,702697.0,0.0,22.0,76.0,2875.0,242.0,0.0,104.0,49.0,328470.0,364483.0,150.0,1067493.0,233.0	0.64037	8.57928e-06	0.000463491	fairly_strong	pos
Bifidobacterium breve	Evolution of Proline Biosynthesis (for review by Fichman et al)	10200.0,3851.0,7154.0,6360.0,8701.0,4348.0,3442.0,5504.0,8573.0,9207.0,6246.0,5980.0,9069.0,4435.0,4337.0,7597.0,7817.0,4423.0,5280.0,4720.0,6032.0,6721.0,4000.0,8232.0,9561.0,9499.0,7614.0,4391.0,4367.0,4561.0,5093.0,6794.0,2618.0,5962.0,11330.0,5704.0,6436.0,4496.0,8867.0,510.0	728706.0,803.0,8143.0,357078.0,588981.0,182.0,0.0,114.0,631977.0,1159038.0,219.0,566.0,961498.0,511.0,283.0,404443.0,2740.0,11.0,1213.0,1231.0,3107.0,289024.0,161.0,962906.0,166.0,1131341.0,702697.0,0.0,22.0,76.0,2875.0,242.0,0.0,104.0,49.0,328470.0,364483.0,150.0,1067493.0,233.0	0.639946	8.73552e-06	0.000471461	fairly_strong	pos
Bifidobacterium breve	NAD regulation	5163.0,2681.0,4131.0,4430.0,5568.0,3206.0,1293.0,4610.0,4407.0,5151.0,3120.0,2850.0,5140.0,3206.0,3330.0,3890.0,3951.0,3004.0,2819.0,2689.0,3442.0,3799.0,2590.0,4996.0,3581.0,5351.0,5091.0,4802.0,3139.0,6267.0,2574.0,3462.0,2036.0,3215.0,4595.0,3067.0,5064.0,2751.0,5158.0,1118.0	728706.0,803.0,8143.0,357078.0,588981.0,182.0,0.0,114.0,631977.0,1159038.0,219.0,566.0,961498.0,511.0,283.0,404443.0,2740.0,11.0,1213.0,1231.0,3107.0,289024.0,161.0,962906.0,166.0,1131341.0,702697.0,0.0,22.0,76.0,2875.0,242.0,0.0,104.0,49.0,328470.0,364483.0,150.0,1067493.0,233.0	0.639524	8.89392e-06	0.000479412	fairly_strong	pos
Bifidobacterium breve	Folate biosynthesis in plants	4843.0,2130.0,2840.0,3216.0,4217.0,2879.0,2257.0,2484.0,5222.0,4699.0,3229.0,2291.0,4406.0,2279.0,2317.0,3949.0,3712.0,2197.0,2243.0,2179.0,2413.0,4072.0,2251.0,4212.0,4065.0,4326.0,3949.0,3634.0,2008.0,4933.0,2157.0,3454.0,1380.0,2712.0,5330.0,3018.0,3178.0,2781.0,4455.0,1061.0	728706.0,803.0,8143.0,357078.0,588981.0,182.0,0.0,114.0,631977.0,1159038.0,219.0,566.0,961498.0,511.0,283.0,404443.0,2740.0,11.0,1213.0,1231.0,3107.0,289024.0,161.0,962906.0,166.0,1131341.0,702697.0,0.0,22.0,76.0,2875.0,242.0,0.0,104.0,49.0,328470.0,364483.0,150.0,1067493.0,233.0	0.636571	1.00772e-05	0.000536243	fairly_strong	pos
Bifidobacterium breve	Test - Thiamin	12974.0,6548.0,11261.0,8337.0,11238.0,6539.0,4979.0,8794.0,10797.0,11973.0,7805.0,7235.0,11662.0,5558.0,6344.0,9047.0,9143.0,5792.0,7954.0,8100.0,6792.0,8323.0,5251.0,10754.0,8817.0,12119.0,10092.0,9982.0,6574.0,11766.0,7477.0,8201.0,3808.0,8594.0,11832.0,6865.0,8773.0,6349.0,12109.0,600.0	728706.0,803.0,8143.0,357078.0,588981.0,182.0,0.0,114.0,631977.0,1159038.0,219.0,566.0,961498.0,511.0,283.0,404443.0,2740.0,11.0,1213.0,1231.0,3107.0,289024.0,161.0,962906.0,166.0,1131341.0,702697.0,0.0,22.0,76.0,2875.0,242.0,0.0,104.0,49.0,328470.0,364483.0,150.0,1067493.0,233.0	0.635091	1.07228e-05	0.000565038	fairly_strong	pos
Bifidobacterium breve	Diadenylate cyclase cluster	1391.0,405.0,655.0,956.0,1218.0,729.0,536.0,658.0,1211.0,1391.0,993.0,692.0,1387.0,673.0,559.0,1210.0,1249.0,863.0,439.0,404.0,584.0,1108.0,708.0,1246.0,1352.0,1431.0,1089.0,983.0,288.0,669.0,419.0,1086.0,331.0,991.0,1640.0,927.0,858.0,799.0,1286.0,17.0	728706.0,803.0,8143.0,357078.0,588981.0,182.0,0.0,114.0,631977.0,1159038.0,219.0,566.0,961498.0,511.0,283.0,404443.0,2740.0,11.0,1213.0,1231.0,3107.0,289024.0,161.0,962906.0,166.0,1131341.0,702697.0,0.0,22.0,76.0,2875.0,242.0,0.0,104.0,49.0,328470.0,364483.0,150.0,1067493.0,233.0	0.633785	1.13237e-05	0.000592226	fairly_strong	pos
Bifidobacterium breve	Phosphoglucosamine mutase (EC 5.4.2.10)	1391.0,405.0,655.0,956.0,1218.0,729.0,536.0,658.0,1211.0,1391.0,993.0,692.0,1387.0,673.0,559.0,1210.0,1249.0,863.0,439.0,404.0,584.0,1108.0,708.0,1246.0,1352.0,1431.0,1089.0,983.0,288.0,669.0,419.0,1086.0,331.0,991.0,1640.0,927.0,858.0,799.0,1286.0,17.0	728706.0,803.0,8143.0,357078.0,588981.0,182.0,0.0,114.0,631977.0,1159038.0,219.0,566.0,961498.0,511.0,283.0,404443.0,2740.0,11.0,1213.0,1231.0,3107.0,289024.0,161.0,962906.0,166.0,1131341.0,702697.0,0.0,22.0,76.0,2875.0,242.0,0.0,104.0,49.0,328470.0,364483.0,150.0,1067493.0,233.0	0.633785	1.13237e-05	0.000592226	fairly_strong	pos
Bifidobacterium breve	Septum formation protein Maf	678.0,915.0,905.0,529.0,976.0,570.0,501.0,879.0,612.0,1077.0,81.0,499.0,912.0,396.0,495.0,432.0,283.0,374.0,445.0,877.0,560.0,315.0,152.0,1009.0,98.0,976.0,952.0,433.0,599.0,687.0,375.0,63.0,358.0,158.0,9.0,305.0,791.0,103.0,914.0,1.0	728706.0,803.0,8143.0,357078.0,588981.0,182.0,0.0,114.0,631977.0,1159038.0,219.0,566.0,961498.0,511.0,283.0,404443.0,2740.0,11.0,1213.0,1231.0,3107.0,289024.0,161.0,962906.0,166.0,1131341.0,702697.0,0.0,22.0,76.0,2875.0,242.0,0.0,104.0,49.0,328470.0,364483.0,150.0,1067493.0,233.0	0.632984	1.17076e-05	0.000610386	fairly_strong	pos
Bifidobacterium breve	Proteasome bacterial	5191.0,2703.0,3596.0,3811.0,5102.0,3858.0,1937.0,5534.0,4725.0,5613.0,3269.0,2672.0,5411.0,4258.0,3443.0,3798.0,3317.0,3273.0,2410.0,2017.0,2250.0,3765.0,2993.0,5262.0,3126.0,5782.0,5164.0,5235.0,3731.0,6861.0,2103.0,3357.0,2233.0,4153.0,3390.0,3187.0,5015.0,3019.0,5447.0,950.0	728706.0,803.0,8143.0,357078.0,588981.0,182.0,0.0,114.0,631977.0,1159038.0,219.0,566.0,961498.0,511.0,283.0,404443.0,2740.0,11.0,1213.0,1231.0,3107.0,289024.0,161.0,962906.0,166.0,1131341.0,702697.0,0.0,22.0,76.0,2875.0,242.0,0.0,104.0,49.0,328470.0,364483.0,150.0,1067493.0,233.0	0.632906	1.17455e-05	0.000612067	fairly_strong	pos
Bifidobacterium breve	Glutamate dehydrogenases	1954.0,940.0,1605.0,1121.0,1591.0,530.0,660.0,683.0,1711.0,1833.0,874.0,1070.0,1706.0,782.0,547.0,1489.0,1360.0,747.0,910.0,1208.0,1050.0,1200.0,452.0,1606.0,1705.0,1691.0,1339.0,1203.0,621.0,1483.0,837.0,1118.0,423.0,658.0,2266.0,1070.0,983.0,602.0,2005.0,156.0	728706.0,803.0,8143.0,357078.0,588981.0,182.0,0.0,114.0,631977.0,1159038.0,219.0,566.0,961498.0,511.0,283.0,404443.0,2740.0,11.0,1213.0,1231.0,3107.0,289024.0,161.0,962906.0,166.0,1131341.0,702697.0,0.0,22.0,76.0,2875.0,242.0,0.0,104.0,49.0,328470.0,364483.0,150.0,1067493.0,233.0	0.632702	1.18457e-05	0.000616101	fairly_strong	pos
Bifidobacterium breve	Proteolysis in bacteria, ATP-dependent	9046.0,7478.0,8838.0,7936.0,10197.0,8355.0,3670.0,10273.0,8905.0,10389.0,7483.0,6821.0,10170.0,8709.0,7960.0,7200.0,7453.0,6748.0,6671.0,6266.0,6384.0,8159.0,6876.0,10438.0,5060.0,10671.0,10718.0,8386.0,8061.0,10801.0,6594.0,7712.0,4508.0,8172.0,5721.0,6461.0,10088.0,7397.0,10463.0,3280.0	728706.0,803.0,8143.0,357078.0,588981.0,182.0,0.0,114.0,631977.0,1159038.0,219.0,566.0,961498.0,511.0,283.0,404443.0,2740.0,11.0,1213.0,1231.0,3107.0,289024.0,161.0,962906.0,166.0,1131341.0,702697.0,0.0,22.0,76.0,2875.0,242.0,0.0,104.0,49.0,328470.0,364483.0,150.0,1067493.0,233.0	0.630489	1.29806e-05	0.000666821	fairly_strong	pos
Bifidobacterium breve	Histidinol dehydrogenase (EC 1.1.1.23)	1190.0,195.0,950.0,688.0,1008.0,326.0,383.0,377.0,1011.0,1082.0,547.0,450.0,1066.0,231.0,391.0,863.0,899.0,472.0,579.0,263.0,677.0,674.0,272.0,920.0,1083.0,1030.0,832.0,27.0,336.0,3.0,546.0,696.0,179.0,615.0,1385.0,529.0,680.0,398.0,1047.0,52.0	728706.0,803.0,8143.0,357078.0,588981.0,182.0,0.0,114.0,631977.0,1159038.0,219.0,566.0,961498.0,511.0,283.0,404443.0,2740.0,11.0,1213.0,1231.0,3107.0,289024.0,161.0,962906.0,166.0,1131341.0,702697.0,0.0,22.0,76.0,2875.0,242.0,0.0,104.0,49.0,328470.0,364483.0,150.0,1067493.0,233.0	0.630323	1.30693e-05	0.000671028	fairly_strong	pos
Bifidobacterium breve	NAD and NADP - test subsystem	10277.0,3830.0,6928.0,6402.0,8976.0,4496.0,2777.0,6401.0,8374.0,9545.0,3800.0,3695.0,9214.0,4236.0,3879.0,7039.0,6101.0,4552.0,4685.0,3712.0,5664.0,5430.0,3572.0,8757.0,8683.0,9965.0,7924.0,9016.0,4140.0,11575.0,4286.0,5246.0,2849.0,5135.0,10478.0,4865.0,6880.0,2737.0,9440.0,1354.0	728706.0,803.0,8143.0,357078.0,588981.0,182.0,0.0,114.0,631977.0,1159038.0,219.0,566.0,961498.0,511.0,283.0,404443.0,2740.0,11.0,1213.0,1231.0,3107.0,289024.0,161.0,962906.0,166.0,1131341.0,702697.0,0.0,22.0,76.0,2875.0,242.0,0.0,104.0,49.0,328470.0,364483.0,150.0,1067493.0,233.0	0.629947	1.32731e-05	0.00067991	fairly_strong	pos
Bifidobacterium breve	TCA Cycle	11446.0,7867.0,11801.0,9601.0,13026.0,11283.0,4429.0,10310.0,10623.0,12375.0,8864.0,7996.0,12094.0,8294.0,9336.0,8485.0,9160.0,7111.0,7980.0,8207.0,8426.0,9513.0,5958.0,12060.0,5222.0,12668.0,13106.0,1292.0,9393.0,736.0,7432.0,8927.0,4915.0,7215.0,6145.0,7461.0,13698.0,8574.0,11414.0,2542.0	728706.0,803.0,8143.0,357078.0,588981.0,182.0,0.0,114.0,631977.0,1159038.0,219.0,566.0,961498.0,511.0,283.0,404443.0,2740.0,11.0,1213.0,1231.0,3107.0,289024.0,161.0,962906.0,166.0,1131341.0,702697.0,0.0,22.0,76.0,2875.0,242.0,0.0,104.0,49.0,328470.0,364483.0,150.0,1067493.0,233.0	0.62898	1.38105e-05	0.000703901	fairly_strong	pos
Bifidobacterium breve	acinetobacter tca	11446.0,7867.0,11801.0,9601.0,13026.0,11283.0,4429.0,10310.0,10623.0,12375.0,8864.0,7996.0,12094.0,8294.0,9336.0,8485.0,9160.0,7111.0,7980.0,8207.0,8426.0,9513.0,5958.0,12060.0,5222.0,12668.0,13106.0,1292.0,9393.0,736.0,7432.0,8927.0,4915.0,7215.0,6145.0,7461.0,13698.0,8574.0,11414.0,2542.0	728706.0,803.0,8143.0,357078.0,588981.0,182.0,0.0,114.0,631977.0,1159038.0,219.0,566.0,961498.0,511.0,283.0,404443.0,2740.0,11.0,1213.0,1231.0,3107.0,289024.0,161.0,962906.0,166.0,1131341.0,702697.0,0.0,22.0,76.0,2875.0,242.0,0.0,104.0,49.0,328470.0,364483.0,150.0,1067493.0,233.0	0.62898	1.38105e-05	0.000703901	fairly_strong	pos
Bifidobacterium breve	tRNA aminoacylation, Ser	1758.0,727.0,1313.0,1132.0,1804.0,555.0,403.0,688.0,1596.0,2291.0,790.0,836.0,1964.0,1012.0,637.0,1190.0,969.0,595.0,814.0,840.0,829.0,1106.0,518.0,2020.0,730.0,2349.0,1629.0,2898.0,815.0,3387.0,733.0,745.0,495.0,728.0,753.0,941.0,1302.0,690.0,2386.0,74.0	728706.0,803.0,8143.0,357078.0,588981.0,182.0,0.0,114.0,631977.0,1159038.0,219.0,566.0,961498.0,511.0,283.0,404443.0,2740.0,11.0,1213.0,1231.0,3107.0,289024.0,161.0,962906.0,166.0,1131341.0,702697.0,0.0,22.0,76.0,2875.0,242.0,0.0,104.0,49.0,328470.0,364483.0,150.0,1067493.0,233.0	0.628685	1.39783e-05	0.00071078	fairly_strong	pos
Bifidobacterium breve	Seryl-tRNA synthetase (EC 6.1.1.11)	1758.0,727.0,1313.0,1132.0,1804.0,555.0,403.0,688.0,1596.0,2291.0,790.0,836.0,1964.0,1012.0,637.0,1190.0,969.0,595.0,814.0,840.0,829.0,1106.0,518.0,2020.0,730.0,2349.0,1629.0,2898.0,815.0,3387.0,733.0,745.0,495.0,728.0,753.0,941.0,1302.0,690.0,2386.0,74.0	728706.0,803.0,8143.0,357078.0,588981.0,182.0,0.0,114.0,631977.0,1159038.0,219.0,566.0,961498.0,511.0,283.0,404443.0,2740.0,11.0,1213.0,1231.0,3107.0,289024.0,161.0,962906.0,166.0,1131341.0,702697.0,0.0,22.0,76.0,2875.0,242.0,0.0,104.0,49.0,328470.0,364483.0,150.0,1067493.0,233.0	0.628685	1.39783e-05	0.00071078	fairly_strong	pos
Bifidobacterium breve	dcernst CoA Salvage2	6803.0,3941.0,5642.0,4693.0,5995.0,4207.0,2725.0,4940.0,6202.0,6454.0,4685.0,3872.0,6123.0,4017.0,3938.0,5361.0,5369.0,3720.0,3611.0,4121.0,3572.0,5047.0,3048.0,6127.0,5263.0,6300.0,5889.0,4914.0,4423.0,6162.0,3065.0,5155.0,2469.0,4280.0,6849.0,4293.0,5134.0,3968.0,6744.0,221.0	728706.0,803.0,8143.0,357078.0,588981.0,182.0,0.0,114.0,631977.0,1159038.0,219.0,566.0,961498.0,511.0,283.0,404443.0,2740.0,11.0,1213.0,1231.0,3107.0,289024.0,161.0,962906.0,166.0,1131341.0,702697.0,0.0,22.0,76.0,2875.0,242.0,0.0,104.0,49.0,328470.0,364483.0,150.0,1067493.0,233.0	0.628552	1.40545e-05	0.000713313	fairly_strong	pos
Bifidobacterium breve	Coenzyme A Biosynthesis	6803.0,3941.0,5642.0,4693.0,5995.0,4207.0,2725.0,4940.0,6202.0,6454.0,4685.0,3872.0,6123.0,4017.0,3938.0,5361.0,5369.0,3720.0,3611.0,4121.0,3572.0,5047.0,3048.0,6127.0,5263.0,6300.0,5889.0,4914.0,4423.0,6162.0,3065.0,5155.0,2469.0,4280.0,6849.0,4293.0,5134.0,3968.0,6744.0,221.0	728706.0,803.0,8143.0,357078.0,588981.0,182.0,0.0,114.0,631977.0,1159038.0,219.0,566.0,961498.0,511.0,283.0,404443.0,2740.0,11.0,1213.0,1231.0,3107.0,289024.0,161.0,962906.0,166.0,1131341.0,702697.0,0.0,22.0,76.0,2875.0,242.0,0.0,104.0,49.0,328470.0,364483.0,150.0,1067493.0,233.0	0.628552	1.40545e-05	0.000713313	fairly_strong	pos
Bifidobacterium breve	dcernst CoA Salvage	6803.0,3941.0,5642.0,4693.0,5995.0,4207.0,2725.0,4940.0,6202.0,6454.0,4685.0,3872.0,6123.0,4017.0,3938.0,5361.0,5369.0,3720.0,3611.0,4121.0,3572.0,5047.0,3048.0,6127.0,5263.0,6300.0,5889.0,4914.0,4423.0,6162.0,3065.0,5155.0,2469.0,4280.0,6849.0,4293.0,5134.0,3968.0,6744.0,221.0	728706.0,803.0,8143.0,357078.0,588981.0,182.0,0.0,114.0,631977.0,1159038.0,219.0,566.0,961498.0,511.0,283.0,404443.0,2740.0,11.0,1213.0,1231.0,3107.0,289024.0,161.0,962906.0,166.0,1131341.0,702697.0,0.0,22.0,76.0,2875.0,242.0,0.0,104.0,49.0,328470.0,364483.0,150.0,1067493.0,233.0	0.628552	1.40545e-05	0.000713313	fairly_strong	pos
Bifidobacterium breve	RNA pseudouridine syntheses	3698.0,2396.0,3448.0,2704.0,3693.0,2154.0,1111.0,3421.0,3176.0,3797.0,2298.0,2296.0,3623.0,1656.0,2288.0,2735.0,2939.0,2167.0,2436.0,2556.0,2433.0,2589.0,1524.0,3573.0,2368.0,3609.0,3208.0,78.0,2426.0,11.0,2274.0,2583.0,1259.0,2307.0,3161.0,2176.0,3017.0,2133.0,3485.0,217.0	728706.0,803.0,8143.0,357078.0,588981.0,182.0,0.0,114.0,631977.0,1159038.0,219.0,566.0,961498.0,511.0,283.0,404443.0,2740.0,11.0,1213.0,1231.0,3107.0,289024.0,161.0,962906.0,166.0,1131341.0,702697.0,0.0,22.0,76.0,2875.0,242.0,0.0,104.0,49.0,328470.0,364483.0,150.0,1067493.0,233.0	0.627229	1.4834e-05	0.000749181	fairly_strong	pos
Bifidobacterium breve	Ribosomal-protein-S18p-alanine acetyltransferase (EC 2.3.1.-)	616.0,223.0,394.0,314.0,623.0,267.0,130.0,391.0,484.0,783.0,57.0,99.0,696.0,280.0,206.0,293.0,85.0,137.0,105.0,142.0,148.0,242.0,26.0,697.0,72.0,830.0,604.0,969.0,335.0,1269.0,66.0,50.0,214.0,213.0,88.0,199.0,509.0,29.0,764.0,26.0	728706.0,803.0,8143.0,357078.0,588981.0,182.0,0.0,114.0,631977.0,1159038.0,219.0,566.0,961498.0,511.0,283.0,404443.0,2740.0,11.0,1213.0,1231.0,3107.0,289024.0,161.0,962906.0,166.0,1131341.0,702697.0,0.0,22.0,76.0,2875.0,242.0,0.0,104.0,49.0,328470.0,364483.0,150.0,1067493.0,233.0	0.625132	1.61513e-05	0.000807042	fairly_strong	pos
Bifidobacterium breve	Pterin biosynthesis	844.0,470.0,496.0,618.0,805.0,557.0,1038.0,448.0,796.0,996.0,511.0,492.0,889.0,456.0,393.0,686.0,635.0,398.0,673.0,512.0,418.0,628.0,304.0,859.0,825.0,922.0,802.0,597.0,271.0,792.0,732.0,517.0,303.0,402.0,904.0,501.0,608.0,368.0,892.0,866.0	728706.0,803.0,8143.0,357078.0,588981.0,182.0,0.0,114.0,631977.0,1159038.0,219.0,566.0,961498.0,511.0,283.0,404443.0,2740.0,11.0,1213.0,1231.0,3107.0,289024.0,161.0,962906.0,166.0,1131341.0,702697.0,0.0,22.0,76.0,2875.0,242.0,0.0,104.0,49.0,328470.0,364483.0,150.0,1067493.0,233.0	0.623936	1.69493e-05	0.000841085	fairly_strong	pos
Bifidobacterium breve	SSU ribosomal protein S17p (S11e)	529.0,232.0,274.0,374.0,490.0,407.0,125.0,319.0,567.0,555.0,353.0,337.0,530.0,369.0,289.0,471.0,429.0,218.0,175.0,302.0,202.0,385.0,346.0,513.0,591.0,581.0,465.0,213.0,177.0,472.0,134.0,407.0,103.0,322.0,688.0,364.0,392.0,233.0,557.0,17.0	728706.0,803.0,8143.0,357078.0,588981.0,182.0,0.0,114.0,631977.0,1159038.0,219.0,566.0,961498.0,511.0,283.0,404443.0,2740.0,11.0,1213.0,1231.0,3107.0,289024.0,161.0,962906.0,166.0,1131341.0,702697.0,0.0,22.0,76.0,2875.0,242.0,0.0,104.0,49.0,328470.0,364483.0,150.0,1067493.0,233.0	0.622943	1.76391e-05	0.000870126	fairly_strong	pos
Bifidobacterium breve	LSU ribosomal protein L3p (L3e)	1125.0,623.0,767.0,653.0,931.0,768.0,347.0,552.0,1007.0,1075.0,642.0,559.0,1007.0,690.0,486.0,895.0,771.0,557.0,428.0,589.0,522.0,697.0,485.0,961.0,1164.0,1030.0,937.0,721.0,455.0,910.0,409.0,683.0,320.0,572.0,1307.0,649.0,713.0,449.0,1104.0,36.0	728706.0,803.0,8143.0,357078.0,588981.0,182.0,0.0,114.0,631977.0,1159038.0,219.0,566.0,961498.0,511.0,283.0,404443.0,2740.0,11.0,1213.0,1231.0,3107.0,289024.0,161.0,962906.0,166.0,1131341.0,702697.0,0.0,22.0,76.0,2875.0,242.0,0.0,104.0,49.0,328470.0,364483.0,150.0,1067493.0,233.0	0.621704	1.85358e-05	0.000907322	fairly_strong	pos
Bifidobacterium breve	Translation elongation factor G	3583.0,1707.0,2382.0,2152.0,2816.0,1616.0,3156.0,1290.0,3225.0,3507.0,2516.0,2292.0,3228.0,1857.0,1314.0,2864.0,2823.0,1822.0,1659.0,1824.0,1800.0,2619.0,1864.0,3129.0,3136.0,3612.0,2534.0,2555.0,1162.0,3074.0,1537.0,2503.0,1095.0,2273.0,3964.0,2197.0,1925.0,1932.0,3479.0,1722.0	728706.0,803.0,8143.0,357078.0,588981.0,182.0,0.0,114.0,631977.0,1159038.0,219.0,566.0,961498.0,511.0,283.0,404443.0,2740.0,11.0,1213.0,1231.0,3107.0,289024.0,161.0,962906.0,166.0,1131341.0,702697.0,0.0,22.0,76.0,2875.0,242.0,0.0,104.0,49.0,328470.0,364483.0,150.0,1067493.0,233.0	0.620977	1.90815e-05	0.000930035	fairly_strong	pos
Bifidobacterium breve	Transcription termination protein NusB	730.0,264.0,369.0,456.0,584.0,288.0,481.0,389.0,670.0,646.0,386.0,343.0,643.0,388.0,312.0,539.0,497.0,287.0,483.0,398.0,401.0,461.0,261.0,595.0,580.0,681.0,529.0,426.0,299.0,708.0,432.0,433.0,195.0,356.0,821.0,414.0,471.0,298.0,676.0,41.0	728706.0,803.0,8143.0,357078.0,588981.0,182.0,0.0,114.0,631977.0,1159038.0,219.0,566.0,961498.0,511.0,283.0,404443.0,2740.0,11.0,1213.0,1231.0,3107.0,289024.0,161.0,962906.0,166.0,1131341.0,702697.0,0.0,22.0,76.0,2875.0,242.0,0.0,104.0,49.0,328470.0,364483.0,150.0,1067493.0,233.0	0.620692	1.9299e-05	0.000938941	fairly_strong	pos
Bifidobacterium breve	NAD Niacin HMP	5340.0,2250.0,3946.0,3996.0,5372.0,2643.0,1214.0,3935.0,4331.0,5152.0,2421.0,2311.0,5086.0,2621.0,2680.0,3787.0,3486.0,2576.0,2384.0,2219.0,3046.0,3234.0,2004.0,4889.0,3928.0,5379.0,4781.0,5328.0,2623.0,7120.0,2213.0,2969.0,1810.0,2731.0,5037.0,2745.0,4462.0,1929.0,5194.0,1120.0	728706.0,803.0,8143.0,357078.0,588981.0,182.0,0.0,114.0,631977.0,1159038.0,219.0,566.0,961498.0,511.0,283.0,404443.0,2740.0,11.0,1213.0,1231.0,3107.0,289024.0,161.0,962906.0,166.0,1131341.0,702697.0,0.0,22.0,76.0,2875.0,242.0,0.0,104.0,49.0,328470.0,364483.0,150.0,1067493.0,233.0	0.618426	2.11131e-05	0.0010124	fairly_strong	pos
Bifidobacterium breve	Hypoxanthine-guanine phosphoribosyltransferase (EC 2.4.2.8)	1011.0,439.0,620.0,580.0,786.0,423.0,285.0,675.0,842.0,931.0,535.0,523.0,903.0,486.0,410.0,808.0,699.0,396.0,281.0,447.0,230.0,670.0,318.0,876.0,910.0,885.0,737.0,661.0,414.0,878.0,232.0,667.0,251.0,610.0,1134.0,555.0,599.0,393.0,933.0,28.0	728706.0,803.0,8143.0,357078.0,588981.0,182.0,0.0,114.0,631977.0,1159038.0,219.0,566.0,961498.0,511.0,283.0,404443.0,2740.0,11.0,1213.0,1231.0,3107.0,289024.0,161.0,962906.0,166.0,1131341.0,702697.0,0.0,22.0,76.0,2875.0,242.0,0.0,104.0,49.0,328470.0,364483.0,150.0,1067493.0,233.0	0.617624	2.17917e-05	0.00104032	fairly_strong	pos
Bifidobacterium breve	Glutamate synthase [NADPH] small chain (EC 1.4.1.13)	425.0,800.0,1351.0,609.0,1716.0,649.0,209.0,955.0,1370.0,2026.0,822.0,974.0,1356.0,512.0,657.0,935.0,823.0,569.0,953.0,815.0,698.0,946.0,521.0,1821.0,121.0,2111.0,1564.0,1280.0,746.0,609.0,919.0,700.0,347.0,1022.0,189.0,1010.0,1254.0,830.0,395.0,53.0	728706.0,803.0,8143.0,357078.0,588981.0,182.0,0.0,114.0,631977.0,1159038.0,219.0,566.0,961498.0,511.0,283.0,404443.0,2740.0,11.0,1213.0,1231.0,3107.0,289024.0,161.0,962906.0,166.0,1131341.0,702697.0,0.0,22.0,76.0,2875.0,242.0,0.0,104.0,49.0,328470.0,364483.0,150.0,1067493.0,233.0	0.616824	2.24888e-05	0.00107171	fairly_strong	pos
Bifidobacterium breve	LSU ribosomal protein L6p (L9e)	952.0,429.0,591.0,575.0,790.0,619.0,372.0,477.0,842.0,957.0,539.0,553.0,891.0,532.0,440.0,783.0,727.0,391.0,424.0,496.0,485.0,639.0,433.0,819.0,1009.0,906.0,733.0,622.0,317.0,891.0,373.0,611.0,224.0,537.0,1135.0,564.0,572.0,399.0,1016.0,33.0	728706.0,803.0,8143.0,357078.0,588981.0,182.0,0.0,114.0,631977.0,1159038.0,219.0,566.0,961498.0,511.0,283.0,404443.0,2740.0,11.0,1213.0,1231.0,3107.0,289024.0,161.0,962906.0,166.0,1131341.0,702697.0,0.0,22.0,76.0,2875.0,242.0,0.0,104.0,49.0,328470.0,364483.0,150.0,1067493.0,233.0	0.616318	2.2939e-05	0.00108885	fairly_strong	pos
Bifidobacterium breve	Pup ligase PafA' paralog, possible component of postulated heterodimer PafA-PafA'	270.0,25.0,553.0,102.0,550.0,0.0,0.0,0.0,180.0,334.0,0.0,11.0,279.0,0.0,1.0,118.0,247.0,0.0,133.0,2.0,437.0,86.0,0.0,259.0,0.0,329.0,218.0,0.0,2.0,0.0,116.0,1.0,2.0,0.0,0.0,99.0,102.0,0.0,371.0,2.0	728706.0,803.0,8143.0,357078.0,588981.0,182.0,0.0,114.0,631977.0,1159038.0,219.0,566.0,961498.0,511.0,283.0,404443.0,2740.0,11.0,1213.0,1231.0,3107.0,289024.0,161.0,962906.0,166.0,1131341.0,702697.0,0.0,22.0,76.0,2875.0,242.0,0.0,104.0,49.0,328470.0,364483.0,150.0,1067493.0,233.0	0.615725	2.34782e-05	0.00111191	fairly_strong	pos
Bifidobacterium breve	RuvABC plus a hypothetical	2730.0,1088.0,1504.0,1514.0,1932.0,932.0,1981.0,1217.0,2255.0,2408.0,1286.0,1297.0,2290.0,1308.0,998.0,1950.0,1688.0,1191.0,1034.0,1150.0,1127.0,1533.0,785.0,2104.0,2294.0,2532.0,1809.0,1612.0,897.0,2328.0,981.0,1539.0,708.0,1215.0,3213.0,1252.0,1520.0,900.0,2367.0,471.0	728706.0,803.0,8143.0,357078.0,588981.0,182.0,0.0,114.0,631977.0,1159038.0,219.0,566.0,961498.0,511.0,283.0,404443.0,2740.0,11.0,1213.0,1231.0,3107.0,289024.0,161.0,962906.0,166.0,1131341.0,702697.0,0.0,22.0,76.0,2875.0,242.0,0.0,104.0,49.0,328470.0,364483.0,150.0,1067493.0,233.0	0.615716	2.34866e-05	0.00111191	fairly_strong	pos
Bifidobacterium breve	Holliday junction DNA helicase RuvB	1739.0,730.0,937.0,950.0,1212.0,595.0,1282.0,748.0,1404.0,1510.0,789.0,809.0,1431.0,793.0,617.0,1219.0,1045.0,794.0,688.0,707.0,738.0,955.0,504.0,1336.0,1447.0,1553.0,1162.0,1158.0,565.0,1483.0,667.0,949.0,463.0,743.0,1954.0,799.0,932.0,536.0,1497.0,368.0	728706.0,803.0,8143.0,357078.0,588981.0,182.0,0.0,114.0,631977.0,1159038.0,219.0,566.0,961498.0,511.0,283.0,404443.0,2740.0,11.0,1213.0,1231.0,3107.0,289024.0,161.0,962906.0,166.0,1131341.0,702697.0,0.0,22.0,76.0,2875.0,242.0,0.0,104.0,49.0,328470.0,364483.0,150.0,1067493.0,233.0	0.614953	2.41977e-05	0.00114208	fairly_strong	pos
Bifidobacterium breve	Excinuclease ABC subunit C	2070.0,923.0,1755.0,1251.0,1816.0,632.0,1955.0,1025.0,1649.0,1907.0,1116.0,1327.0,1890.0,774.0,754.0,1333.0,1367.0,712.0,1249.0,1158.0,1403.0,1257.0,931.0,1696.0,1496.0,2105.0,1463.0,1650.0,842.0,2149.0,1212.0,1121.0,642.0,1241.0,1527.0,987.0,1262.0,839.0,2027.0,389.0	728706.0,803.0,8143.0,357078.0,588981.0,182.0,0.0,114.0,631977.0,1159038.0,219.0,566.0,961498.0,511.0,283.0,404443.0,2740.0,11.0,1213.0,1231.0,3107.0,289024.0,161.0,962906.0,166.0,1131341.0,702697.0,0.0,22.0,76.0,2875.0,242.0,0.0,104.0,49.0,328470.0,364483.0,150.0,1067493.0,233.0	0.614389	2.47355e-05	0.00116517	fairly_strong	pos
Bifidobacterium breve	Glycerophosphoryl diester phosphodiesterase (EC 3.1.4.46)	1534.0,296.0,918.0,1128.0,1558.0,408.0,122.0,753.0,1282.0,1986.0,583.0,316.0,1715.0,803.0,414.0,854.0,609.0,368.0,600.0,372.0,518.0,904.0,360.0,1796.0,94.0,1987.0,1419.0,2427.0,720.0,3418.0,552.0,478.0,312.0,635.0,116.0,869.0,1078.0,540.0,2098.0,583.0	728706.0,803.0,8143.0,357078.0,588981.0,182.0,0.0,114.0,631977.0,1159038.0,219.0,566.0,961498.0,511.0,283.0,404443.0,2740.0,11.0,1213.0,1231.0,3107.0,289024.0,161.0,962906.0,166.0,1131341.0,702697.0,0.0,22.0,76.0,2875.0,242.0,0.0,104.0,49.0,328470.0,364483.0,150.0,1067493.0,233.0	0.613825	2.52847e-05	0.00118716	fairly_strong	pos
Bifidobacterium breve	Phosphate transport ATP-binding protein PstB (TC 3.A.1.7.1)	1534.0,763.0,928.0,860.0,1320.0,647.0,405.0,711.0,1327.0,1473.0,576.0,629.0,1370.0,633.0,573.0,1173.0,982.0,788.0,478.0,796.0,559.0,873.0,438.0,1412.0,1304.0,1489.0,1173.0,1553.0,498.0,1981.0,427.0,762.0,359.0,546.0,1559.0,816.0,957.0,417.0,1503.0,38.0	728706.0,803.0,8143.0,357078.0,588981.0,182.0,0.0,114.0,631977.0,1159038.0,219.0,566.0,961498.0,511.0,283.0,404443.0,2740.0,11.0,1213.0,1231.0,3107.0,289024.0,161.0,962906.0,166.0,1131341.0,702697.0,0.0,22.0,76.0,2875.0,242.0,0.0,104.0,49.0,328470.0,364483.0,150.0,1067493.0,233.0	0.609496	2.98816e-05	0.00137757	fairly_strong	pos
Bifidobacterium breve	Glutamine, Glutamate, Aspartate and Asparagine Biosynthesis	12855.0,7280.0,11452.0,8943.0,12812.0,8919.0,4507.0,10451.0,12371.0,13543.0,6983.0,6958.0,12596.0,6733.0,7820.0,10249.0,9750.0,7099.0,11511.0,8710.0,11813.0,8661.0,5323.0,12675.0,11794.0,13891.0,11741.0,6798.0,7784.0,7354.0,10664.0,8670.0,4767.0,8542.0,14496.0,7737.0,10612.0,5754.0,11485.0,1077.0	728706.0,803.0,8143.0,357078.0,588981.0,182.0,0.0,114.0,631977.0,1159038.0,219.0,566.0,961498.0,511.0,283.0,404443.0,2740.0,11.0,1213.0,1231.0,3107.0,289024.0,161.0,962906.0,166.0,1131341.0,702697.0,0.0,22.0,76.0,2875.0,242.0,0.0,104.0,49.0,328470.0,364483.0,150.0,1067493.0,233.0	0.60937	3.00255e-05	0.00138303	fairly_strong	pos
Bifidobacterium breve	Transcription termination protein NusA	1763.0,1115.0,1357.0,1218.0,1560.0,949.0,1448.0,1195.0,1617.0,1731.0,1291.0,1265.0,1612.0,1161.0,954.0,1429.0,1570.0,1064.0,971.0,1102.0,967.0,1468.0,898.0,1612.0,1637.0,1693.0,1482.0,1166.0,1036.0,1646.0,918.0,1359.0,639.0,1093.0,1999.0,1144.0,1294.0,1057.0,1751.0,1222.0	728706.0,803.0,8143.0,357078.0,588981.0,182.0,0.0,114.0,631977.0,1159038.0,219.0,566.0,961498.0,511.0,283.0,404443.0,2740.0,11.0,1213.0,1231.0,3107.0,289024.0,161.0,962906.0,166.0,1131341.0,702697.0,0.0,22.0,76.0,2875.0,242.0,0.0,104.0,49.0,328470.0,364483.0,150.0,1067493.0,233.0	0.609128	3.03057e-05	0.00139356	fairly_strong	pos
Bifidobacterium breve	Cofactors, Vitamins, Prosthetic Groups, Pigments	141115.0,88391.0,125987.0,110010.0,133572.0,102920.0,70431.0,133017.0,131511.0,135634.0,108294.0,92697.0,132616.0,87465.0,102609.0,112687.0,118921.0,88287.0,95981.0,91951.0,93370.0,115458.0,78325.0,130721.0,106924.0,137302.0,132859.0,90220.0,101441.0,111343.0,87342.0,115493.0,59836.0,105257.0,137981.0,92910.0,126661.0,96890.0,129811.0,22599.0	728706.0,803.0,8143.0,357078.0,588981.0,182.0,0.0,114.0,631977.0,1159038.0,219.0,566.0,961498.0,511.0,283.0,404443.0,2740.0,11.0,1213.0,1231.0,3107.0,289024.0,161.0,962906.0,166.0,1131341.0,702697.0,0.0,22.0,76.0,2875.0,242.0,0.0,104.0,49.0,328470.0,364483.0,150.0,1067493.0,233.0	0.608249	3.134e-05	0.00143649	fairly_strong	pos
Bifidobacterium breve	Holliday junction DNA helicase RuvA	991.0,358.0,567.0,564.0,720.0,337.0,699.0,469.0,851.0,898.0,497.0,488.0,859.0,515.0,381.0,731.0,643.0,397.0,346.0,443.0,389.0,578.0,281.0,768.0,847.0,979.0,647.0,454.0,332.0,845.0,314.0,590.0,245.0,472.0,1259.0,453.0,588.0,364.0,870.0,103.0	728706.0,803.0,8143.0,357078.0,588981.0,182.0,0.0,114.0,631977.0,1159038.0,219.0,566.0,961498.0,511.0,283.0,404443.0,2740.0,11.0,1213.0,1231.0,3107.0,289024.0,161.0,962906.0,166.0,1131341.0,702697.0,0.0,22.0,76.0,2875.0,242.0,0.0,104.0,49.0,328470.0,364483.0,150.0,1067493.0,233.0	0.607322	3.24664e-05	0.0014822	fairly_strong	pos
Bifidobacterium breve	SSU ribosomal protein S19p (S15e)	532.0,260.0,300.0,322.0,464.0,418.0,164.0,272.0,478.0,487.0,293.0,272.0,474.0,342.0,240.0,439.0,381.0,244.0,188.0,287.0,242.0,364.0,257.0,501.0,598.0,584.0,417.0,318.0,187.0,433.0,190.0,334.0,124.0,294.0,641.0,307.0,335.0,217.0,472.0,18.0	728706.0,803.0,8143.0,357078.0,588981.0,182.0,0.0,114.0,631977.0,1159038.0,219.0,566.0,961498.0,511.0,283.0,404443.0,2740.0,11.0,1213.0,1231.0,3107.0,289024.0,161.0,962906.0,166.0,1131341.0,702697.0,0.0,22.0,76.0,2875.0,242.0,0.0,104.0,49.0,328470.0,364483.0,150.0,1067493.0,233.0	0.605433	3.48754e-05	0.00158216	fairly_strong	pos
Bifidobacterium breve	Glycolysis and Gluconeogenesis in plants	14719.0,10389.0,13869.0,11455.0,14303.0,10987.0,4665.0,13954.0,13514.0,14974.0,9037.0,7794.0,14278.0,10184.0,10204.0,11107.0,10069.0,9483.0,11525.0,10030.0,11551.0,10205.0,7274.0,14644.0,10117.0,15236.0,14140.0,12639.0,12002.0,15033.0,10581.0,9918.0,6404.0,10122.0,12542.0,8397.0,13912.0,8326.0,14948.0,1539.0	728706.0,803.0,8143.0,357078.0,588981.0,182.0,0.0,114.0,631977.0,1159038.0,219.0,566.0,961498.0,511.0,283.0,404443.0,2740.0,11.0,1213.0,1231.0,3107.0,289024.0,161.0,962906.0,166.0,1131341.0,702697.0,0.0,22.0,76.0,2875.0,242.0,0.0,104.0,49.0,328470.0,364483.0,150.0,1067493.0,233.0	0.605423	3.48886e-05	0.00158243	fairly_strong	pos
Bifidobacterium breve	SSU ribosomal protein S10p (S20e)	662.0,281.0,341.0,411.0,531.0,452.0,236.0,364.0,571.0,599.0,353.0,357.0,593.0,388.0,315.0,559.0,491.0,266.0,225.0,359.0,259.0,440.0,286.0,534.0,716.0,599.0,497.0,239.0,199.0,275.0,201.0,463.0,164.0,367.0,809.0,392.0,404.0,291.0,625.0,32.0	728706.0,803.0,8143.0,357078.0,588981.0,182.0,0.0,114.0,631977.0,1159038.0,219.0,566.0,961498.0,511.0,283.0,404443.0,2740.0,11.0,1213.0,1231.0,3107.0,289024.0,161.0,962906.0,166.0,1131341.0,702697.0,0.0,22.0,76.0,2875.0,242.0,0.0,104.0,49.0,328470.0,364483.0,150.0,1067493.0,233.0	0.604702	3.5851e-05	0.001622	fairly_strong	pos
Bifidobacterium breve	DNA polymerase I (EC 2.7.7.7)	2007.0,819.0,1664.0,1462.0,1964.0,1267.0,701.0,1620.0,1672.0,2122.0,1015.0,812.0,1962.0,1115.0,1120.0,1355.0,1298.0,967.0,1634.0,718.0,1662.0,1436.0,995.0,1980.0,964.0,2111.0,1920.0,2200.0,1340.0,2524.0,1402.0,1169.0,663.0,1357.0,1026.0,1161.0,1537.0,1179.0,1937.0,16.0	728706.0,803.0,8143.0,357078.0,588981.0,182.0,0.0,114.0,631977.0,1159038.0,219.0,566.0,961498.0,511.0,283.0,404443.0,2740.0,11.0,1213.0,1231.0,3107.0,289024.0,161.0,962906.0,166.0,1131341.0,702697.0,0.0,22.0,76.0,2875.0,242.0,0.0,104.0,49.0,328470.0,364483.0,150.0,1067493.0,233.0	0.604345	3.63369e-05	0.00164226	fairly_strong	pos
Bifidobacterium breve	Modification of eukaryotic initiation factor 5A	981.0,534.0,612.0,666.0,835.0,685.0,727.0,568.0,898.0,985.0,585.0,547.0,927.0,644.0,544.0,792.0,722.0,520.0,377.0,590.0,424.0,704.0,454.0,855.0,1069.0,958.0,812.0,638.0,444.0,1013.0,357.0,643.0,294.0,532.0,1082.0,621.0,667.0,446.0,994.0,821.0	728706.0,803.0,8143.0,357078.0,588981.0,182.0,0.0,114.0,631977.0,1159038.0,219.0,566.0,961498.0,511.0,283.0,404443.0,2740.0,11.0,1213.0,1231.0,3107.0,289024.0,161.0,962906.0,166.0,1131341.0,702697.0,0.0,22.0,76.0,2875.0,242.0,0.0,104.0,49.0,328470.0,364483.0,150.0,1067493.0,233.0	0.604152	3.66021e-05	0.00165183	fairly_strong	pos
Bifidobacterium breve	Translation elongation factor P	980.0,534.0,612.0,666.0,835.0,685.0,727.0,568.0,898.0,985.0,585.0,547.0,927.0,644.0,544.0,792.0,722.0,520.0,377.0,590.0,424.0,704.0,454.0,855.0,1069.0,958.0,812.0,638.0,444.0,1013.0,357.0,643.0,294.0,532.0,1082.0,621.0,667.0,446.0,994.0,821.0	728706.0,803.0,8143.0,357078.0,588981.0,182.0,0.0,114.0,631977.0,1159038.0,219.0,566.0,961498.0,511.0,283.0,404443.0,2740.0,11.0,1213.0,1231.0,3107.0,289024.0,161.0,962906.0,166.0,1131341.0,702697.0,0.0,22.0,76.0,2875.0,242.0,0.0,104.0,49.0,328470.0,364483.0,150.0,1067493.0,233.0	0.604098	3.6676e-05	0.00165413	fairly_strong	pos
Bifidobacterium breve	EC 5.1.3.- Racemases and epimerases acting on carbohydrates and derivatives	4521.0,1661.0,3230.0,3495.0,4574.0,2354.0,1141.0,2980.0,3741.0,4662.0,1631.0,1348.0,4647.0,2419.0,1883.0,2906.0,3040.0,1693.0,4585.0,2733.0,3446.0,2393.0,1275.0,4205.0,3840.0,4756.0,3776.0,5230.0,1843.0,3769.0,4343.0,2106.0,1511.0,1777.0,3887.0,1996.0,3417.0,1128.0,4785.0,140.0	728706.0,803.0,8143.0,357078.0,588981.0,182.0,0.0,114.0,631977.0,1159038.0,219.0,566.0,961498.0,511.0,283.0,404443.0,2740.0,11.0,1213.0,1231.0,3107.0,289024.0,161.0,962906.0,166.0,1131341.0,702697.0,0.0,22.0,76.0,2875.0,242.0,0.0,104.0,49.0,328470.0,364483.0,150.0,1067493.0,233.0	0.601643	4.02091e-05	0.00178116	fairly_strong	pos
Bifidobacterium breve	Cobalt-zinc-cadmium resistance protein CzcD	497.0,223.0,435.0,240.0,550.0,18.0,16.0,4.0,410.0,672.0,18.0,208.0,596.0,82.0,398.0,269.0,175.0,36.0,235.0,310.0,197.0,168.0,8.0,556.0,1007.0,602.0,447.0,1.0,5.0,1.0,220.0,93.0,0.0,13.0,278.0,219.0,212.0,3.0,655.0,797.0	728706.0,803.0,8143.0,357078.0,588981.0,182.0,0.0,114.0,631977.0,1159038.0,219.0,566.0,961498.0,511.0,283.0,404443.0,2740.0,11.0,1213.0,1231.0,3107.0,289024.0,161.0,962906.0,166.0,1131341.0,702697.0,0.0,22.0,76.0,2875.0,242.0,0.0,104.0,49.0,328470.0,364483.0,150.0,1067493.0,233.0	0.600236	4.237e-05	0.00186314	fairly_strong	pos
Bifidobacterium breve	Alanine biosynthesis	7900.0,3159.0,5023.0,5333.0,6411.0,4130.0,3670.0,5209.0,7023.0,7393.0,6081.0,4170.0,7393.0,4145.0,4162.0,6206.0,6356.0,3957.0,2309.0,3126.0,2642.0,5995.0,3525.0,6736.0,6516.0,7718.0,6317.0,6211.0,3813.0,6842.0,1936.0,6198.0,2507.0,5508.0,8713.0,4895.0,5759.0,4705.0,7276.0,218.0	728706.0,803.0,8143.0,357078.0,588981.0,182.0,0.0,114.0,631977.0,1159038.0,219.0,566.0,961498.0,511.0,283.0,404443.0,2740.0,11.0,1213.0,1231.0,3107.0,289024.0,161.0,962906.0,166.0,1131341.0,702697.0,0.0,22.0,76.0,2875.0,242.0,0.0,104.0,49.0,328470.0,364483.0,150.0,1067493.0,233.0	0.5999	4.2901e-05	0.00188228
Bifidobacterium breve	Glycolysis and Gluconeogenesis in Streptococci	17338.0,9970.0,14203.0,13024.0,16269.0,11455.0,5300.0,12848.0,16182.0,18562.0,10214.0,8772.0,17213.0,10852.0,9882.0,12886.0,11311.0,9281.0,14386.0,10646.0,11828.0,11812.0,8890.0,17649.0,11755.0,18946.0,15717.0,19382.0,10850.0,24333.0,14279.0,10893.0,6058.0,11382.0,13605.0,10064.0,14635.0,8874.0,19856.0,1403.0	728706.0,803.0,8143.0,357078.0,588981.0,182.0,0.0,114.0,631977.0,1159038.0,219.0,566.0,961498.0,511.0,283.0,404443.0,2740.0,11.0,1213.0,1231.0,3107.0,289024.0,161.0,962906.0,166.0,1131341.0,702697.0,0.0,22.0,76.0,2875.0,242.0,0.0,104.0,49.0,328470.0,364483.0,150.0,1067493.0,233.0	0.599465	4.35984e-05	0.00190978
Bifidobacterium breve	Two cell division clusters relating to chromosome partitioning	7784.0,1904.0,5775.0,4290.0,6682.0,2380.0,7240.0,3181.0,6200.0,6964.0,3119.0,2934.0,7071.0,2704.0,3022.0,5662.0,4367.0,2161.0,3001.0,3358.0,4165.0,4619.0,2087.0,6586.0,5420.0,7310.0,5799.0,7099.0,4421.0,9422.0,2944.0,4184.0,2129.0,4517.0,6939.0,6488.0,5060.0,3264.0,7478.0,2062.0	728706.0,803.0,8143.0,357078.0,588981.0,182.0,0.0,114.0,631977.0,1159038.0,219.0,566.0,961498.0,511.0,283.0,404443.0,2740.0,11.0,1213.0,1231.0,3107.0,289024.0,161.0,962906.0,166.0,1131341.0,702697.0,0.0,22.0,76.0,2875.0,242.0,0.0,104.0,49.0,328470.0,364483.0,150.0,1067493.0,233.0	0.598352	4.54298e-05	0.00197998
Bifidobacterium breve	ThiD ThiE fusions	2705.0,1860.0,3466.0,1928.0,3236.0,1309.0,865.0,2485.0,2188.0,2988.0,1644.0,2075.0,2878.0,1037.0,1689.0,1580.0,1775.0,1034.0,2710.0,2618.0,2212.0,1771.0,1160.0,2639.0,305.0,2929.0,2488.0,1099.0,1753.0,890.0,2612.0,1380.0,783.0,2012.0,544.0,1463.0,2279.0,1604.0,3202.0,296.0	728706.0,803.0,8143.0,357078.0,588981.0,182.0,0.0,114.0,631977.0,1159038.0,219.0,566.0,961498.0,511.0,283.0,404443.0,2740.0,11.0,1213.0,1231.0,3107.0,289024.0,161.0,962906.0,166.0,1131341.0,702697.0,0.0,22.0,76.0,2875.0,242.0,0.0,104.0,49.0,328470.0,364483.0,150.0,1067493.0,233.0	0.59807	4.59041e-05	0.00199743
Bifidobacterium breve	LSU ribosomal protein L11p (L12e)	792.0,371.0,393.0,496.0,640.0,553.0,308.0,425.0,722.0,758.0,455.0,435.0,700.0,496.0,394.0,623.0,611.0,368.0,295.0,423.0,317.0,526.0,367.0,704.0,878.0,747.0,601.0,355.0,285.0,694.0,269.0,487.0,196.0,429.0,980.0,516.0,517.0,363.0,778.0,41.0	728706.0,803.0,8143.0,357078.0,588981.0,182.0,0.0,114.0,631977.0,1159038.0,219.0,566.0,961498.0,511.0,283.0,404443.0,2740.0,11.0,1213.0,1231.0,3107.0,289024.0,161.0,962906.0,166.0,1131341.0,702697.0,0.0,22.0,76.0,2875.0,242.0,0.0,104.0,49.0,328470.0,364483.0,150.0,1067493.0,233.0	0.596371	4.88637e-05	0.00210799
Bifidobacterium breve	Transaldolase (EC 2.2.1.2)	1318.0,1240.0,1154.0,1283.0,1584.0,1251.0,428.0,1665.0,1317.0,1715.0,1046.0,1027.0,1635.0,1171.0,1377.0,1030.0,1027.0,1248.0,625.0,919.0,656.0,1121.0,1230.0,1666.0,214.0,1773.0,1678.0,806.0,1205.0,1041.0,540.0,1222.0,743.0,1610.0,300.0,1129.0,1721.0,1515.0,1652.0,53.0	728706.0,803.0,8143.0,357078.0,588981.0,182.0,0.0,114.0,631977.0,1159038.0,219.0,566.0,961498.0,511.0,283.0,404443.0,2740.0,11.0,1213.0,1231.0,3107.0,289024.0,161.0,962906.0,166.0,1131341.0,702697.0,0.0,22.0,76.0,2875.0,242.0,0.0,104.0,49.0,328470.0,364483.0,150.0,1067493.0,233.0	0.595646	5.01767e-05	0.00215601
Bifidobacterium breve	Phage carbon metabolism	1318.0,1240.0,1154.0,1283.0,1584.0,1251.0,428.0,1665.0,1317.0,1715.0,1046.0,1027.0,1635.0,1171.0,1377.0,1030.0,1027.0,1248.0,625.0,919.0,656.0,1121.0,1230.0,1666.0,214.0,1773.0,1678.0,806.0,1205.0,1041.0,540.0,1222.0,743.0,1610.0,300.0,1129.0,1721.0,1515.0,1652.0,53.0	728706.0,803.0,8143.0,357078.0,588981.0,182.0,0.0,114.0,631977.0,1159038.0,219.0,566.0,961498.0,511.0,283.0,404443.0,2740.0,11.0,1213.0,1231.0,3107.0,289024.0,161.0,962906.0,166.0,1131341.0,702697.0,0.0,22.0,76.0,2875.0,242.0,0.0,104.0,49.0,328470.0,364483.0,150.0,1067493.0,233.0	0.595646	5.01767e-05	0.00215601
Bifidobacterium breve	LSU ribosomal protein L24p (L26e)	574.0,278.0,329.0,364.0,483.0,458.0,167.0,316.0,507.0,558.0,373.0,339.0,551.0,386.0,288.0,520.0,453.0,271.0,202.0,324.0,253.0,387.0,312.0,535.0,640.0,602.0,457.0,308.0,217.0,508.0,196.0,416.0,127.0,332.0,682.0,352.0,373.0,272.0,538.0,25.0	728706.0,803.0,8143.0,357078.0,588981.0,182.0,0.0,114.0,631977.0,1159038.0,219.0,566.0,961498.0,511.0,283.0,404443.0,2740.0,11.0,1213.0,1231.0,3107.0,289024.0,161.0,962906.0,166.0,1131341.0,702697.0,0.0,22.0,76.0,2875.0,242.0,0.0,104.0,49.0,328470.0,364483.0,150.0,1067493.0,233.0	0.593216	5.48199e-05	0.00233006
Bifidobacterium breve	Ribosome SSU bacterial	14482.0,6877.0,8247.0,9637.0,12315.0,11034.0,6990.0,8678.0,13382.0,13786.0,8740.0,8284.0,13208.0,9574.0,7535.0,12000.0,10887.0,6955.0,6032.0,8017.0,6806.0,9987.0,7963.0,12578.0,16002.0,13987.0,11514.0,8615.0,5666.0,13586.0,5396.0,10013.0,3702.0,8544.0,17086.0,8719.0,9790.0,6685.0,13864.0,3437.0	728706.0,803.0,8143.0,357078.0,588981.0,182.0,0.0,114.0,631977.0,1159038.0,219.0,566.0,961498.0,511.0,283.0,404443.0,2740.0,11.0,1213.0,1231.0,3107.0,289024.0,161.0,962906.0,166.0,1131341.0,702697.0,0.0,22.0,76.0,2875.0,242.0,0.0,104.0,49.0,328470.0,364483.0,150.0,1067493.0,233.0	0.591035	5.93146e-05	0.00249317
Bifidobacterium breve	Test Q	9308.0,5646.0,7545.0,7041.0,7594.0,6981.0,6695.0,8182.0,9257.0,9367.0,7378.0,5991.0,9125.0,5431.0,6506.0,8257.0,8209.0,5456.0,5848.0,5720.0,5556.0,8181.0,5073.0,8981.0,8504.0,9503.0,8585.0,6558.0,6669.0,8762.0,5581.0,7674.0,3837.0,6744.0,9721.0,6594.0,7457.0,7183.0,7817.0,2566.0	728706.0,803.0,8143.0,357078.0,588981.0,182.0,0.0,114.0,631977.0,1159038.0,219.0,566.0,961498.0,511.0,283.0,404443.0,2740.0,11.0,1213.0,1231.0,3107.0,289024.0,161.0,962906.0,166.0,1131341.0,702697.0,0.0,22.0,76.0,2875.0,242.0,0.0,104.0,49.0,328470.0,364483.0,150.0,1067493.0,233.0	0.589914	6.17545e-05	0.00258011
Bifidobacterium breve	Queuosine exploration RZ	9308.0,5646.0,7545.0,7041.0,7594.0,6981.0,6695.0,8182.0,9257.0,9367.0,7378.0,5991.0,9125.0,5431.0,6506.0,8257.0,8209.0,5456.0,5848.0,5720.0,5556.0,8181.0,5073.0,8981.0,8504.0,9503.0,8585.0,6558.0,6669.0,8762.0,5581.0,7674.0,3837.0,6744.0,9721.0,6594.0,7457.0,7183.0,7817.0,2566.0	728706.0,803.0,8143.0,357078.0,588981.0,182.0,0.0,114.0,631977.0,1159038.0,219.0,566.0,961498.0,511.0,283.0,404443.0,2740.0,11.0,1213.0,1231.0,3107.0,289024.0,161.0,962906.0,166.0,1131341.0,702697.0,0.0,22.0,76.0,2875.0,242.0,0.0,104.0,49.0,328470.0,364483.0,150.0,1067493.0,233.0	0.589914	6.17545e-05	0.00258011
Bifidobacterium breve	Queuosine-Archaeosine Biosynthesis	9308.0,5646.0,7545.0,7041.0,7594.0,6981.0,6695.0,8182.0,9257.0,9367.0,7378.0,5991.0,9125.0,5431.0,6506.0,8257.0,8209.0,5456.0,5848.0,5720.0,5556.0,8181.0,5073.0,8981.0,8504.0,9503.0,8585.0,6558.0,6669.0,8762.0,5581.0,7674.0,3837.0,6744.0,9721.0,6594.0,7457.0,7183.0,7817.0,2566.0	728706.0,803.0,8143.0,357078.0,588981.0,182.0,0.0,114.0,631977.0,1159038.0,219.0,566.0,961498.0,511.0,283.0,404443.0,2740.0,11.0,1213.0,1231.0,3107.0,289024.0,161.0,962906.0,166.0,1131341.0,702697.0,0.0,22.0,76.0,2875.0,242.0,0.0,104.0,49.0,328470.0,364483.0,150.0,1067493.0,233.0	0.589914	6.17545e-05	0.00258011
Bifidobacterium breve	SSU ribosomal protein S15p (S13e)	595.0,238.0,276.0,392.0,471.0,411.0,158.0,293.0,552.0,551.0,309.0,338.0,548.0,344.0,296.0,536.0,418.0,218.0,182.0,319.0,217.0,406.0,342.0,524.0,670.0,565.0,491.0,267.0,202.0,583.0,155.0,438.0,110.0,286.0,720.0,348.0,396.0,242.0,579.0,21.0	728706.0,803.0,8143.0,357078.0,588981.0,182.0,0.0,114.0,631977.0,1159038.0,219.0,566.0,961498.0,511.0,283.0,404443.0,2740.0,11.0,1213.0,1231.0,3107.0,289024.0,161.0,962906.0,166.0,1131341.0,702697.0,0.0,22.0,76.0,2875.0,242.0,0.0,104.0,49.0,328470.0,364483.0,150.0,1067493.0,233.0	0.589141	6.34887e-05	0.00263064
Bifidobacterium breve	Thiamine-biosynthesis	7288.0,4259.0,6631.0,5570.0,7355.0,5864.0,2372.0,5635.0,6338.0,6702.0,5235.0,4628.0,6639.0,4356.0,5130.0,5586.0,5855.0,4184.0,4499.0,4584.0,4746.0,5665.0,3257.0,6437.0,5201.0,6505.0,7035.0,3152.0,5114.0,3478.0,3946.0,5906.0,2684.0,5215.0,6983.0,4645.0,7303.0,4901.0,6743.0,427.0	728706.0,803.0,8143.0,357078.0,588981.0,182.0,0.0,114.0,631977.0,1159038.0,219.0,566.0,961498.0,511.0,283.0,404443.0,2740.0,11.0,1213.0,1231.0,3107.0,289024.0,161.0,962906.0,166.0,1131341.0,702697.0,0.0,22.0,76.0,2875.0,242.0,0.0,104.0,49.0,328470.0,364483.0,150.0,1067493.0,233.0	0.589128	6.3517e-05	0.00263064
Bifidobacterium breve	cAMP signaling in bacteria	3433.0,2941.0,2900.0,3110.0,4368.0,4470.0,786.0,4948.0,3060.0,4130.0,973.0,947.0,4162.0,3486.0,3435.0,2180.0,1371.0,2798.0,2431.0,2056.0,2186.0,1694.0,1320.0,4312.0,2042.0,4151.0,4926.0,1157.0,3882.0,1512.0,2115.0,1133.0,2227.0,1156.0,1799.0,1681.0,4739.0,1084.0,3899.0,1254.0	728706.0,803.0,8143.0,357078.0,588981.0,182.0,0.0,114.0,631977.0,1159038.0,219.0,566.0,961498.0,511.0,283.0,404443.0,2740.0,11.0,1213.0,1231.0,3107.0,289024.0,161.0,962906.0,166.0,1131341.0,702697.0,0.0,22.0,76.0,2875.0,242.0,0.0,104.0,49.0,328470.0,364483.0,150.0,1067493.0,233.0	0.588546	6.48521e-05	0.0026709
Bifidobacterium breve	Magnesium and cobalt transport protein CorA	1533.0,481.0,880.0,848.0,1145.0,653.0,1068.0,569.0,1279.0,1262.0,875.0,791.0,1238.0,858.0,708.0,1129.0,1079.0,690.0,553.0,586.0,511.0,1006.0,534.0,1126.0,1275.0,1298.0,1068.0,51.0,485.0,2.0,504.0,1098.0,236.0,663.0,1692.0,925.0,895.0,648.0,1223.0,69.0	728706.0,803.0,8143.0,357078.0,588981.0,182.0,0.0,114.0,631977.0,1159038.0,219.0,566.0,961498.0,511.0,283.0,404443.0,2740.0,11.0,1213.0,1231.0,3107.0,289024.0,161.0,962906.0,166.0,1131341.0,702697.0,0.0,22.0,76.0,2875.0,242.0,0.0,104.0,49.0,328470.0,364483.0,150.0,1067493.0,233.0	0.587161	6.81343e-05	0.00278381
Bifidobacterium breve	ATP synthase epsilon chain (EC 3.6.3.14)	610.0,284.0,366.0,406.0,567.0,433.0,208.0,425.0,567.0,563.0,399.0,358.0,546.0,492.0,348.0,507.0,468.0,299.0,146.0,323.0,162.0,441.0,360.0,545.0,555.0,573.0,477.0,427.0,285.0,588.0,123.0,435.0,161.0,331.0,624.0,410.0,421.0,321.0,585.0,14.0	728706.0,803.0,8143.0,357078.0,588981.0,182.0,0.0,114.0,631977.0,1159038.0,219.0,566.0,961498.0,511.0,283.0,404443.0,2740.0,11.0,1213.0,1231.0,3107.0,289024.0,161.0,962906.0,166.0,1131341.0,702697.0,0.0,22.0,76.0,2875.0,242.0,0.0,104.0,49.0,328470.0,364483.0,150.0,1067493.0,233.0	0.583984	7.62365e-05	0.0030554
Bifidobacterium breve	DNA recombination and repair protein RecO	1160.0,507.0,752.0,726.0,929.0,462.0,374.0,557.0,962.0,1020.0,570.0,600.0,1037.0,559.0,453.0,845.0,819.0,548.0,493.0,547.0,473.0,724.0,426.0,939.0,1080.0,1004.0,823.0,854.0,447.0,1141.0,407.0,713.0,270.0,570.0,1417.0,653.0,700.0,422.0,1038.0,356.0	728706.0,803.0,8143.0,357078.0,588981.0,182.0,0.0,114.0,631977.0,1159038.0,219.0,566.0,961498.0,511.0,283.0,404443.0,2740.0,11.0,1213.0,1231.0,3107.0,289024.0,161.0,962906.0,166.0,1131341.0,702697.0,0.0,22.0,76.0,2875.0,242.0,0.0,104.0,49.0,328470.0,364483.0,150.0,1067493.0,233.0	0.579425	8.93916e-05	0.00350024
Bifidobacterium breve	LSU ribosomal protein L31p	871.0,297.0,322.0,667.0,764.0,673.0,313.0,557.0,511.0,513.0,539.0,407.0,733.0,611.0,361.0,497.0,511.0,288.0,183.0,365.0,220.0,520.0,362.0,551.0,483.0,493.0,494.0,247.0,309.0,502.0,158.0,516.0,158.0,437.0,567.0,421.0,685.0,443.0,1029.0,432.0	728706.0,803.0,8143.0,357078.0,588981.0,182.0,0.0,114.0,631977.0,1159038.0,219.0,566.0,961498.0,511.0,283.0,404443.0,2740.0,11.0,1213.0,1231.0,3107.0,289024.0,161.0,962906.0,166.0,1131341.0,702697.0,0.0,22.0,76.0,2875.0,242.0,0.0,104.0,49.0,328470.0,364483.0,150.0,1067493.0,233.0	0.577731	9.47807e-05	0.00368391
Bifidobacterium breve	RNA polymerase sigma factor RpoD	1506.0,747.0,880.0,1092.0,1299.0,1188.0,1447.0,972.0,1364.0,1514.0,1208.0,976.0,1456.0,820.0,908.0,1252.0,1235.0,875.0,574.0,751.0,637.0,1242.0,924.0,1383.0,1509.0,1541.0,1257.0,836.0,655.0,1368.0,544.0,1238.0,591.0,1018.0,1651.0,1067.0,1189.0,1015.0,1450.0,98.0	728706.0,803.0,8143.0,357078.0,588981.0,182.0,0.0,114.0,631977.0,1159038.0,219.0,566.0,961498.0,511.0,283.0,404443.0,2740.0,11.0,1213.0,1231.0,3107.0,289024.0,161.0,962906.0,166.0,1131341.0,702697.0,0.0,22.0,76.0,2875.0,242.0,0.0,104.0,49.0,328470.0,364483.0,150.0,1067493.0,233.0	0.576979	9.72673e-05	0.00376122
Bifidobacterium breve	Transcription factors cyanobacterial RpoD-like sigma factors	1506.0,747.0,880.0,1092.0,1299.0,1188.0,1447.0,972.0,1364.0,1514.0,1208.0,976.0,1456.0,820.0,908.0,1252.0,1235.0,875.0,574.0,751.0,637.0,1242.0,924.0,1383.0,1509.0,1541.0,1257.0,836.0,655.0,1368.0,544.0,1238.0,591.0,1018.0,1651.0,1067.0,1189.0,1015.0,1450.0,98.0	728706.0,803.0,8143.0,357078.0,588981.0,182.0,0.0,114.0,631977.0,1159038.0,219.0,566.0,961498.0,511.0,283.0,404443.0,2740.0,11.0,1213.0,1231.0,3107.0,289024.0,161.0,962906.0,166.0,1131341.0,702697.0,0.0,22.0,76.0,2875.0,242.0,0.0,104.0,49.0,328470.0,364483.0,150.0,1067493.0,233.0	0.576979	9.72673e-05	0.00376122
Bifidobacterium breve	Fermentations: Lactate	7959.0,4275.0,6407.0,6065.0,7760.0,5248.0,2765.0,7085.0,7358.0,7900.0,5749.0,4322.0,7839.0,5041.0,6174.0,6069.0,5889.0,4647.0,3811.0,3966.0,4285.0,6162.0,4608.0,7646.0,5423.0,8213.0,8053.0,7918.0,5416.0,10493.0,3252.0,6009.0,3394.0,5663.0,6692.0,4912.0,7860.0,5198.0,7935.0,288.0	728706.0,803.0,8143.0,357078.0,588981.0,182.0,0.0,114.0,631977.0,1159038.0,219.0,566.0,961498.0,511.0,283.0,404443.0,2740.0,11.0,1213.0,1231.0,3107.0,289024.0,161.0,962906.0,166.0,1131341.0,702697.0,0.0,22.0,76.0,2875.0,242.0,0.0,104.0,49.0,328470.0,364483.0,150.0,1067493.0,233.0	0.57395	0.00010789	0.00412204
Bifidobacterium breve	Inosine-uridine preferring nucleoside hydrolase (EC 3.2.2.1)	1195.0,723.0,1032.0,503.0,339.0,722.0,116.0,1432.0,1248.0,1735.0,632.0,646.0,1587.0,492.0,887.0,794.0,506.0,634.0,221.0,778.0,131.0,854.0,561.0,1591.0,174.0,1693.0,1435.0,629.0,1235.0,831.0,216.0,488.0,505.0,509.0,106.0,786.0,814.0,722.0,31.0,44.0	728706.0,803.0,8143.0,357078.0,588981.0,182.0,0.0,114.0,631977.0,1159038.0,219.0,566.0,961498.0,511.0,283.0,404443.0,2740.0,11.0,1213.0,1231.0,3107.0,289024.0,161.0,962906.0,166.0,1131341.0,702697.0,0.0,22.0,76.0,2875.0,242.0,0.0,104.0,49.0,328470.0,364483.0,150.0,1067493.0,233.0	0.573078	0.000111139	0.00422778
Bifidobacterium breve	Phosphatidylglycerol biosynthesis in plants	3943.0,2787.0,2967.0,3052.0,3408.0,2624.0,1199.0,3357.0,3472.0,3596.0,2534.0,2196.0,3599.0,2243.0,3018.0,3166.0,3030.0,2680.0,1861.0,2213.0,1385.0,2768.0,1918.0,3483.0,3357.0,3769.0,3624.0,1911.0,2775.0,2812.0,1722.0,3068.0,1671.0,2447.0,4465.0,2432.0,3338.0,2274.0,3500.0,151.0	728706.0,803.0,8143.0,357078.0,588981.0,182.0,0.0,114.0,631977.0,1159038.0,219.0,566.0,961498.0,511.0,283.0,404443.0,2740.0,11.0,1213.0,1231.0,3107.0,289024.0,161.0,962906.0,166.0,1131341.0,702697.0,0.0,22.0,76.0,2875.0,242.0,0.0,104.0,49.0,328470.0,364483.0,150.0,1067493.0,233.0	0.57269	0.000112611	0.00426798
Bifidobacterium breve	P uptake (cyanobacteria)	3168.0,1873.0,2849.0,2178.0,2887.0,1374.0,711.0,2640.0,2880.0,3556.0,1783.0,2094.0,3067.0,1578.0,1793.0,2348.0,2067.0,1685.0,2400.0,2521.0,2127.0,2163.0,1127.0,3320.0,1542.0,3410.0,2774.0,3723.0,1656.0,4851.0,2099.0,1794.0,1015.0,1600.0,2087.0,1940.0,2312.0,1586.0,3570.0,97.0	728706.0,803.0,8143.0,357078.0,588981.0,182.0,0.0,114.0,631977.0,1159038.0,219.0,566.0,961498.0,511.0,283.0,404443.0,2740.0,11.0,1213.0,1231.0,3107.0,289024.0,161.0,962906.0,166.0,1131341.0,702697.0,0.0,22.0,76.0,2875.0,242.0,0.0,104.0,49.0,328470.0,364483.0,150.0,1067493.0,233.0	0.57257	0.000113067	0.0042808
Bifidobacterium breve	Serine Biosynthesis	4842.0,2566.0,4020.0,3076.0,4004.0,2145.0,1727.0,3044.0,4357.0,4261.0,3178.0,3354.0,4260.0,2029.0,2309.0,3781.0,4015.0,2408.0,2542.0,3245.0,2537.0,3698.0,2194.0,4009.0,4207.0,4404.0,3541.0,1315.0,2150.0,1437.0,2323.0,3818.0,1437.0,2842.0,5582.0,2868.0,3093.0,2260.0,4163.0,490.0	728706.0,803.0,8143.0,357078.0,588981.0,182.0,0.0,114.0,631977.0,1159038.0,219.0,566.0,961498.0,511.0,283.0,404443.0,2740.0,11.0,1213.0,1231.0,3107.0,289024.0,161.0,962906.0,166.0,1131341.0,702697.0,0.0,22.0,76.0,2875.0,242.0,0.0,104.0,49.0,328470.0,364483.0,150.0,1067493.0,233.0	0.571973	0.00011538	0.00435313
Bifidobacterium breve	Glycolysis test	14242.0,8040.0,11724.0,10433.0,13173.0,9961.0,4596.0,12480.0,12859.0,14046.0,7936.0,6365.0,13649.0,9073.0,8966.0,10397.0,9143.0,8155.0,10142.0,8070.0,10438.0,9145.0,7071.0,13679.0,10765.0,14394.0,12560.0,14196.0,10345.0,17599.0,9394.0,9005.0,5459.0,9266.0,12489.0,7677.0,12341.0,7016.0,14273.0,1347.0	728706.0,803.0,8143.0,357078.0,588981.0,182.0,0.0,114.0,631977.0,1159038.0,219.0,566.0,961498.0,511.0,283.0,404443.0,2740.0,11.0,1213.0,1231.0,3107.0,289024.0,161.0,962906.0,166.0,1131341.0,702697.0,0.0,22.0,76.0,2875.0,242.0,0.0,104.0,49.0,328470.0,364483.0,150.0,1067493.0,233.0	0.571263	0.000118179	0.00444476
Bifidobacterium breve	Dihydropteroate synthase (EC 2.5.1.15)	979.0,194.0,586.0,622.0,877.0,435.0,363.0,385.0,1193.0,976.0,723.0,490.0,931.0,328.0,364.0,846.0,853.0,460.0,520.0,302.0,578.0,772.0,483.0,857.0,779.0,842.0,815.0,766.0,351.0,1041.0,482.0,779.0,237.0,608.0,1181.0,664.0,520.0,553.0,879.0,71.0	728706.0,803.0,8143.0,357078.0,588981.0,182.0,0.0,114.0,631977.0,1159038.0,219.0,566.0,961498.0,511.0,283.0,404443.0,2740.0,11.0,1213.0,1231.0,3107.0,289024.0,161.0,962906.0,166.0,1131341.0,702697.0,0.0,22.0,76.0,2875.0,242.0,0.0,104.0,49.0,328470.0,364483.0,150.0,1067493.0,233.0	0.566714	0.000137641	0.00505453
Bifidobacterium breve	Phages, Prophages, Transposable elements	5789.0,3739.0,4122.0,3895.0,4703.0,4552.0,1844.0,6702.0,4355.0,5412.0,3140.0,2442.0,5333.0,3340.0,5089.0,4478.0,2723.0,3997.0,3274.0,2998.0,2878.0,2880.0,1987.0,5585.0,1985.0,5315.0,5917.0,4283.0,4078.0,6757.0,2798.0,2701.0,2899.0,3598.0,2356.0,3151.0,4632.0,3184.0,5350.0,842.0	728706.0,803.0,8143.0,357078.0,588981.0,182.0,0.0,114.0,631977.0,1159038.0,219.0,566.0,961498.0,511.0,283.0,404443.0,2740.0,11.0,1213.0,1231.0,3107.0,289024.0,161.0,962906.0,166.0,1131341.0,702697.0,0.0,22.0,76.0,2875.0,242.0,0.0,104.0,49.0,328470.0,364483.0,150.0,1067493.0,233.0	0.566298	0.000139558	0.00511887
Bifidobacterium breve	Pyruvate formate-lyase activating enzyme (EC 1.97.1.4)	1452.0,826.0,947.0,1160.0,1348.0,1768.0,408.0,1165.0,1316.0,1470.0,890.0,684.0,1529.0,872.0,1206.0,1126.0,1090.0,938.0,952.0,919.0,1063.0,1079.0,945.0,1475.0,1320.0,1627.0,1793.0,24.0,817.0,4.0,862.0,1085.0,597.0,850.0,1561.0,860.0,1931.0,927.0,1350.0,77.0	728706.0,803.0,8143.0,357078.0,588981.0,182.0,0.0,114.0,631977.0,1159038.0,219.0,566.0,961498.0,511.0,283.0,404443.0,2740.0,11.0,1213.0,1231.0,3107.0,289024.0,161.0,962906.0,166.0,1131341.0,702697.0,0.0,22.0,76.0,2875.0,242.0,0.0,104.0,49.0,328470.0,364483.0,150.0,1067493.0,233.0	0.566058	0.000140675	0.00515285
Bifidobacterium breve	L-Cystine Uptake and Metabolism	1913.0,756.0,1418.0,1441.0,1530.0,1293.0,680.0,1397.0,1815.0,1864.0,1530.0,1070.0,1705.0,788.0,1255.0,1503.0,1613.0,1227.0,363.0,589.0,504.0,1688.0,956.0,1679.0,1424.0,1821.0,1681.0,67.0,1208.0,2.0,253.0,1675.0,565.0,1203.0,1945.0,1334.0,1468.0,1475.0,1552.0,19.0	728706.0,803.0,8143.0,357078.0,588981.0,182.0,0.0,114.0,631977.0,1159038.0,219.0,566.0,961498.0,511.0,283.0,404443.0,2740.0,11.0,1213.0,1231.0,3107.0,289024.0,161.0,962906.0,166.0,1131341.0,702697.0,0.0,22.0,76.0,2875.0,242.0,0.0,104.0,49.0,328470.0,364483.0,150.0,1067493.0,233.0	0.563132	0.000154951	0.00559334
Bifidobacterium breve	ATP Synthases HGM	7985.0,4032.0,5220.0,5128.0,7595.0,5212.0,2427.0,5345.0,7280.0,8618.0,4413.0,3852.0,8016.0,5080.0,3515.0,6263.0,5497.0,3579.0,4619.0,4377.0,4782.0,5400.0,3109.0,8017.0,6637.0,8624.0,7151.0,10419.0,3236.0,12995.0,4121.0,4387.0,2508.0,4515.0,7137.0,4745.0,5622.0,3304.0,9172.0,322.0	728706.0,803.0,8143.0,357078.0,588981.0,182.0,0.0,114.0,631977.0,1159038.0,219.0,566.0,961498.0,511.0,283.0,404443.0,2740.0,11.0,1213.0,1231.0,3107.0,289024.0,161.0,962906.0,166.0,1131341.0,702697.0,0.0,22.0,76.0,2875.0,242.0,0.0,104.0,49.0,328470.0,364483.0,150.0,1067493.0,233.0	0.560043	0.000171436	0.00610281
Bifidobacterium breve	tRNA modification Archaea	10259.0,5577.0,7833.0,7352.0,8512.0,6223.0,6310.0,8360.0,9213.0,9303.0,7154.0,5951.0,9321.0,6273.0,6251.0,8051.0,8151.0,5859.0,5090.0,5321.0,4933.0,7770.0,4944.0,8839.0,8317.0,9432.0,8187.0,7725.0,6270.0,8777.0,4449.0,8037.0,4030.0,7170.0,11138.0,6240.0,7559.0,6026.0,9198.0,402.0	728706.0,803.0,8143.0,357078.0,588981.0,182.0,0.0,114.0,631977.0,1159038.0,219.0,566.0,961498.0,511.0,283.0,404443.0,2740.0,11.0,1213.0,1231.0,3107.0,289024.0,161.0,962906.0,166.0,1131341.0,702697.0,0.0,22.0,76.0,2875.0,242.0,0.0,104.0,49.0,328470.0,364483.0,150.0,1067493.0,233.0	0.559562	0.00017414	0.00618181
Bifidobacterium breve	tRNA mods Archaea	10259.0,5577.0,7833.0,7352.0,8512.0,6223.0,6310.0,8360.0,9213.0,9303.0,7154.0,5951.0,9321.0,6273.0,6251.0,8051.0,8151.0,5859.0,5090.0,5321.0,4933.0,7770.0,4944.0,8839.0,8317.0,9432.0,8187.0,7725.0,6270.0,8777.0,4449.0,8037.0,4030.0,7170.0,11138.0,6240.0,7559.0,6026.0,9198.0,402.0	728706.0,803.0,8143.0,357078.0,588981.0,182.0,0.0,114.0,631977.0,1159038.0,219.0,566.0,961498.0,511.0,283.0,404443.0,2740.0,11.0,1213.0,1231.0,3107.0,289024.0,161.0,962906.0,166.0,1131341.0,702697.0,0.0,22.0,76.0,2875.0,242.0,0.0,104.0,49.0,328470.0,364483.0,150.0,1067493.0,233.0	0.559562	0.00017414	0.00618181
Bifidobacterium breve	Fe-S cluster assembly	7369.0,3762.0,4978.0,4926.0,5922.0,4270.0,4657.0,5140.0,6464.0,6567.0,4685.0,3810.0,6673.0,3951.0,4188.0,5626.0,5568.0,3975.0,2548.0,3168.0,2732.0,4986.0,3184.0,6168.0,6730.0,6764.0,5693.0,6093.0,4029.0,6642.0,2208.0,5283.0,2677.0,4507.0,8495.0,4184.0,5487.0,3616.0,6391.0,1468.0	728706.0,803.0,8143.0,357078.0,588981.0,182.0,0.0,114.0,631977.0,1159038.0,219.0,566.0,961498.0,511.0,283.0,404443.0,2740.0,11.0,1213.0,1231.0,3107.0,289024.0,161.0,962906.0,166.0,1131341.0,702697.0,0.0,22.0,76.0,2875.0,242.0,0.0,104.0,49.0,328470.0,364483.0,150.0,1067493.0,233.0	0.559012	0.00017728	0.00627678
Bifidobacterium breve	YgfZ-Fe-S	9725.0,6927.0,9252.0,7627.0,9867.0,6917.0,7257.0,8895.0,9494.0,9196.0,7002.0,6745.0,8923.0,5974.0,7076.0,7818.0,8429.0,6383.0,8311.0,7179.0,8692.0,7682.0,5103.0,8855.0,7199.0,9306.0,8488.0,3493.0,6738.0,4450.0,8044.0,7647.0,4024.0,7025.0,9227.0,6025.0,7934.0,6555.0,8849.0,4523.0	728706.0,803.0,8143.0,357078.0,588981.0,182.0,0.0,114.0,631977.0,1159038.0,219.0,566.0,961498.0,511.0,283.0,404443.0,2740.0,11.0,1213.0,1231.0,3107.0,289024.0,161.0,962906.0,166.0,1131341.0,702697.0,0.0,22.0,76.0,2875.0,242.0,0.0,104.0,49.0,328470.0,364483.0,150.0,1067493.0,233.0	0.558305	0.000181389	0.00639923
Bifidobacterium breve	Sortase A, LPXTG specific	987.0,21.0,737.0,504.0,1249.0,128.0,0.0,399.0,793.0,1282.0,45.0,226.0,1130.0,257.0,13.0,465.0,284.0,14.0,87.0,332.0,631.0,351.0,123.0,1145.0,189.0,1345.0,841.0,1465.0,51.0,2918.0,173.0,3.0,90.0,91.0,20.0,396.0,538.0,12.0,1421.0,1.0	728706.0,803.0,8143.0,357078.0,588981.0,182.0,0.0,114.0,631977.0,1159038.0,219.0,566.0,961498.0,511.0,283.0,404443.0,2740.0,11.0,1213.0,1231.0,3107.0,289024.0,161.0,962906.0,166.0,1131341.0,702697.0,0.0,22.0,76.0,2875.0,242.0,0.0,104.0,49.0,328470.0,364483.0,150.0,1067493.0,233.0	0.558088	0.000182665	0.00644002
Bifidobacterium breve	UDP-glucose 4-epimerase (EC 5.1.3.2)	1564.0,163.0,1008.0,982.0,1579.0,188.0,478.0,388.0,1269.0,1756.0,312.0,388.0,1629.0,664.0,93.0,952.0,1157.0,355.0,1288.0,455.0,1124.0,764.0,180.0,1508.0,1794.0,1830.0,1022.0,2243.0,70.0,1891.0,1588.0,382.0,374.0,308.0,1341.0,589.0,650.0,17.0,1827.0,16.0	728706.0,803.0,8143.0,357078.0,588981.0,182.0,0.0,114.0,631977.0,1159038.0,219.0,566.0,961498.0,511.0,283.0,404443.0,2740.0,11.0,1213.0,1231.0,3107.0,289024.0,161.0,962906.0,166.0,1131341.0,702697.0,0.0,22.0,76.0,2875.0,242.0,0.0,104.0,49.0,328470.0,364483.0,150.0,1067493.0,233.0	0.555681	0.000197407	0.00688224
Bifidobacterium breve	Metabolite repair	10011.0,6665.0,9507.0,9554.0,10850.0,8046.0,4545.0,9622.0,10072.0,10292.0,10014.0,7833.0,10470.0,8472.0,8344.0,8815.0,9913.0,7124.0,7838.0,7754.0,7226.0,10227.0,6689.0,10219.0,6852.0,10486.0,10219.0,7696.0,7593.0,8987.0,7338.0,9993.0,4504.0,8735.0,9034.0,7921.0,10448.0,8818.0,11047.0,810.0	728706.0,803.0,8143.0,357078.0,588981.0,182.0,0.0,114.0,631977.0,1159038.0,219.0,566.0,961498.0,511.0,283.0,404443.0,2740.0,11.0,1213.0,1231.0,3107.0,289024.0,161.0,962906.0,166.0,1131341.0,702697.0,0.0,22.0,76.0,2875.0,242.0,0.0,104.0,49.0,328470.0,364483.0,150.0,1067493.0,233.0	0.554861	0.000202668	0.00703514
Bifidobacterium breve	Universal GTPases	22945.0,10373.0,16081.0,14577.0,18472.0,11977.0,15527.0,13575.0,20076.0,20578.0,13993.0,12445.0,20218.0,13282.0,10631.0,17362.0,16796.0,11994.0,12076.0,11178.0,12728.0,15481.0,10003.0,18671.0,20672.0,20940.0,16650.0,18816.0,10434.0,23954.0,11032.0,15712.0,7268.0,14062.0,25800.0,13058.0,14754.0,10725.0,20780.0,7645.0	728706.0,803.0,8143.0,357078.0,588981.0,182.0,0.0,114.0,631977.0,1159038.0,219.0,566.0,961498.0,511.0,283.0,404443.0,2740.0,11.0,1213.0,1231.0,3107.0,289024.0,161.0,962906.0,166.0,1131341.0,702697.0,0.0,22.0,76.0,2875.0,242.0,0.0,104.0,49.0,328470.0,364483.0,150.0,1067493.0,233.0	0.554071	0.000207854	0.00718519
Bifidobacterium breve	LSU ribosomal protein L30p (L7e)	355.0,83.0,119.0,224.0,294.0,269.0,74.0,190.0,312.0,350.0,192.0,126.0,312.0,205.0,180.0,306.0,252.0,124.0,86.0,109.0,132.0,218.0,129.0,279.0,439.0,285.0,263.0,127.0,98.0,254.0,83.0,208.0,62.0,142.0,467.0,210.0,209.0,157.0,315.0,11.0	728706.0,803.0,8143.0,357078.0,588981.0,182.0,0.0,114.0,631977.0,1159038.0,219.0,566.0,961498.0,511.0,283.0,404443.0,2740.0,11.0,1213.0,1231.0,3107.0,289024.0,161.0,962906.0,166.0,1131341.0,702697.0,0.0,22.0,76.0,2875.0,242.0,0.0,104.0,49.0,328470.0,364483.0,150.0,1067493.0,233.0	0.553119	0.000214263	0.00735966
Bifidobacterium breve	Heat-inducible transcription repressor HrcA	1480.0,265.0,748.0,540.0,889.0,217.0,1129.0,243.0,1138.0,1231.0,238.0,388.0,1138.0,208.0,117.0,962.0,644.0,228.0,138.0,298.0,219.0,562.0,56.0,988.0,1446.0,1340.0,738.0,1014.0,172.0,1165.0,88.0,555.0,213.0,398.0,1929.0,467.0,478.0,6.0,1262.0,613.0	728706.0,803.0,8143.0,357078.0,588981.0,182.0,0.0,114.0,631977.0,1159038.0,219.0,566.0,961498.0,511.0,283.0,404443.0,2740.0,11.0,1213.0,1231.0,3107.0,289024.0,161.0,962906.0,166.0,1131341.0,702697.0,0.0,22.0,76.0,2875.0,242.0,0.0,104.0,49.0,328470.0,364483.0,150.0,1067493.0,233.0	0.551072	0.000228655	0.00778804
Bifidobacterium breve	Methionine in Streptococci	21198.0,7510.0,14430.0,13368.0,16242.0,10238.0,10911.0,11125.0,18770.0,18227.0,14686.0,12085.0,16937.0,11041.0,10470.0,17083.0,17404.0,10131.0,8729.0,9458.0,8797.0,15940.0,9969.0,16518.0,20022.0,18645.0,15444.0,13383.0,9247.0,17760.0,7697.0,15693.0,6094.0,13242.0,21051.0,12840.0,13635.0,11654.0,16725.0,1927.0	728706.0,803.0,8143.0,357078.0,588981.0,182.0,0.0,114.0,631977.0,1159038.0,219.0,566.0,961498.0,511.0,283.0,404443.0,2740.0,11.0,1213.0,1231.0,3107.0,289024.0,161.0,962906.0,166.0,1131341.0,702697.0,0.0,22.0,76.0,2875.0,242.0,0.0,104.0,49.0,328470.0,364483.0,150.0,1067493.0,233.0	0.550799	0.000230638	0.0078424
Bifidobacterium breve	Methionine Biosynthesis	21198.0,7510.0,14430.0,13368.0,16242.0,10238.0,10911.0,11125.0,18770.0,18227.0,14686.0,12085.0,16937.0,11041.0,10470.0,17083.0,17404.0,10131.0,8729.0,9458.0,8797.0,15940.0,9969.0,16518.0,20022.0,18645.0,15444.0,13383.0,9247.0,17760.0,7697.0,15693.0,6094.0,13242.0,21051.0,12840.0,13635.0,11654.0,16725.0,1927.0	728706.0,803.0,8143.0,357078.0,588981.0,182.0,0.0,114.0,631977.0,1159038.0,219.0,566.0,961498.0,511.0,283.0,404443.0,2740.0,11.0,1213.0,1231.0,3107.0,289024.0,161.0,962906.0,166.0,1131341.0,702697.0,0.0,22.0,76.0,2875.0,242.0,0.0,104.0,49.0,328470.0,364483.0,150.0,1067493.0,233.0	0.550799	0.000230638	0.0078424
Bifidobacterium breve	LSU ribosomal protein L33p	648.0,158.0,269.0,326.0,414.0,262.0,256.0,223.0,530.0,525.0,243.0,248.0,442.0,346.0,232.0,448.0,373.0,192.0,119.0,215.0,118.0,311.0,275.0,478.0,567.0,517.0,370.0,233.0,158.0,731.0,91.0,312.0,96.0,242.0,743.0,322.0,333.0,152.0,559.0,45.0	728706.0,803.0,8143.0,357078.0,588981.0,182.0,0.0,114.0,631977.0,1159038.0,219.0,566.0,961498.0,511.0,283.0,404443.0,2740.0,11.0,1213.0,1231.0,3107.0,289024.0,161.0,962906.0,166.0,1131341.0,702697.0,0.0,22.0,76.0,2875.0,242.0,0.0,104.0,49.0,328470.0,364483.0,150.0,1067493.0,233.0	0.549416	0.00024092	0.00813985
Bifidobacterium breve	Miscellaneous	67604.0,44916.0,60048.0,55147.0,65929.0,51875.0,35353.0,65048.0,63628.0,63137.0,54308.0,44883.0,63882.0,47674.0,51291.0,55095.0,59922.0,45375.0,51551.0,46891.0,50716.0,55938.0,37753.0,61669.0,55440.0,64257.0,64197.0,48546.0,50235.0,56834.0,47689.0,57185.0,30366.0,51042.0,69287.0,44868.0,62617.0,47732.0,64946.0,15176.0	728706.0,803.0,8143.0,357078.0,588981.0,182.0,0.0,114.0,631977.0,1159038.0,219.0,566.0,961498.0,511.0,283.0,404443.0,2740.0,11.0,1213.0,1231.0,3107.0,289024.0,161.0,962906.0,166.0,1131341.0,702697.0,0.0,22.0,76.0,2875.0,242.0,0.0,104.0,49.0,328470.0,364483.0,150.0,1067493.0,233.0	0.548253	0.000249887	0.00840053
Bifidobacterium breve	Sucrose phosphorylase (EC 2.4.1.7)	555.0,535.0,802.0,250.0,946.0,2.0,0.0,13.0,213.0,489.0,1.0,455.0,542.0,0.0,13.0,153.0,304.0,48.0,191.0,710.0,317.0,100.0,0.0,372.0,0.0,408.0,231.0,0.0,19.0,2.0,145.0,1.0,10.0,0.0,1.0,119.0,265.0,2.0,877.0,1.0	728706.0,803.0,8143.0,357078.0,588981.0,182.0,0.0,114.0,631977.0,1159038.0,219.0,566.0,961498.0,511.0,283.0,404443.0,2740.0,11.0,1213.0,1231.0,3107.0,289024.0,161.0,962906.0,166.0,1131341.0,702697.0,0.0,22.0,76.0,2875.0,242.0,0.0,104.0,49.0,328470.0,364483.0,150.0,1067493.0,233.0	0.547883	0.000252804	0.00847882
Bifidobacterium breve	Biotin biosynthesis	5297.0,4148.0,7049.0,3497.0,5451.0,2844.0,1807.0,3654.0,4202.0,5489.0,1185.0,2761.0,5147.0,2303.0,2580.0,2856.0,2413.0,1919.0,5917.0,4953.0,5628.0,2100.0,1293.0,4922.0,1712.0,5522.0,5108.0,1637.0,3405.0,2274.0,5123.0,1579.0,1616.0,1414.0,2562.0,1973.0,4221.0,1186.0,5137.0,452.0	728706.0,803.0,8143.0,357078.0,588981.0,182.0,0.0,114.0,631977.0,1159038.0,219.0,566.0,961498.0,511.0,283.0,404443.0,2740.0,11.0,1213.0,1231.0,3107.0,289024.0,161.0,962906.0,166.0,1131341.0,702697.0,0.0,22.0,76.0,2875.0,242.0,0.0,104.0,49.0,328470.0,364483.0,150.0,1067493.0,233.0	0.546355	0.00026517	0.00883327
Bifidobacterium breve	Omega-amidase KE2	13674.0,5939.0,9769.0,8319.0,10894.0,6057.0,4938.0,7083.0,11532.0,11536.0,7710.0,6906.0,11448.0,5126.0,5790.0,10570.0,10691.0,6445.0,7713.0,7005.0,8428.0,8597.0,4781.0,10631.0,13726.0,11860.0,9730.0,4786.0,5255.0,5431.0,7377.0,9351.0,3426.0,7356.0,17326.0,7422.0,8341.0,5609.0,11617.0,421.0	728706.0,803.0,8143.0,357078.0,588981.0,182.0,0.0,114.0,631977.0,1159038.0,219.0,566.0,961498.0,511.0,283.0,404443.0,2740.0,11.0,1213.0,1231.0,3107.0,289024.0,161.0,962906.0,166.0,1131341.0,702697.0,0.0,22.0,76.0,2875.0,242.0,0.0,104.0,49.0,328470.0,364483.0,150.0,1067493.0,233.0	0.544951	0.000277012	0.00916425
Bifidobacterium breve	Ribosome protection-type tetracycline resistance related proteins, group 2	537.0,569.0,1225.0,239.0,839.0,0.0,3.0,275.0,381.0,719.0,1.0,547.0,649.0,1.0,1.0,238.0,408.0,10.0,286.0,733.0,545.0,157.0,1.0,634.0,0.0,693.0,455.0,0.0,1.0,3.0,270.0,0.0,88.0,244.0,1.0,179.0,216.0,0.0,637.0,2.0	728706.0,803.0,8143.0,357078.0,588981.0,182.0,0.0,114.0,631977.0,1159038.0,219.0,566.0,961498.0,511.0,283.0,404443.0,2740.0,11.0,1213.0,1231.0,3107.0,289024.0,161.0,962906.0,166.0,1131341.0,702697.0,0.0,22.0,76.0,2875.0,242.0,0.0,104.0,49.0,328470.0,364483.0,150.0,1067493.0,233.0	0.544028	0.000285051	0.00939741
Bifidobacterium breve	Riboflavin HMP	1012.0,538.0,722.0,761.0,900.0,625.0,398.0,984.0,943.0,941.0,803.0,666.0,928.0,689.0,791.0,833.0,856.0,534.0,399.0,572.0,386.0,814.0,564.0,922.0,859.0,902.0,845.0,575.0,734.0,843.0,374.0,843.0,374.0,833.0,1057.0,629.0,848.0,679.0,906.0,384.0	728706.0,803.0,8143.0,357078.0,588981.0,182.0,0.0,114.0,631977.0,1159038.0,219.0,566.0,961498.0,511.0,283.0,404443.0,2740.0,11.0,1213.0,1231.0,3107.0,289024.0,161.0,962906.0,166.0,1131341.0,702697.0,0.0,22.0,76.0,2875.0,242.0,0.0,104.0,49.0,328470.0,364483.0,150.0,1067493.0,233.0	0.542719	0.000296813	0.00972312
Bifidobacterium breve	Thiamin	6863.0,4441.0,7923.0,4870.0,6883.0,3908.0,1814.0,5406.0,5783.0,6643.0,5470.0,5420.0,6326.0,3194.0,4180.0,4635.0,5455.0,3275.0,5788.0,6225.0,4571.0,5248.0,3275.0,6073.0,2670.0,6630.0,6094.0,4446.0,4278.0,5602.0,5595.0,4838.0,2084.0,5479.0,4150.0,4107.0,5295.0,4868.0,6830.0,457.0	728706.0,803.0,8143.0,357078.0,588981.0,182.0,0.0,114.0,631977.0,1159038.0,219.0,566.0,961498.0,511.0,283.0,404443.0,2740.0,11.0,1213.0,1231.0,3107.0,289024.0,161.0,962906.0,166.0,1131341.0,702697.0,0.0,22.0,76.0,2875.0,242.0,0.0,104.0,49.0,328470.0,364483.0,150.0,1067493.0,233.0	0.534707	0.000378814	0.0118625
Bifidobacterium breve	PCB5530 pyridoxine salvage	1108.0,1067.0,942.0,1218.0,1344.0,1201.0,233.0,1642.0,1147.0,1341.0,1032.0,833.0,1360.0,826.0,1303.0,903.0,988.0,845.0,859.0,988.0,741.0,1053.0,637.0,1325.0,512.0,1401.0,1521.0,5.0,1129.0,4.0,761.0,988.0,638.0,911.0,652.0,802.0,1569.0,1062.0,1277.0,71.0	728706.0,803.0,8143.0,357078.0,588981.0,182.0,0.0,114.0,631977.0,1159038.0,219.0,566.0,961498.0,511.0,283.0,404443.0,2740.0,11.0,1213.0,1231.0,3107.0,289024.0,161.0,962906.0,166.0,1131341.0,702697.0,0.0,22.0,76.0,2875.0,242.0,0.0,104.0,49.0,328470.0,364483.0,150.0,1067493.0,233.0	0.533905	0.000388051	0.012094
Bifidobacterium breve	Substrate-specific component BioY of biotin ECF transporter	684.0,185.0,413.0,284.0,529.0,66.0,100.0,122.0,584.0,578.0,105.0,176.0,504.0,137.0,77.0,516.0,269.0,129.0,76.0,238.0,142.0,220.0,127.0,495.0,669.0,604.0,400.0,460.0,81.0,821.0,56.0,304.0,73.0,166.0,993.0,210.0,229.0,28.0,635.0,19.0	728706.0,803.0,8143.0,357078.0,588981.0,182.0,0.0,114.0,631977.0,1159038.0,219.0,566.0,961498.0,511.0,283.0,404443.0,2740.0,11.0,1213.0,1231.0,3107.0,289024.0,161.0,962906.0,166.0,1131341.0,702697.0,0.0,22.0,76.0,2875.0,242.0,0.0,104.0,49.0,328470.0,364483.0,150.0,1067493.0,233.0	0.532703	0.000402267	0.0124562
Bifidobacterium breve	Phosphoglycerate kinase (EC 2.7.2.3)	1161.0,848.0,1114.0,755.0,1428.0,828.0,348.0,1015.0,925.0,1202.0,398.0,495.0,1294.0,682.0,635.0,768.0,647.0,714.0,831.0,708.0,825.0,583.0,242.0,1111.0,1030.0,1161.0,999.0,1174.0,818.0,1527.0,732.0,535.0,418.0,532.0,1203.0,549.0,1134.0,312.0,1278.0,53.0	728706.0,803.0,8143.0,357078.0,588981.0,182.0,0.0,114.0,631977.0,1159038.0,219.0,566.0,961498.0,511.0,283.0,404443.0,2740.0,11.0,1213.0,1231.0,3107.0,289024.0,161.0,962906.0,166.0,1131341.0,702697.0,0.0,22.0,76.0,2875.0,242.0,0.0,104.0,49.0,328470.0,364483.0,150.0,1067493.0,233.0	0.531741	0.000413972	0.0127421
Bifidobacterium breve	UDP-N-acetylglucosamine 1-carboxyvinyltransferase (EC 2.5.1.7)	2707.0,929.0,1814.0,1444.0,2029.0,934.0,843.0,1246.0,2270.0,2405.0,1207.0,1239.0,2241.0,1158.0,856.0,2034.0,1728.0,979.0,911.0,1142.0,1043.0,1576.0,718.0,2224.0,2394.0,2544.0,1809.0,2792.0,1000.0,3488.0,811.0,1508.0,646.0,1482.0,3044.0,1430.0,1373.0,870.0,2657.0,96.0	728706.0,803.0,8143.0,357078.0,588981.0,182.0,0.0,114.0,631977.0,1159038.0,219.0,566.0,961498.0,511.0,283.0,404443.0,2740.0,11.0,1213.0,1231.0,3107.0,289024.0,161.0,962906.0,166.0,1131341.0,702697.0,0.0,22.0,76.0,2875.0,242.0,0.0,104.0,49.0,328470.0,364483.0,150.0,1067493.0,233.0	0.530784	0.000425929	0.013058
Bifidobacterium breve	alpha carboxysome	1692.0,770.0,1835.0,1519.0,2048.0,1109.0,567.0,1507.0,1535.0,1833.0,1208.0,1251.0,1668.0,960.0,1258.0,1247.0,1460.0,795.0,1866.0,1200.0,1952.0,1219.0,966.0,1732.0,180.0,1733.0,1656.0,90.0,1258.0,10.0,1759.0,1260.0,506.0,1346.0,671.0,1166.0,1554.0,1184.0,1773.0,481.0	728706.0,803.0,8143.0,357078.0,588981.0,182.0,0.0,114.0,631977.0,1159038.0,219.0,566.0,961498.0,511.0,283.0,404443.0,2740.0,11.0,1213.0,1231.0,3107.0,289024.0,161.0,962906.0,166.0,1131341.0,702697.0,0.0,22.0,76.0,2875.0,242.0,0.0,104.0,49.0,328470.0,364483.0,150.0,1067493.0,233.0	0.530469	0.000429931	0.0131621
Bifidobacterium breve	Threonine and Homoserine Biosynthesis	10383.0,3920.0,7310.0,5382.0,7944.0,4188.0,3800.0,4126.0,8953.0,9163.0,4620.0,4742.0,8112.0,3607.0,3618.0,7910.0,7493.0,4146.0,5732.0,5219.0,5827.0,6092.0,3094.0,8209.0,11005.0,9323.0,6990.0,5252.0,3545.0,6959.0,5355.0,6342.0,2453.0,4897.0,13179.0,5314.0,5418.0,3207.0,7633.0,325.0	728706.0,803.0,8143.0,357078.0,588981.0,182.0,0.0,114.0,631977.0,1159038.0,219.0,566.0,961498.0,511.0,283.0,404443.0,2740.0,11.0,1213.0,1231.0,3107.0,289024.0,161.0,962906.0,166.0,1131341.0,702697.0,0.0,22.0,76.0,2875.0,242.0,0.0,104.0,49.0,328470.0,364483.0,150.0,1067493.0,233.0	0.530347	0.000431495	0.0132006
Bifidobacterium breve	Metabolite damage and its repair or mitigation	43681.0,19881.0,33375.0,28813.0,36437.0,26960.0,16081.0,30551.0,37272.0,37998.0,26425.0,22793.0,37447.0,22926.0,22262.0,32399.0,32091.0,22034.0,21838.0,20210.0,23129.0,28908.0,17500.0,35356.0,40528.0,39309.0,34870.0,36878.0,24052.0,44500.0,19192.0,30628.0,14556.0,27435.0,47691.0,23783.0,32819.0,21766.0,37533.0,7858.0	728706.0,803.0,8143.0,357078.0,588981.0,182.0,0.0,114.0,631977.0,1159038.0,219.0,566.0,961498.0,511.0,283.0,404443.0,2740.0,11.0,1213.0,1231.0,3107.0,289024.0,161.0,962906.0,166.0,1131341.0,702697.0,0.0,22.0,76.0,2875.0,242.0,0.0,104.0,49.0,328470.0,364483.0,150.0,1067493.0,233.0	0.529161	0.000446915	0.0135763
Bifidobacterium breve	High-affinity branched-chain amino acid transport system permease protein LivH (TC 3.A.1.4.1)	1314.0,374.0,460.0,1025.0,1270.0,794.0,425.0,364.0,1305.0,1475.0,1528.0,1040.0,1290.0,642.0,729.0,1335.0,1419.0,680.0,195.0,414.0,355.0,1509.0,910.0,1321.0,1125.0,1298.0,1128.0,3.0,222.0,4.0,199.0,1447.0,167.0,1262.0,1461.0,1281.0,877.0,1348.0,1321.0,21.0	728706.0,803.0,8143.0,357078.0,588981.0,182.0,0.0,114.0,631977.0,1159038.0,219.0,566.0,961498.0,511.0,283.0,404443.0,2740.0,11.0,1213.0,1231.0,3107.0,289024.0,161.0,962906.0,166.0,1131341.0,702697.0,0.0,22.0,76.0,2875.0,242.0,0.0,104.0,49.0,328470.0,364483.0,150.0,1067493.0,233.0	0.526793	0.000479189	0.0143491
Bifidobacterium breve	Aromatic amino acid transport protein AroP	832.0,908.0,708.0,842.0,1302.0,529.0,196.0,698.0,898.0,1215.0,1316.0,1357.0,1130.0,691.0,819.0,764.0,1332.0,594.0,343.0,1072.0,176.0,1274.0,621.0,1193.0,113.0,1138.0,1056.0,0.0,577.0,3.0,169.0,1107.0,292.0,581.0,263.0,964.0,986.0,991.0,1273.0,93.0	728706.0,803.0,8143.0,357078.0,588981.0,182.0,0.0,114.0,631977.0,1159038.0,219.0,566.0,961498.0,511.0,283.0,404443.0,2740.0,11.0,1213.0,1231.0,3107.0,289024.0,161.0,962906.0,166.0,1131341.0,702697.0,0.0,22.0,76.0,2875.0,242.0,0.0,104.0,49.0,328470.0,364483.0,150.0,1067493.0,233.0	0.525456	0.000498321	0.0148174
Bifidobacterium breve	Isoprenoid Biosynthesis	7187.0,3451.0,6729.0,4150.0,6095.0,2805.0,2114.0,4355.0,5964.0,6077.0,2936.0,3420.0,5927.0,2803.0,2840.0,4855.0,4355.0,2822.0,4271.0,4261.0,3710.0,3973.0,1982.0,5713.0,5311.0,6310.0,5110.0,6653.0,3633.0,7768.0,3970.0,4085.0,1919.0,3609.0,7013.0,3375.0,4369.0,2287.0,6175.0,469.0	728706.0,803.0,8143.0,357078.0,588981.0,182.0,0.0,114.0,631977.0,1159038.0,219.0,566.0,961498.0,511.0,283.0,404443.0,2740.0,11.0,1213.0,1231.0,3107.0,289024.0,161.0,962906.0,166.0,1131341.0,702697.0,0.0,22.0,76.0,2875.0,242.0,0.0,104.0,49.0,328470.0,364483.0,150.0,1067493.0,233.0	0.524657	0.000510076	0.0150818
Bifidobacterium breve	GTP-binding and nucleic acid-binding protein YchF	1744.0,796.0,1149.0,993.0,1290.0,770.0,523.0,830.0,1512.0,1476.0,734.0,838.0,1421.0,885.0,688.0,1310.0,1109.0,756.0,757.0,826.0,817.0,956.0,461.0,1348.0,1800.0,1558.0,1221.0,1371.0,661.0,1616.0,717.0,992.0,435.0,819.0,2283.0,848.0,1014.0,555.0,1559.0,271.0	728706.0,803.0,8143.0,357078.0,588981.0,182.0,0.0,114.0,631977.0,1159038.0,219.0,566.0,961498.0,511.0,283.0,404443.0,2740.0,11.0,1213.0,1231.0,3107.0,289024.0,161.0,962906.0,166.0,1131341.0,702697.0,0.0,22.0,76.0,2875.0,242.0,0.0,104.0,49.0,328470.0,364483.0,150.0,1067493.0,233.0	0.523791	0.000523094	0.0154036
Bifidobacterium breve	TCA cycle in plants	7978.0,5328.0,9108.0,6739.0,9014.0,8851.0,2643.0,7110.0,7472.0,8122.0,7151.0,6316.0,8138.0,6650.0,6607.0,6098.0,7130.0,4925.0,4714.0,5707.0,5025.0,7165.0,4727.0,7937.0,3891.0,8283.0,9515.0,1870.0,6651.0,1538.0,4385.0,7543.0,3350.0,6069.0,4649.0,5472.0,10163.0,6881.0,7423.0,1446.0	728706.0,803.0,8143.0,357078.0,588981.0,182.0,0.0,114.0,631977.0,1159038.0,219.0,566.0,961498.0,511.0,283.0,404443.0,2740.0,11.0,1213.0,1231.0,3107.0,289024.0,161.0,962906.0,166.0,1131341.0,702697.0,0.0,22.0,76.0,2875.0,242.0,0.0,104.0,49.0,328470.0,364483.0,150.0,1067493.0,233.0	0.522325	0.000545805	0.0159293
Bifidobacterium breve	Thiamin Copy RZ	5949.0,3990.0,6408.0,4483.0,6101.0,3421.0,2089.0,5557.0,5135.0,5934.0,5126.0,4524.0,5788.0,3325.0,4178.0,4403.0,5056.0,3174.0,5011.0,5251.0,4361.0,4817.0,3579.0,5435.0,2340.0,5856.0,5274.0,4634.0,4209.0,5347.0,4773.0,4640.0,2114.0,5095.0,4129.0,3463.0,5120.0,4430.0,6173.0,591.0	728706.0,803.0,8143.0,357078.0,588981.0,182.0,0.0,114.0,631977.0,1159038.0,219.0,566.0,961498.0,511.0,283.0,404443.0,2740.0,11.0,1213.0,1231.0,3107.0,289024.0,161.0,962906.0,166.0,1131341.0,702697.0,0.0,22.0,76.0,2875.0,242.0,0.0,104.0,49.0,328470.0,364483.0,150.0,1067493.0,233.0	0.522249	0.000547017	0.0159582
Bifidobacterium breve	Galactose degradation in plants	5423.0,2028.0,3649.0,4296.0,5026.0,1895.0,1514.0,2764.0,4937.0,5800.0,2753.0,2886.0,5497.0,2511.0,2260.0,4031.0,4587.0,2481.0,5237.0,3377.0,5326.0,3857.0,1730.0,5195.0,4556.0,6022.0,4374.0,7243.0,1581.0,6338.0,5801.0,3715.0,1812.0,3460.0,5448.0,2916.0,3743.0,2402.0,6075.0,1146.0	728706.0,803.0,8143.0,357078.0,588981.0,182.0,0.0,114.0,631977.0,1159038.0,219.0,566.0,961498.0,511.0,283.0,404443.0,2740.0,11.0,1213.0,1231.0,3107.0,289024.0,161.0,962906.0,166.0,1131341.0,702697.0,0.0,22.0,76.0,2875.0,242.0,0.0,104.0,49.0,328470.0,364483.0,150.0,1067493.0,233.0	0.521501	0.000558962	0.01623
Bifidobacterium breve	NAD-dependent glyceraldehyde-3-phosphate dehydrogenase (EC 1.2.1.12)	1487.0,770.0,995.0,982.0,1410.0,593.0,381.0,968.0,1301.0,1729.0,1160.0,641.0,1501.0,936.0,869.0,1210.0,1009.0,627.0,672.0,855.0,651.0,1137.0,1210.0,1609.0,264.0,1657.0,1348.0,2050.0,767.0,2671.0,695.0,1147.0,482.0,1182.0,1109.0,666.0,1199.0,1079.0,1704.0,217.0	728706.0,803.0,8143.0,357078.0,588981.0,182.0,0.0,114.0,631977.0,1159038.0,219.0,566.0,961498.0,511.0,283.0,404443.0,2740.0,11.0,1213.0,1231.0,3107.0,289024.0,161.0,962906.0,166.0,1131341.0,702697.0,0.0,22.0,76.0,2875.0,242.0,0.0,104.0,49.0,328470.0,364483.0,150.0,1067493.0,233.0	0.520753	0.000571157	0.0165021
Bifidobacterium breve	Phenylalanine and Tyrosine Branches from Chorismate	689.0,495.0,795.0,440.0,695.0,582.0,158.0,1147.0,558.0,769.0,411.0,305.0,661.0,366.0,667.0,370.0,357.0,507.0,195.0,229.0,369.0,312.0,178.0,776.0,142.0,726.0,724.0,38.0,913.0,4.0,183.0,278.0,385.0,176.0,241.0,395.0,784.0,145.0,704.0,49.0	728706.0,803.0,8143.0,357078.0,588981.0,182.0,0.0,114.0,631977.0,1159038.0,219.0,566.0,961498.0,511.0,283.0,404443.0,2740.0,11.0,1213.0,1231.0,3107.0,289024.0,161.0,962906.0,166.0,1131341.0,702697.0,0.0,22.0,76.0,2875.0,242.0,0.0,104.0,49.0,328470.0,364483.0,150.0,1067493.0,233.0	0.519612	0.00059019	0.0169366
[truncated: 4,303 more rows]

## Sheet: DNA B.breve r>0.6
#Species	SEED Function	SEED norm. abundances	Taxa norm. abundances	Pearson_correlation	P-values	Adj.P-values(BH)	Label	Direction
[truncated: 551 more rows]

## Sheet: mRNA B.breve all corr
#Species	SEED Function	SEED norm. abundances	Taxa norm. abundances	Pearson_correlation	P-values	Adj.P-values(BH)	Label	Direction
[truncated: 3,968 more rows]

## Sheet: mRNA B.breve r>0.6
#Species	SEED Function	SEED norm. abundances	Taxa norm. abundances	Pearson_correlation	P-values	Adj.P-values(BH)	Label	Direction
[truncated: 45 more rows]

## Sheet: DNA Klebsiella all corr
#Genus	SEED Function	SEED norm. abundances	Taxa norm. abundances	Pearson_correlation	P-values	Adj.P-values(BH)	Label	Direction
[truncated: 4,915 more rows]

## Sheet: DNA Klebsiella r>0.6
#Genus	SEED Function	SEED norm. abundances	Taxa norm. abundances	Pearson_correlation	P-values	Adj.P-values(BH)	Label	Direction
[truncated: 621 more rows]

[truncated: 2 more sheets: mRNA Klebsiella all corr, mRNA Klebsiella r>0.6]
